# Supplementary material for: White adipose tissue reference network: a knowledge resource for exploring health-relevant relations
Source: Genes Nutr. 2014 Dec 3;10(1):439. doi: 10.1007/s12263-014-0439-x (PMC4252261; doi:10.1007/s12263-014-0439-x)
Supplement: Supplementary file 1 — Supplementary material 1 (ZIP 5046 kb) [file 12263_2014_439_MOESM1_ESM.zip]

Archive with 2 entries (2 files):
- adipRefGraph.annotated.RData
- adipRefGraph.nbs.annot.cys
