# Supplementary material for: White adipose tissue reference network: a knowledge resource for exploring health-relevant relations
Source: Genes Nutr. 2014 Dec 3;10(1):439. doi: 10.1007/s12263-014-0439-x (PMC4252261; doi:10.1007/s12263-014-0439-x)
Supplement: Supplementary file 3 — Supplementary material 3 (XLS 1191 kb) [file 12263_2014_439_MOESM3_ESM.xls]

## Sheet: Sheet1
#de.mpg.mpi_inf.bioinf.netanalyzer Network Analysis 2.0
adipRefGraph.nbs.edges.txt (undirected)
#simple
15
cc Double 0.27086246816024284
ncc Integer 3
diameter Integer 12
radius Integer 1
centralization Double 0.14795966693926077
connPairs Long 45582764
avSpl Double 3.886506443532033
avNeighbors Double 9.532406037289139
nodeCount Integer 6758
density Double 0.0014107453066877517
heterogeneity Double 2.979140211358756
usn Integer 0
nsl Integer 0
mnp Integer 6
time Double 1096.858
#complex
degreeDist IntHistogram 1010
0	0
1	102
2	2573
3	915
4	569
5	473
6	249
7	223
8	152
9	185
10	118
11	107
12	78
13	62
14	86
15	73
16	78
17	47
18	56
19	26
20	34
21	29
22	30
23	20
24	20
25	21
26	23
27	18
28	11
29	16
30	15
31	13
32	16
33	12
34	6
35	6
36	7
37	7
38	10
39	13
40	9
41	4
42	9
43	6
44	2
45	5
46	4
47	4
48	6
49	1
50	7
51	7
52	1
53	2
54	4
55	5
56	2
57	8
58	4
59	5
60	4
61	5
62	3
63	2
64	4
65	4
66	0
67	3
68	4
69	0
70	3
71	2
72	1
73	0
74	1
75	4
76	2
77	0
78	1
79	0
80	1
81	5
82	1
83	3
84	1
85	1
86	3
87	2
88	3
89	0
90	0
91	2
92	1
93	0
94	0
95	2
96	0
97	0
98	0
99	1
100	0
101	1
102	1
103	2
104	0
105	1
106	3
107	1
108	3
109	0
110	2
111	1
112	0
113	1
114	1
115	1
116	1
117	1
118	0
119	1
120	2
121	1
122	1
123	0
124	1
125	0
126	3
127	1
128	0
129	1
130	0
131	1
132	0
133	0
134	0
135	0
136	0
137	0
138	0
139	4
140	1
141	0
142	0
143	2
144	1
145	1
146	3
147	1
148	1
149	1
150	1
151	0
152	0
153	1
154	0
155	1
156	0
157	0
158	0
159	0
160	0
161	0
162	14
163	1
164	2
165	1
166	2
167	0
168	2
169	0
170	0
171	0
172	0
173	0
174	0
175	0
176	2
177	0
178	0
179	0
180	0
181	0
182	0
183	0
184	0
185	1
186	0
187	2
188	0
189	0
190	0
191	0
192	0
193	0
194	1
195	0
196	1
197	0
198	0
199	0
200	0
201	0
202	1
203	0
204	1
205	0
206	0
207	1
208	0
209	0
210	1
211	0
212	0
213	0
214	0
215	0
216	0
217	0
218	0
219	1
220	0
221	0
222	0
223	0
224	1
225	0
226	0
227	0
228	0
229	0
230	0
231	0
232	0
233	0
234	0
235	0
236	0
237	0
238	0
239	0
240	0
241	0
242	0
243	0
244	0
245	0
246	1
247	0
248	0
249	0
250	0
251	0
252	0
253	0
254	0
255	0
256	0
257	0
258	0
259	0
260	1
261	0
262	0
263	0
264	0
265	0
266	0
267	0
268	0
269	0
270	0
271	0
272	0
273	0
274	0
275	0
276	0
277	0
278	0
279	0
280	0
281	0
282	0
283	0
284	0
285	0
286	0
287	0
288	1
289	0
290	0
291	0
292	0
293	0
294	0
295	0
296	0
297	0
298	0
299	0
300	0
301	0
302	0
303	0
304	0
305	0
306	0
307	0
308	0
309	0
310	0
311	0
312	0
313	0
314	0
315	0
316	0
317	0
318	0
319	0
320	0
321	0
322	0
323	0
324	0
325	0
326	0
327	0
328	0
329	0
330	0
331	0
332	0
333	0
334	0
335	0
336	0
337	0
338	0
339	0
340	0
341	0
342	0
343	0
344	0
345	0
346	0
347	0
348	0
349	0
350	0
351	0
352	0
353	0
354	0
355	1
356	0
357	0
358	0
359	0
360	0
361	0
362	0
363	0
364	0
365	0
366	0
367	0
368	0
369	0
370	0
371	0
372	0
373	0
374	0
375	0
376	0
377	0
378	0
379	0
380	0
381	0
382	0
383	0
384	0
385	0
386	0
387	0
388	0
389	0
390	0
391	0
392	0
393	0
394	0
395	0
396	1
397	0
398	0
399	1
400	0
401	0
402	0
403	0
404	0
405	0
406	0
407	0
408	0
409	0
410	0
411	0
412	0
413	0
414	0
415	0
416	0
417	0
418	0
419	0
420	0
421	0
422	0
423	0
424	0
425	0
426	0
427	0
428	0
429	0
430	0
431	0
432	0
433	0
434	0
435	0
436	0
437	0
438	0
439	0
440	0
441	0
442	0
443	0
444	0
445	0
446	0
447	0
448	0
449	0
450	0
451	1
452	0
453	0
454	0
455	0
456	0
457	0
458	0
459	0
460	0
461	0
462	0
463	0
464	0
465	0
466	0
467	0
468	0
469	0
470	0
471	0
472	0
473	0
474	0
475	0
476	0
477	0
478	0
479	0
480	0
481	0
482	0
483	0
484	0
485	0
486	0
487	0
488	0
489	0
490	0
491	0
492	0
493	0
494	0
495	0
496	0
497	0
498	0
499	0
500	0
501	0
502	0
503	0
504	0
505	0
506	0
507	0
508	0
509	0
510	0
511	0
512	0
513	0
514	0
515	0
516	0
517	0
518	0
519	0
520	0
521	0
522	0
523	0
524	1
525	0
526	0
527	0
528	0
529	0
530	0
531	0
532	0
533	0
534	0
535	0
536	0
537	0
538	0
539	0
540	0
541	0
542	0
543	0
544	0
545	0
546	0
547	0
548	0
549	0
550	0
551	0
552	0
553	0
554	0
555	0
556	0
557	0
558	0
559	0
560	0
561	0
562	0
563	0
564	0
565	0
566	0
567	0
568	0
569	0
570	0
571	0
572	0
573	0
574	0
575	0
576	0
577	0
578	0
579	0
580	0
581	0
582	0
583	0
584	0
585	0
586	0
587	0
588	0
589	0
590	0
591	0
592	0
593	0
594	0
595	0
596	0
597	0
598	0
599	0
600	0
601	0
602	0
603	0
604	0
605	0
606	0
607	0
608	0
609	0
610	0
611	0
612	0
613	0
614	0
615	0
616	0
617	0
618	0
619	0
620	0
621	0
622	0
623	0
624	0
625	0
626	0
627	0
628	0
629	0
630	0
631	0
632	0
633	0
634	0
635	0
636	0
637	0
638	0
639	0
640	0
641	0
642	0
643	0
644	0
645	0
646	0
647	0
648	0
649	0
650	0
651	0
652	0
653	0
654	0
655	0
656	0
657	0
658	0
659	0
660	0
661	0
662	0
663	0
664	0
665	0
666	0
667	0
668	0
669	0
670	0
671	0
672	0
673	0
674	0
675	0
676	0
677	0
678	0
679	0
680	0
681	0
682	0
683	0
684	0
685	0
686	0
687	0
688	0
689	0
690	0
691	0
692	0
693	0
694	0
695	0
696	0
697	0
698	0
699	0
700	0
701	0
702	0
703	0
704	0
705	0
706	0
707	0
708	0
709	0
710	0
711	0
712	0
713	0
714	0
715	0
716	0
717	0
718	0
719	0
720	0
721	0
722	0
723	0
724	0
725	0
726	0
727	0
728	0
729	0
730	0
731	0
732	0
733	0
734	0
735	0
736	0
737	0
738	0
739	0
740	0
741	0
742	0
743	0
744	0
745	0
746	0
747	0
748	0
749	0
750	0
751	0
752	0
753	0
754	0
755	0
756	0
757	0
758	0
759	0
760	0
761	0
762	0
763	0
764	0
765	0
766	0
767	0
768	0
769	0
770	0
771	0
772	0
773	0
774	0
775	0
776	0
777	0
778	0
779	0
780	0
781	0
782	0
783	0
784	0
785	0
786	0
787	0
788	0
789	0
790	0
791	0
792	0
793	0
794	0
795	0
796	0
797	0
798	0
799	0
800	0
801	0
802	0
803	0
804	0
805	0
806	0
807	0
808	0
809	0
810	0
811	0
812	0
813	0
814	0
815	0
816	0
817	0
818	0
819	0
820	0
821	0
822	0
823	0
824	0
825	0
826	0
827	0
828	0
829	0
830	0
831	0
832	0
833	0
834	0
835	0
836	0
837	0
838	0
839	0
840	0
841	0
842	0
843	0
844	0
845	0
846	0
847	0
848	0
849	0
850	0
851	0
852	0
853	0
854	0
855	0
856	0
857	0
858	0
859	0
860	0
861	0
862	0
863	0
864	0
865	0
866	0
867	0
868	0
869	0
870	0
871	0
872	0
873	0
874	0
875	0
876	0
877	0
878	0
879	0
880	0
881	0
882	0
883	0
884	0
885	0
886	0
887	0
888	0
889	0
890	0
891	0
892	0
893	0
894	0
895	0
896	0
897	0
898	0
899	0
900	0
901	0
902	0
903	0
904	0
905	0
906	0
907	0
908	0
909	0
910	0
911	0
912	0
913	0
914	0
915	0
916	0
917	0
918	0
919	0
920	0
921	0
922	0
923	0
924	0
925	0
926	0
927	0
928	0
929	0
930	0
931	0
932	0
933	0
934	0
935	0
936	0
937	0
938	0
939	0
940	0
941	0
942	0
943	0
944	0
945	0
946	0
947	0
948	0
949	0
950	0
951	0
952	0
953	0
954	0
955	0
956	0
957	0
958	0
959	0
960	0
961	0
962	0
963	1
964	0
965	0
966	0
967	0
968	0
969	0
970	0
971	0
972	0
973	0
974	0
975	0
976	0
977	0
978	0
979	0
980	0
981	0
982	0
983	0
984	0
985	0
986	0
987	0
988	0
989	0
990	0
991	0
992	0
993	0
994	0
995	0
996	0
997	0
998	0
999	0
1000	0
1001	0
1002	0
1003	0
1004	0
1005	0
1006	0
1007	0
1008	0
1009	1
cksDist Points2D 148
2	0.212592
3	0.399271
4	0.258641
5	0.331712
6	0.282463
7	0.314328
8	0.183741
9	0.475508
10	0.383051
11	0.38367
12	0.271153
13	0.395368
14	0.517388
15	0.515721
17	0.293023
16	0.510363
19	0.214575
18	0.220588
21	0.150159
20	0.279102
260	0.0178794
23	0.149012
22	0.185714
25	0.11127
24	0.13587
27	0.126697
26	0.116789
29	0.138855
28	0.108225
31	0.117287
30	0.103602
34	0.0787285
35	0.118487
32	0.104965
33	0.129735
38	0.0698435
39	0.103498
36	0.112698
37	0.135135
42	0.0895599
524	0.0127275
43	0.146364
40	0.114245
41	0.21372
46	0.160145
47	0.0777058
44	0.102008
45	0.107475
51	0.128291
288	0.0424168
50	0.0865306
49	0.361395
48	0.070922
55	0.131852
54	0.115479
53	0.469884
52	0.324284
59	0.20339
58	0.200091
57	0.246867
56	0.248377
63	0.0184332
62	0.0754451
61	0.19694
60	0.136017
68	0.104258
70	0.0389234
71	0.0110664
64	0.116567
65	0.0510817
67	0.14066
76	0.0750877
78	0.022977
72	0.0113459
74	0
75	0.0563964
85	0.0422969
84	0.0404475
87	0.0692328
86	0.0477884
81	0.042037
80	0.0170886
83	0.0838476
82	0.00752785
92	0.0164835
95	0.0210526
88	0.0147161
91	0.0539683
102	0.0264026
103	0.0914715
101	0.0237624
99	0.00721501
110	0.030859
111	0.120557
108	0.0909773
106	0.0824798
107	0.12943
105	0.0274725
119	0.0146703
117	0.020336
116	0.0313343
115	0.0149504
114	0.0568235
113	0.0432996
355	0.0123339
127	0.0259968
126	0.0265397
124	0.0440598
122	0.103644
121	0.023416
120	0.0488796
139	0.0911271
140	0.0408016
143	0.0371319
129	0.0178052
131	0.0239577
153	0.0200378
155	0.0227063
399	0.0103525
396	0.0204833
144	0.105089
145	0.0194444
146	0.0528106
147	0.0478986
148	0.099283
149	0.0254852
150	0.0471588
168	0.0465141
163	0.160797
162	0.152864
166	0.0292442
165	0.0859571
164	0.0215846
187	0.0552872
185	0.00282021
176	0.0224026
204	0.0195113
207	0.0348483
202	0.036747
196	0.0362114
1009	4.32614e-05
194	0.036216
219	0.0186419
451	0.0161813
210	0.0368649
224	0.023943
963	0
246	0.016957
topCoefs Points2D 6654
2	0.528169
4	0.273061
2	0.5
4	0.25
11	0.136435
9	0.169082
2	0.507937
2	0.558824
2	0.558824
2	0.52518
4	0.322535
2	0.510417
3	0.336842
2	0.52518
2	0.61245
2	0.572511
2	0.524229
2	0.520833
3	0.392785
2	0.520833
26	0.0984991
10	0.7
2	0.615385
2	0.785714
40	0.0641791
2	0.75
2	0.593361
23	0.103924
2	0.75
3	0.571429
3	0.595238
3	0.706349
4	0.583333
2	0.615385
3	0.595238
2	0.684211
2	0.615385
2	0.785714
4	0.583333
4	0.583333
4	0.583333
2	0.75
5	0.269486
2	0.785714
4	0.519324
2	0.785714
6	0.238134
5	0.271767
3	0.706349
6	0.20112
2	0.61245
2	0.75
2	0.785714
3	0.333333
3	0.706349
2	0.785714
2	0.501961
2	0.5
3	0.706349
7	0.17613
2	0.785714
3	0.371429
2	0.75
2	0.5
3	0.706349
3	0.395314
2	0.75
3	0.363399
3	0.706349
2	0.75
6	0.227594
2	0.785714
3	0.412145
2	0.75
2	0.537129
2	0.572511
21	0.0632552
2	0.572511
9	0.117886
2	0.572511
2	0.572511
9	0.126496
2	0.785714
2	0.572511
7	0.18475
3	0.706349
2	0.519231
2	0.785714
3	0.355408
2	0.691176
6	0.268212
3	0.356383
2	0.517045
8	0.143408
7	0.228169
2	0.51049
2	0.691176
4	0.291146
3	0.346154
5	0.292567
2	0.5
5	0.375581
32	0.0518495
3	0.348485
21	0.193332
5	0.215273
4	0.277422
4	0.264881
9	0.149054
3	0.4
11	0.186603
24	0.0558226
2	0.505376
2	0.5
4	0.273596
5	0.239645
3	0.518519
2	0.541237
4	0.26
4	0.439189
2	0.727273
4	0.439189
2	0.504878
2	0.727273
3	0.486486
3	0.36194
2	0.508772
4	0.258176
3	0.35413
2	0.727273
4	0.375862
3	0.386905
22	0.179919
2	0.508772
4	0.452083
4	0.381579
20	0.0704883
2	0.519504
42	0.0527809
2	0.519504
5	0.221239
2	0.519504
3	0.333333
2	0.519504
2	0.5
6	0.188172
2	0.521104
11	0.101818
2	0.506849
4	0.287662
2	0.5
11	0.125307
2	0.5
16	0.0749081
2	0.572447
3	0.333333
2	0.519504
3	0.758333
1009	0.00365831
5	0.203616
2	0.5
2	0.553571
5	0.258333
7	0.177143
2	0.507353
8	0.155032
46	0.0468359
3	0.505747
187	0.0150674
4	0.289773
4	0.270909
75	0.027998
187	0.0201595
2	0.524752
9	0.453855
146	0.0324271
2	0.735849
17	0.104747
21	0.0538012
124	0.0221182
29	0.071568
5	0.367619
23	0.0680917
4	0.466667
166	0.0165494
4	0.466667
2	0.5
5	0.215044
65	0.027406
67	0.0267201
2	0.520548
101	0.0199864
2	0.503448
10	0.350549
2	0.520548
288	0.0144369
144	0.0275849
2	0.694737
139	0.0339738
148	0.0326817
2	0.510417
165	0.0218155
139	0.0339738
4	0.292135
139	0.0339738
2	0.518657
47	0.0614761
9	0.273372
196	0.017808
15	0.150469
7	0.180492
3	0.833333
6	0.207528
10	0.436579
46	0.0584133
3	0.533688
87	0.0342696
3	0.833333
108	0.0215813
451	0.00835986
17	0.0958593
164	0.0232409
76	0.0396366
6	0.278816
3	0.890152
84	0.0360303
7	0.200692
75	0.0395431
3	0.351943
6	0.405765
5	0.532984
3	0.394757
33	0.0822596
18	0.119001
35	0.0674383
3	0.391046
105	0.0266846
2	0.56175
9	0.228454
6	0.466581
13	0.184319
5	0.232013
11	0.183427
4	0.267045
14	0.345727
4	0.368267
143	0.019072
7	0.216737
18	0.155654
9	0.273372
202	0.0141401
10	0.233953
2	0.526316
8	0.271183
8	0.246336
5	0.532984
2	0.593361
24	0.0865213
18	0.115222
3	0.407183
9	0.221151
61	0.0382066
6	0.466581
41	0.106393
10	0.178993
14	0.325444
5	0.235789
6	0.415913
5	0.288154
6	0.466581
7	0.273575
8	0.296277
31	0.0946904
7	0.213979
2	0.507246
37	0.0814959
7	0.271092
18	0.166235
10	0.436579
7	0.371622
6	0.466581
9	0.273372
22	0.182194
7	0.386514
16	0.1295
7	0.371622
6	0.466581
2	0.546667
3	0.340996
2	0.722222
7	0.271092
7	0.330867
6	0.466581
2	0.533333
4	0.25
12	0.192488
7	0.33276
7	0.364771
168	0.015797
9	0.273372
7	0.40213
4	0.28811
13	0.380342
13	0.380342
11	0.213912
2	0.5
12	0.16486
5	0.532984
7	0.40213
6	0.405765
5	0.532984
30	0.0968178
13	0.380342
5	0.532984
6	0.419204
5	0.286916
13	0.380342
6	0.334752
5	0.286916
8	0.278935
13	0.380342
6	0.441278
2	0.579545
9	0.247345
3	0.341176
5	0.532984
2	0.579545
9	0.22308
5	0.532984
5	0.532984
5	0.532984
6	0.43916
5	0.532984
5	0.532984
3	0.353563
3	0.833333
33	0.0822596
5	0.532984
3	0.758333
2	0.5
5	0.532984
5	0.532984
5	0.532984
14	0.292505
13	0.380342
5	0.532984
2	0.5
18	0.158027
4	0.308712
6	0.334752
2	0.541667
12	0.144823
5	0.532984
2	0.503185
5	0.532984
5	0.532984
6	0.187558
5	0.532984
5	0.532984
7	0.266965
5	0.532984
2	0.5125
2	0.546667
2	0.5
15	0.219695
5	0.532984
5	0.532984
5	0.532984
5	0.532984
5	0.532984
5	0.532984
5	0.532984
5	0.532984
7	0.271156
5	0.532984
6	0.439316
5	0.532984
13	0.380342
8	0.144079
4	0.276176
5	0.532984
6	0.181021
6	0.433166
13	0.380342
6	0.441991
7	0.272924
5	0.532984
6	0.329604
5	0.532984
5	0.532984
11	0.21645
5	0.532984
3	0.35865
2	0.513314
26	0.0770044
5	0.532984
5	0.532984
5	0.532984
5	0.532984
38	0.0706706
5	0.391262
2	0.546667
5	0.532984
5	0.391262
2	0.546667
6	0.334752
6	0.502153
13	0.380342
5	0.532984
6	0.372041
2	0.510563
5	0.532984
2	0.510563
5	0.532984
2	0.531469
6	0.405765
5	0.532984
4	0.409091
5	0.532984
13	0.380342
13	0.380342
5	0.532984
2	0.506579
5	0.532984
6	0.443429
5	0.214249
3	0.333333
4	0.28481
2	0.694737
3	0.833333
4	0.266667
3	0.833333
32	0.048628
3	0.833333
524	0.00745537
14	0.0988938
3	0.338873
8	0.221429
2	0.637119
396	0.0109741
2	0.694737
2	0.694737
91	0.0248437
2	0.515267
72	0.0296508
110	0.0211177
3	0.387248
2	0.5
5	0.391262
14	0.105678
5	0.391262
176	0.0115631
3	0.681301
127	0.0169552
116	0.0192965
12	0.129652
2	0.510204
91	0.0240454
399	0.00923735
355	0.00899318
3	0.406863
83	0.045406
108	0.0313947
2	0.5
103	0.0362601
111	0.0324576
108	0.0351735
107	0.0336502
88	0.02752
65	0.026864
3	0.378763
7	0.186175
92	0.0242759
48	0.0437764
114	0.0286799
194	0.0198973
2	0.5
10	0.193803
10	0.130943
2	0.505376
4	0.309327
224	0.0139465
7	0.205749
122	0.0280608
106	0.034681
3	0.434119
10	0.159421
4	0.353114
9	0.453855
2	0.529851
27	0.0869128
4	0.25
11	0.247546
37	0.067496
26	0.0878971
9	0.453855
15	0.166477
145	0.0153758
13	0.26262
11	0.24679
9	0.453855
27	0.0869128
168	0.0164768
2	0.5
117	0.0229214
3	0.681301
15	0.158743
10	0.275291
15	0.147694
10	0.390281
2	0.5
80	0.0188498
2	0.5
2	0.511429
2	0.512048
106	0.0239423
3	0.355556
2	0.514851
30	0.0648649
21	0.0613276
70	0.0306744
3	0.392936
2	0.514851
86	0.0266851
2	0.553571
6	0.206597
9	0.453855
113	0.0203111
9	0.453855
2	0.515686
10	0.394792
9	0.453855
3	0.333333
12	0.221658
4	0.269231
9	0.453855
10	0.275291
10	0.379803
9	0.453855
12	0.130689
11	0.14287
60	0.0384824
17	0.101505
9	0.214452
29	0.0882808
5	0.289571
83	0.0250705
7	0.290837
12	0.277834
9	0.453855
9	0.453855
12	0.128447
2	0.503125
2	0.5
9	0.453855
10	0.268608
4	0.297872
9	0.453855
10	0.402681
28	0.12283
7	0.164074
19	0.188174
2	0.529851
3	0.339394
9	0.453855
9	0.453855
4	0.407063
9	0.453855
9	0.453855
13	0.121473
11	0.239774
9	0.453855
10	0.173962
12	0.329148
3	0.529661
3	0.391667
162	0.0194344
9	0.453855
5	0.21324
11	0.242386
2	0.515267
14	0.118213
2	0.515267
9	0.453855
2	0.509524
11	0.147675
2	0.5
11	0.291767
5	0.211396
13	0.200262
10	0.32768
4	0.303502
7	0.204127
10	0.251943
10	0.32768
17	0.153698
2	0.515464
12	0.329148
5	0.219512
8	0.200632
10	0.32768
12	0.329148
9	0.453855
16	0.413961
7	0.167857
9	0.453855
25	0.170129
2	0.5
9	0.453855
16	0.145939
12	0.302771
2	0.5
3	0.681301
9	0.453855
14	0.0822102
12	0.182
2	0.526961
9	0.453855
2	0.5
23	0.106202
2	0.78125
11	0.229458
18	0.0886784
9	0.453855
9	0.453855
9	0.453855
207	0.0142603
13	0.132442
24	0.0809192
11	0.33263
9	0.453855
143	0.0174341
2	0.5
147	0.0181265
18	0.127728
19	0.0977248
3	0.342048
9	0.453855
13	0.122193
2	0.504975
13	0.122193
10	0.387121
9	0.453855
2	0.5
10	0.173962
9	0.453855
246	0.0152647
2	0.660714
8	0.16138
9	0.453855
3	0.364242
3	0.387145
10	0.393264
9	0.453855
2	0.516667
9	0.453855
9	0.190068
7	0.229977
2	0.517699
2	0.5
47	0.0450796
2	0.5
11	0.153046
8	0.18246
6	0.197736
8	0.18246
11	0.188312
153	0.0203338
6	0.202128
119	0.0197024
99	0.017681
3	0.388889
6	0.191833
6	0.221763
7	0.162976
3	0.39895
126	0.0223888
115	0.016055
102	0.0235119
2	0.5
3	0.4
2	0.5
3	0.376492
3	0.33945
6	0.189318
3	0.339312
2	0.529412
11	0.241662
2	0.5
7	0.17179
10	0.32768
5	0.216406
9	0.453855
9	0.453855
2	0.510101
9	0.190068
2	0.550847
9	0.190068
9	0.190068
3	0.359684
9	0.453855
12	0.190926
10	0.275291
9	0.453855
9	0.190068
19	0.0977248
9	0.453855
9	0.190068
2	0.508021
2	0.520558
36	0.0692727
9	0.453855
2	0.540741
9	0.453855
2	0.5
9	0.453855
10	0.275291
10	0.394531
9	0.453855
12	0.217553
19	0.0977248
11	0.134017
10	0.267341
9	0.453855
2	0.557471
50	0.0389877
17	0.0873731
6	0.232046
6	0.208333
15	0.0966443
29	0.0761494
5	0.297898
3	0.347368
15	0.0966443
75	0.0255251
63	0.035014
126	0.0207387
2	0.584168
19	0.117905
22	0.1097
31	0.0629578
46	0.0408469
4	0.279018
146	0.0159661
42	0.0774603
24	0.116803
3	0.833333
3	0.386098
2	0.516043
44	0.054878
9	0.13122
2	0.515267
2	0.525862
3	0.343612
13	0.0790514
5	0.203919
2	0.534043
42	0.0404133
16	0.0818966
21	0.0666479
22	0.0905736
3	0.347368
11	0.123155
7	0.223971
64	0.0328791
32	0.0696704
54	0.0527592
39	0.0581931
2	0.564286
34	0.0595137
3	0.429893
12	0.125
2	0.557471
18	0.10101
9	0.192752
33	0.0791958
14	0.13824
3	0.356061
2	0.5
3	0.365462
71	0.0327925
149	0.0177178
14	0.149494
30	0.0493715
25	0.0863095
3	0.376686
87	0.0222389
14	0.132653
5	0.222711
176	0.0162495
81	0.0257159
6	0.237856
22	0.0528729
3	0.461827
31	0.0507887
4	0.253769
57	0.0332369
37	0.072058
2	0.504739
42	0.06291
8	0.190559
3	0.681301
26	0.099258
6	0.196566
22	0.0558214
83	0.0242788
3	0.358122
6	0.200317
2	0.5
2	0.5125
210	0.0148881
6	0.22763
2	0.983871
48	0.0314623
150	0.0178035
11	0.155603
9	0.165432
3	0.349673
2	0.578947
[truncated: 20,488 more rows]
