# Supplementary material for: White adipose tissue reference network: a knowledge resource for exploring health-relevant relations
Source: Genes Nutr. 2014 Dec 3;10(1):439. doi: 10.1007/s12263-014-0439-x (PMC4252261; doi:10.1007/s12263-014-0439-x)
Supplement: Supplementary file 4 — Supplementary material 4 (XLS 95 kb) [file 12263_2014_439_MOESM4_ESM.xls]

## Sheet: Sheet1
Cluster	Nr. nodes	Nr. edges	Top GO annotation	All GO annotations	Has significant GO annotation	Number of genes annotated to GO term
3	2082	8887	nucleic acid binding transcription factor activity	nucleic acid binding transcription factor activity; sequence-specific DNA binding transcription factor activity; regulation of transcription from RNA polymerase II promoter; multicellular organismal development; regulation of gene expression; sequence-specific DNA binding; positive regulation of transcription from RNA polymerase II promoter; positive regulation of gene expression; developmental p…	1	192; 192; 307; 646; 512; 148; 213; 290; 696; 468
155	958	1912	phosphatidylcholine metabolic process	phosphatidylcholine metabolic process; cellular biogenic amine metabolic process; glycerophospholipid biosynthetic process; phospholipid biosynthetic process; glycerophospholipid metabolic process; cardiolipin biosynthetic process; phosphatidyl-N-methylethanolamine N-methyltransferase activity; phosphatidylethanolamine N-methyltransferase activity; calcium-independent phospholipase A2 activity; p…	1	2; 2; 2; 2; 2; 1; 1; 1; 1; 1
7	590	1714	intracellular signal transduction	intracellular signal transduction; protein tyrosine kinase activity; transmembrane receptor protein tyrosine kinase signaling pathway; signal transduction; cell communication; signaling; regulation of signal transduction; cell projection organization; signaling adaptor activity; phospholipid binding	1	264; 66; 152; 381; 394; 389; 227; 133; 39; 76
1	271	1733	G-protein coupled receptor activity	G-protein coupled receptor activity; G-protein coupled receptor signaling pathway; transmembrane signaling receptor activity; G-protein coupled peptide receptor activity; receptor activity; signal transducer activity; G-protein coupled receptor binding; cellular calcium ion homeostasis; calcium ion homeostasis; chemokine activity	1	157; 164; 157; 78; 158; 158; 64; 75; 75; 41
6	251	2256	chromosome organization	chromosome organization; chromatin organization; nucleus; DNA metabolic process; nucleobase-containing compound metabolic process; nuclear lumen; cellular aromatic compound metabolic process; nuclear part; heterocycle metabolic process; cellular nitrogen compound metabolic process	1	105; 90; 202; 105; 197; 154; 197; 160; 197; 199
96	131	609	triglyceride metabolic process	triglyceride metabolic process; neutral lipid metabolic process; triglyceride catabolic process; acylglycerol catabolic process; triglyceride lipase activity; lipid particle; glycerolipid metabolic process; retinyl-palmitate esterase activity; lipid catabolic process; cellular lipid catabolic process	1	8; 8; 6; 6; 5; 6; 8; 4; 7; 6
108	128	880	anaphase-promoting complex-dependent proteasomal ubiquitin-dependent protein catabolic process	anaphase-promoting complex-dependent proteasomal ubiquitin-dependent protein catabolic process; regulation of ubiquitin-protein ligase activity involved in mitotic cell cycle; regulation of ubiquitin-protein ligase activity; positive regulation of ubiquitin-protein ligase activity involved in mitotic cell cycle; positive regulation of ubiquitin-protein ligase activity; positive regulation of liga…	1	74; 70; 71; 66; 67; 67; 61; 69; 79; 78
9	121	446	antigen processing and presentation of peptide antigen via MHC class II	antigen processing and presentation of peptide antigen via MHC class II; antigen processing and presentation of exogenous peptide antigen via MHC class II; antigen processing and presentation of peptide antigen; antigen processing and presentation; immune system process; response to type I interferon; type I interferon-mediated signaling pathway; cellular response to type I interferon; interferon…	1	55; 54; 56; 56; 90; 29; 29; 29; 29; 26
78	112	315	RNA splicing, via transesterification reactions	RNA splicing, via transesterification reactions; mRNA splicing, via spliceosome; RNA splicing; mRNA processing; RNA processing; mRNA metabolic process; spliceosomal complex; ribonucleoprotein complex; RNA binding; nucleoplasm	1	97; 97; 98; 98; 98; 98; 51; 66; 67; 94
104	81	159	hemoglobin complex	hemoglobin complex; oxygen transporter activity; cytosolic part; oxygen binding	1	3; 2; 3; 2
2	65	98	BMP signaling pathway	BMP signaling pathway; transmembrane receptor protein serine/threonine kinase signaling pathway; pattern specification process; embryonic morphogenesis; regulation of transcription from RNA polymerase II promoter; embryo development; regulation of BMP signaling pathway; tissue development; regulation of pathway-restricted SMAD protein phosphorylation; dorsal/ventral pattern formation	1	28; 33; 30; 29; 41; 33; 15; 38; 13; 14
27	64	102	nuclear pore	nuclear pore; pore complex; nuclear envelope; RNA transport; RNA localization; mitotic prometaphase; regulation of glucose transport; mRNA transport; carbohydrate transport; hexose transport	1	32; 32; 33; 26; 26; 21; 23; 23; 23; 23
75	60	162	positive regulation of cAMP biosynthetic process	positive regulation of cAMP biosynthetic process; positive regulation of cyclic nucleotide metabolic process; G-protein coupled receptor signaling pathway, coupled to cyclic nucleotide second messenger; regulation of cAMP biosynthetic process; regulation of cAMP metabolic process; G-protein coupled receptor activity; cAMP biosynthetic process; cAMP metabolic process; cyclic nucleotide biosyntheti…	1	28; 28; 34; 28; 28; 38; 28; 28; 28; 28
131	60	452	collagen	collagen; endoplasmic reticulum lumen; extracellular matrix part; extracellular matrix organization; extracellular structure organization; proteinaceous extracellular matrix; extracellular matrix; endoplasmic reticulum part; extracellular matrix structural constituent; endoplasmic reticulum	1	41; 44; 42; 44; 44; 43; 43; 44; 26; 44
33	57	353	hydrogen ion transmembrane transporter activity	hydrogen ion transmembrane transporter activity; respiratory electron transport chain; monovalent inorganic cation transmembrane transporter activity; electron transport chain; cellular respiration; cytochrome-c oxidase activity; inorganic cation transmembrane transporter activity; cation transmembrane transporter activity; mitochondrial inner membrane; organelle inner membrane	1	24; 25; 24; 25; 25; 16; 24; 24; 26; 26
5	53	86	cellular amino acid catabolic process	cellular amino acid catabolic process; cellular amino acid biosynthetic process; transaminase activity; carboxylic acid catabolic process; pyridoxal phosphate binding; cellular amino acid metabolic process; cofactor binding; cellular modified amino acid catabolic process; glutamate metabolic process; 4-hydroxyproline catabolic process	1	9; 8; 6; 9; 6; 10; 8; 4; 4; 3
156	52	682	mitochondrial respiratory chain complex I	mitochondrial respiratory chain complex I; NADH dehydrogenase activity; NADH dehydrogenase (ubiquinone) activity; oxidoreductase activity, acting on NAD(P)H, quinone or similar compound as acceptor; mitochondrial electron transport, NADH to ubiquinone; mitochondrial respiratory chain; respiratory chain; oxidoreductase activity, acting on NAD(P)H; mitochondrial ATP synthesis coupled electron trans…	1	46; 43; 43; 43; 42; 46; 46; 43; 42; 42
11	49	101	ceramide metabolic process	ceramide metabolic process; sphingomyelin metabolic process; sphingolipid metabolic process; membrane lipid metabolic process; glycosphingolipid metabolic process; sphingomyelin phosphodiesterase activity; glycolipid metabolic process; phospholipid metabolic process; ceramide biosynthetic process; cellular biogenic amine metabolic process	1	5; 4; 5; 5; 4; 3; 4; 5; 3; 4
61	48	187	monooxygenase activity	monooxygenase activity; oxidoreductase activity, acting on paired donors, with incorporation or reduction of molecular oxygen; heme binding; iron ion binding; electron carrier activity; xenobiotic metabolic process; cellular response to xenobiotic stimulus; response to xenobiotic stimulus; oxidoreductase activity, acting on paired donors, with incorporation or reduction of molecular oxygen, reduc…	1	29; 29; 29; 29; 29; 27; 27; 27; 20; 29
83	46	121	2-acylglycerol O-acyltransferase activity	2-acylglycerol O-acyltransferase activity; glycerol metabolic process; lipid biosynthetic process; O-acyltransferase activity; diacylglycerol O-acyltransferase activity; cellular lipid metabolic process; triglyceride biosynthetic process; diacylglycerol biosynthetic process; phosphatidate phosphatase activity; lipid metabolic process	1	3; 3; 5; 3; 2; 5; 3; 2; 2; 5
15	45	82	tRNA aminoacylation for protein translation	tRNA aminoacylation for protein translation; tRNA aminoacylation; aminoacyl-tRNA editing activity; tRNA metabolic process; amino acid transmembrane transporter activity; cellular amino acid metabolic process; carboxylic acid transmembrane transporter activity; organic anion transmembrane transporter activity; neutral amino acid transmembrane transporter activity; neutral amino acid transport	1	5; 5; 4; 5; 4; 9; 4; 4; 3; 3
71	44	86	glycosaminoglycan metabolic process	glycosaminoglycan metabolic process; glycosaminoglycan biosynthetic process; proteoglycan metabolic process; sulfur compound metabolic process; chondroitin sulfate metabolic process; proteoglycan biosynthetic process; Golgi apparatus part; carbohydrate metabolic process; glycoprotein metabolic process; Golgi apparatus	1	41; 38; 34; 34; 27; 25; 39; 41; 34; 39
56	44	74	DNA-dependent transcription, elongation	DNA-dependent transcription, elongation; nucleotide-excision repair, DNA damage removal; termination of RNA polymerase I transcription; nucleotide-excision repair; transcription initiation from RNA polymerase I promoter; transcription elongation from RNA polymerase I promoter; transcription from RNA polymerase I promoter; DNA catabolic process; transcription elongation from RNA polymerase II prom…	1	22; 15; 15; 18; 15; 14; 15; 15; 16; 13
111	42	94	oxidoreductase activity, acting on the CH-OH group of donors, NAD or NADP as acceptor	oxidoreductase activity, acting on the CH-OH group of donors, NAD or NADP as acceptor; alcohol dehydrogenase (NAD) activity; oxidoreductase activity; retinol dehydrogenase activity; retinoid metabolic process; diterpenoid metabolic process; retinol metabolic process; ethanol oxidation; isoprenoid metabolic process; nucleotide binding	1	15; 8; 16; 8; 9; 9; 8; 7; 9; 16
21	41	94	response to hormone stimulus	response to hormone stimulus; regulation of immune system process; hormone activity; positive regulation of mitosis; response to organic nitrogen; extracellular space; negative regulation of transport; negative regulation of hormone secretion; nitric oxide biosynthetic process; response to organic substance	1	15; 16; 8; 6; 14; 14; 10; 6; 6; 19
10	40	52	extracellular matrix	extracellular matrix; proteinaceous extracellular matrix; elastic fiber; interferon-alpha/beta receptor binding; regulation of type I interferon-mediated signaling pathway; extracellular space; elastic fiber assembly; oxidoreductase activity, acting on the CH-NH2 group of donors, oxygen as acceptor	1	9; 8; 2; 2; 3; 11; 2; 2
12	40	110	O-glycan processing	O-glycan processing; protein O-linked glycosylation; protein glycosylation; macromolecule glycosylation; glycosylation; glycoprotein biosynthetic process; glycoprotein metabolic process; post-translational protein modification; polypeptide N-acetylgalactosaminyltransferase activity; Golgi apparatus part	1	29; 29; 34; 34; 34; 34; 34; 29; 20; 34
117	40	105	mediator complex	mediator complex; RNA polymerase II transcription cofactor activity; RNA polymerase II transcription factor binding transcription factor activity; transcription cofactor activity; transcription factor binding transcription factor activity; protein binding transcription factor activity; nucleoplasm part; transcription initiation from RNA polymerase II promoter; DNA-dependent transcription, initiat…	1	29; 23; 23; 30; 30; 30; 31; 22; 22; 33
-1	39	0	NA		0
149	34	155	mitochondrial proton-transporting ATP synthase complex	mitochondrial proton-transporting ATP synthase complex; proton-transporting two-sector ATPase complex; ATP synthesis coupled proton transport; ATP biosynthetic process; mitochondrial ATP synthesis coupled proton transport; nucleoside triphosphate biosynthetic process; proton transport; ATP metabolic process; proton-transporting ATP synthase complex, coupling factor F(o); monovalent inorganic cati…	1	20; 22; 17; 18; 15; 18; 19; 18; 12; 19
8	33	44	actin binding	actin binding	1	5
14	31	59	cellular response to glucagon stimulus	cellular response to glucagon stimulus; response to glucagon stimulus; energy reserve metabolic process; heterotrimeric G-protein complex; synaptic transmission; transmission of nerve impulse; extrinsic to internal side of plasma membrane; G-protein coupled receptor signaling pathway; cellular response to peptide hormone stimulus; neurological system process	1	22; 22; 22; 13; 24; 24; 13; 25; 22; 26
63	31	74	mitochondrial matrix	mitochondrial matrix; tricarboxylic acid cycle; acetyl-CoA metabolic process; aerobic respiration; pyruvate metabolic process; acetyl-CoA biosynthetic process from pyruvate; regulation of acetyl-CoA biosynthetic process from pyruvate; acetyl-CoA biosynthetic process; regulation of acyl-CoA biosynthetic process; acyl-CoA metabolic process	1	13; 8; 7; 8; 7; 6; 6; 6; 6; 8
46	31	79	muscle filament sliding	muscle filament sliding; actin-myosin filament sliding; actin-mediated cell contraction; actin filament-based movement; contractile fiber; muscle contraction; myofibril; muscle system process; sarcomere; actin filament-based process	1	28; 28; 28; 28; 28; 30; 27; 30; 23; 29
26	30	49	sterol metabolic process	sterol metabolic process; sterol biosynthetic process; cholesterol metabolic process; cholesterol biosynthetic process; steroid metabolic process; alcohol metabolic process; steroid biosynthetic process; lipid metabolic process; lipid biosynthetic process; endoplasmic reticulum membrane	1	13; 11; 12; 10; 13; 13; 11; 14; 11; 11
109	29	52	3-hydroxyacyl-CoA dehydrogenase activity	3-hydroxyacyl-CoA dehydrogenase activity; enoyl-CoA hydratase activity; fatty acid beta-oxidation; fatty acid catabolic process; fatty acid oxidation; lipid oxidation; lipid modification; cellular lipid catabolic process; carboxylic acid catabolic process; hydro-lyase activity	1	3; 3; 4; 4; 4; 4; 4; 4; 4; 3
39	27	98	complement activation, classical pathway	complement activation, classical pathway; complement activation; humoral immune response mediated by circulating immunoglobulin; immunoglobulin mediated immune response; B cell mediated immunity; humoral immune response; adaptive immune response based on somatic recombination of immune receptors built from immunoglobulin superfamily domains; leukocyte mediated immunity; adaptive immune response; …	1	5; 5; 5; 5; 5; 5; 5; 5; 5; 6
23	26	35	glycogen biosynthetic process	glycogen biosynthetic process; cellular polysaccharide biosynthetic process; glycogen metabolic process; polysaccharide biosynthetic process; polysaccharide metabolic process; UDP-glucosyltransferase activity; glucosyltransferase activity; carbohydrate biosynthetic process; transferase activity, transferring hexosyl groups; carbohydrate metabolic process	1	7; 7; 7; 7; 7; 4; 4; 7; 6; 10
44	25	28	protein phosphatase type 2A complex	protein phosphatase type 2A complex; protein serine/threonine phosphatase complex; protein phosphatase type 2A regulator activity; protein phosphatase regulator activity; phosphatase regulator activity; Wnt receptor signaling pathway; regulation of Wnt receptor signaling pathway; negative regulation of Wnt receptor signaling pathway; canonical Wnt receptor signaling pathway; regulation of canonic…	1	9; 9; 7; 7; 7; 11; 9; 7; 8; 7
121	23	43	palmitoyl-CoA hydrolase activity	palmitoyl-CoA hydrolase activity; carboxylesterase activity; acyl-CoA hydrolase activity; thiolester hydrolase activity; acyl-CoA metabolic process; fatty acid metabolic process; very long-chain fatty acid metabolic process; hydrolase activity, acting on ester bonds; monocarboxylic acid metabolic process; cofactor metabolic process	1	5; 5; 5; 5; 4; 5; 3; 5; 5; 4
86	23	54	long-chain fatty acid-CoA ligase activity	long-chain fatty acid-CoA ligase activity; fatty acid ligase activity; fatty acid metabolic process; monocarboxylic acid metabolic process; cellular lipid metabolic process; carboxylic acid metabolic process; long-chain fatty acid metabolic process; fatty acid transport; organic acid metabolic process; carboxylic acid transport	1	7; 7; 12; 12; 13; 13; 7; 8; 13; 9
133	22	41	transferrin transport	transferrin transport; iron ion transport; phagosome maturation; cellular iron ion homeostasis; proton-transporting two-sector ATPase complex; iron ion homeostasis; ATP hydrolysis coupled proton transport; proton transport; hydrogen ion transmembrane transporter activity; insulin receptor signaling pathway	1	21; 21; 21; 21; 21; 21; 18; 20; 19; 21
17	21	28	NAD(P)+ transhydrogenase (B-specific) activity	NAD(P)+ transhydrogenase (B-specific) activity; NAD(P)+ transhydrogenase (AB-specific) activity; 13-prostaglandin reductase activity; 15-oxoprostaglandin 13-oxidase activity; NAD(P)+ transhydrogenase activity	1	1; 1; 1; 1; 1
147	18	57	regulation of small GTPase mediated signal transduction	regulation of small GTPase mediated signal transduction; small GTPase mediated signal transduction; GTP binding; regulation of signal transduction; intracellular signal transduction; cytosol; GTPase activator activity; GTPase regulator activity; GTPase activity; enzyme activator activity	1	17; 17; 10; 17; 17; 17; 7; 8; 6; 7
52	17	17	translational initiation	translational initiation; cytosolic small ribosomal subunit; translational termination; cytosolic ribosome; cotranslational protein targeting to membrane; SRP-dependent cotranslational protein targeting to membrane; protein targeting to ER; small ribosomal subunit; establishment of protein localization to endoplasmic reticulum; translational elongation	1	13; 9; 9; 9; 9; 9; 9; 9; 9; 9
136	17	31	chromosome organization	chromosome organization; chromatin organization; chromatin modification; nucleus; histone binding; histone modification; DNA metabolic process; organelle organization; histone H2A monoubiquitination; histone H2A ubiquitination	1	9; 8; 7; 14; 4; 5; 7; 10; 2; 2
152	17	16	1-acylglycerol-3-phosphate O-acyltransferase activity	1-acylglycerol-3-phosphate O-acyltransferase activity	1	1
114	16	26	glutathione peroxidase activity	glutathione peroxidase activity; peroxidase activity; oxidoreductase activity, acting on peroxide as acceptor; antioxidant activity; response to oxidative stress; oxidoreductase activity; hydrogen peroxide catabolic process; response to symbiotic bacterium; hydrogen peroxide metabolic process; cellular response to hydrogen peroxide	1	7; 8; 8; 8; 8; 8; 3; 2; 3; 3
102	15	24	translation initiation factor activity	translation initiation factor activity; translation factor activity, nucleic acid binding; regulation of translation; cytokine-mediated signaling pathway; cellular response to cytokine stimulus; eukaryotic translation initiation factor 4F complex; translation; response to cytokine stimulus; posttranscriptional regulation of gene expression; mRNA cap binding complex	1	7; 7; 9; 11; 11; 4; 9; 11; 9; 4
19	15	14	spindle pole	spindle pole	1	3
25	14	13	Wnt-activated receptor activity	Wnt-activated receptor activity; canonical Wnt receptor signaling pathway; non-canonical Wnt receptor signaling pathway; Wnt-protein binding; Wnt receptor signaling pathway; PDZ domain binding; nervous system development; G-protein coupled receptor activity; establishment of planar polarity; morphogenesis of a polarized epithelium	1	6; 10; 7; 6; 10; 6; 13; 9; 4; 4
48	14	26	keratan sulfate biosynthetic process	keratan sulfate biosynthetic process; keratan sulfate metabolic process; glycosaminoglycan biosynthetic process; glycosaminoglycan metabolic process; keratan sulfate catabolic process; sulfur compound metabolic process; Golgi apparatus part; glycosaminoglycan catabolic process; carbohydrate metabolic process; vacuolar lumen	1	11; 11; 11; 11; 7; 11; 11; 7; 11; 7
65	14	37	alpha-amylase activity	alpha-amylase activity; amylase activity; hydrolase activity, hydrolyzing O-glycosyl compounds; hydrolase activity, acting on glycosyl bonds; digestion; carbohydrate metabolic process	1	3; 3; 3; 3; 3; 3
43	13	12	hexose metabolic process	hexose metabolic process; glycolysis; monosaccharide metabolic process; glucose catabolic process; hexokinase activity; carbohydrate catabolic process; glucose metabolic process; endocrine pancreas development; carbohydrate metabolic process; hexose biosynthetic process	1	4; 3; 4; 3; 2; 3; 3; 2; 4; 2
62	13	21	exosome (RNase complex)	exosome (RNase complex); nuclear-transcribed mRNA catabolic process, deadenylation-dependent decay; exonucleolytic nuclear-transcribed mRNA catabolic process involved in deadenylation-dependent decay; rRNA metabolic process; RNA catabolic process; rRNA processing; nuclear-transcribed mRNA catabolic process; mRNA catabolic process; 3'-5'-exoribonuclease activity; exoribonuclease activity	1	11; 11; 10; 11; 12; 10; 11; 11; 8; 8
24	13	13	NA		-1
89	12	26	oligosaccharide biosynthetic process	oligosaccharide biosynthetic process; lipid glycosylation; negative regulation of nodal signaling pathway	1	1; 1; 1
47	12	12	oligosaccharyltransferase complex	oligosaccharyltransferase complex; oligosaccharyl transferase activity; dolichyl-diphosphooligosaccharide-protein glycotransferase activity; endoplasmic reticulum membrane; nuclear outer membrane-endoplasmic reticulum membrane network; endoplasmic reticulum part; protein N-linked glycosylation; protein N-linked glycosylation via asparagine; endomembrane system; endoplasmic reticulum	1	5; 5; 5; 11; 11; 11; 6; 6; 12; 11
143	12	11	NA		-1
92	11	12	G-protein coupled glutamate receptor signaling pathway	G-protein coupled glutamate receptor signaling pathway; glutamate receptor signaling pathway; postsynaptic density; dendritic spine head; inositol 1,4,5-trisphosphate-sensitive calcium-release channel activity; dendritic spine; neuron spine; platelet dense tubular network membrane; platelet dense tubular network; calcium-release channel activity	1	4; 5; 5; 5; 3; 5; 5; 3; 3; 3
53	11	11	ER-nucleus signaling pathway	ER-nucleus signaling pathway; endoplasmic reticulum membrane; nuclear outer membrane-endoplasmic reticulum membrane network; ER-associated protein catabolic process; endoplasmic reticulum; endoplasmic reticulum unfolded protein response; cellular response to unfolded protein; cellular response to topologically incorrect protein; endoplasmic reticulum part; response to endoplasmic reticulum stress	1	7; 8; 8; 4; 9; 5; 5; 5; 8; 5
69	11	13	NA		0
116	11	10	structural constituent of ribosome	structural constituent of ribosome; ribosome; translation; ribonucleoprotein complex; large ribosomal subunit; structural molecule activity; mitochondrial large ribosomal subunit; mitochondrion; mitochondrial ribosome; cellular protein metabolic process	1	9; 9; 10; 10; 5; 9; 3; 8; 3; 10
49	10	14	NA		0
20	10	9	mitochondrion localization	mitochondrion localization; mitochondrion transport along microtubule; microtubule bundle formation; establishment of mitochondrion localization; microtubule cytoskeleton; organelle transport along microtubule; mitochondrial outer membrane; cytoskeleton; outer membrane; microtubule	1	3; 2; 2; 2; 5; 2; 3; 6; 3; 3
76	10	17	complement activation	complement activation; regulation of complement activation; regulation of humoral immune response; humoral immune response; complement activation, classical pathway; regulation of protein processing; humoral immune response mediated by circulating immunoglobulin; protein processing; protein maturation; immunoglobulin mediated immune response	1	6; 5; 5; 6; 5; 5; 5; 5; 5; 5
141	10	9	sodium:potassium-exchanging ATPase activity	sodium:potassium-exchanging ATPase activity; sodium ion transmembrane transporter activity; potassium ion transmembrane transporter activity; ATPase activity, coupled to transmembrane movement of ions, phosphorylative mechanism; sodium:potassium-exchanging ATPase complex; metal ion transmembrane transporter activity; cation-transporting ATPase activity; ATPase activity, coupled to transmembrane m…	1	7; 8; 7; 7; 6; 8; 7; 7; 7; 7
64	10	14	acid phosphatase activity	acid phosphatase activity; phosphatase activity; phosphoric ester hydrolase activity; hydrolase activity, acting on ester bonds; hydrolase activity	1	6; 6; 6; 6; 6
151	10	9	protein targeting to mitochondrion	protein targeting to mitochondrion; protein localization to mitochondrion; mitochondrial inner membrane presequence translocase complex; mitochondrial transport; mitochondrion organization; intracellular protein transport; mitochondrial inner membrane; mitochondrial part; organelle inner membrane; protein targeting	1	9; 9; 6; 9; 9; 10; 9; 10; 9; 9
124	9	8	cAMP binding	cAMP binding; cAMP-dependent protein kinase complex; cAMP-dependent protein kinase regulator activity; cyclic nucleotide binding; activation of protein kinase A activity; protein kinase regulator activity; water transport; kinase regulator activity; fluid transport; cellular response to glucagon stimulus	1	4; 4; 4; 4; 4; 5; 4; 5; 4; 4
18	9	8	trans-1,2-dihydrobenzene-1,2-diol dehydrogenase activity	trans-1,2-dihydrobenzene-1,2-diol dehydrogenase activity; oxidoreductase activity, acting on the CH-CH group of donors, NAD or NADP as acceptor; oxidoreductase activity, acting on the CH-CH group of donors; oxidoreductase activity, acting on the CH-OH group of donors, NAD or NADP as acceptor	1	2; 2; 2; 2
112	8	13	glycerol-3-phosphate O-acyltransferase activity	glycerol-3-phosphate O-acyltransferase activity; CDP-diacylglycerol biosynthetic process; CDP-diacylglycerol metabolic process; O-acyltransferase activity; phosphatidic acid biosynthetic process; phosphatidic acid metabolic process; triglyceride biosynthetic process; transferase activity, transferring acyl groups other than amino-acyl groups; glycerophospholipid biosynthetic process; triglyceride…	1	4; 4; 4; 4; 4; 4; 4; 4; 4; 4
138	8	7	prostaglandin-E synthase activity	prostaglandin-E synthase activity	1	1
97	8	7	SNARE complex	SNARE complex; SNARE binding; neurotransmitter transport; syntaxin binding; Golgi vesicle transport; vesicle-mediated transport; regulation of synaptic vesicle priming; SNARE complex disassembly; neurotransmitter secretion; synaptic vesicle priming	1	5; 4; 4; 3; 4; 6; 2; 2; 3; 2
115	8	7	NA		0
103	8	10	protein targeting to mitochondrion	protein targeting to mitochondrion; protein import into mitochondrial inner membrane; protein localization to mitochondrion; inner mitochondrial membrane organization; intracellular protein transmembrane transport; mitochondrial intermembrane space; mitochondrial intermembrane space protein transporter complex; mitochondrial transport; mitochondrion organization; mitochondrial membrane organizati…	1	8; 6; 8; 6; 7; 7; 5; 8; 8; 6
123	7	10	acyl-CoA dehydrogenase activity	acyl-CoA dehydrogenase activity; oxidoreductase activity, acting on the CH-CH group of donors; flavin adenine dinucleotide binding; fatty acid beta-oxidation; fatty acid catabolic process; fatty acid oxidation; lipid oxidation; fatty acid beta-oxidation using acyl-CoA dehydrogenase; coenzyme binding; lipid modification	1	6; 6; 6; 6; 6; 6; 6; 4; 6; 6
4	7	6	tight junction	tight junction; cell-cell junction; apical junction complex; calcium-independent cell-cell adhesion; cell junction; cell-cell adhesion; structural molecule activity; cell adhesion; cell-cell junction organization; lateral plasma membrane	1	6; 7; 6; 4; 7; 5; 4; 5; 3; 2
88	7	7	procollagen-lysine 5-dioxygenase activity	procollagen-lysine 5-dioxygenase activity; peptidyl-lysine 5-dioxygenase activity; rough endoplasmic reticulum membrane; L-ascorbic acid binding; oxidoreductase activity, acting on paired donors, with incorporation or reduction of molecular oxygen, 2-oxoglutarate as one donor, and incorporation of one atom each of oxygen into both donors; rough endoplasmic reticulum; oxidoreductase activity, acti…	1	2; 2; 2; 2; 2; 2; 2; 2; 2; 2
100	7	6	autophagy	autophagy; autophagic vacuole; GABA receptor binding; tubulin binding; Rab GTPase activator activity; positive regulation of autophagy; beta-tubulin binding; macroautophagy; regulation of autophagy; Ras GTPase activator activity	1	4; 3; 2; 3; 2; 2; 2; 2; 2; 2
132	7	6	desmosome	desmosome; intermediate filament; bundle of His cell to Purkinje myocyte communication; regulation of heart rate by cardiac conduction; regulation of ventricular cardiac muscle cell action potential; intermediate filament cytoskeleton; cell-cell junction; regulation of cardiac muscle cell action potential involved in contraction; regulation of cardiac muscle cell action potential; regulation of c…	1	5; 4; 3; 3; 3; 4; 5; 3; 3; 3
154	7	6	mitochondrial respiratory chain complex II	mitochondrial respiratory chain complex II; respiratory chain complex II; succinate dehydrogenase activity; tricarboxylic acid cycle; oxidoreductase activity, acting on the CH-CH group of donors; aerobic respiration; mitochondrial respiratory chain; respiratory chain; respiratory electron transport chain; electron transport chain	1	3; 3; 3; 3; 3; 3; 3; 3; 3; 3
94	7	6	Golgi transport complex	Golgi transport complex; retrograde vesicle-mediated transport, Golgi to ER; Golgi membrane; Golgi vesicle transport; Golgi apparatus part; ER to Golgi vesicle-mediated transport; Golgi apparatus	1	3; 2; 4; 3; 4; 2; 4
99	7	6	glial cell-derived neurotrophic factor receptor activity	glial cell-derived neurotrophic factor receptor activity; nervous system development; generation of neurons; glial cell-derived neurotrophic factor receptor signaling pathway; neurogenesis; anchored to membrane; cell morphogenesis involved in neuron differentiation; cell morphogenesis involved in differentiation; extrinsic to membrane; neuron development	1	2; 7; 6; 2; 6; 3; 5; 5; 3; 5
105	7	6	NA		-1
51	7	7	NA		0
134	6	5	membrane attack complex	membrane attack complex; complement activation; cytolysis; humoral immune response; complement activation, classical pathway; complement activation, alternative pathway; humoral immune response mediated by circulating immunoglobulin; pore complex; immunoglobulin mediated immune response; B cell mediated immunity	1	5; 6; 5; 6; 5; 4; 5; 5; 5; 5
135	6	5	synaptic vesicle maturation	synaptic vesicle maturation; synaptic vesicle fusion to presynaptic membrane; regulation of synaptic vesicle fusion to presynaptic membrane; maintenance of presynaptic active zone structure; clathrin-sculpted acetylcholine transport vesicle membrane; protein geranylgeranyltransferase activity; Rab geranylgeranyltransferase activity; protein prenyltransferase activity; protein prenylation; protein…	1	1; 1; 1; 1; 1; 1; 1; 1; 1; 1
55	6	5	regulation of cell adhesion	regulation of cell adhesion	1	3
91	6	5	autophagic vacuole	autophagic vacuole	1	2
72	6	5	NA		-1
80	6	5	NA		-1
128	5	4	regulation of interleukin-1 beta production	regulation of interleukin-1 beta production; interleukin-1 beta production; NLRP1 inflammasome complex; NLRP3 inflammasome complex; nucleotide-binding domain, leucine rich repeat containing receptor signaling pathway; positive regulation of cysteine-type endopeptidase activity; positive regulation of endopeptidase activity; positive regulation of peptidase activity; negative regulation of interle…	1	3; 3; 2; 2; 3; 3; 3; 3; 2; 2
127	5	4	double-stranded RNA binding	double-stranded RNA binding; gene silencing by RNA; production of siRNA involved in RNA interference; gene silencing; RNA interference; regulation of gene expression, epigenetic; RNA binding; gene silencing by miRNA; translation; response to virus	1	3; 3; 2; 3; 2; 3; 4; 2; 3; 3
93	5	5	amyloid precursor protein catabolic process	amyloid precursor protein catabolic process; amyloid precursor protein metabolic process; membrane protein intracellular domain proteolysis; Notch receptor processing; membrane protein ectodomain proteolysis; membrane protein proteolysis; protein processing; protein maturation; Notch signaling pathway; endopeptidase activity	1	4; 4; 4; 4; 4; 4; 4; 4; 4; 4
120	5	4	response to oxygen radical	response to oxygen radical; thioredoxin-disulfide reductase activity	1	1; 1
118	5	4	cell leading edge	cell leading edge; cell projection; actin cytoskeleton organization; lamellipodium; actin filament-based process; cytoskeleton organization; lamellipodium assembly; organelle organization; somitogenesis; somite development	1	4; 5; 4; 3; 4; 4; 2; 5; 2; 2
84	5	4	recycling endosome membrane	recycling endosome membrane; recycling endosome; endosome membrane; establishment of cell polarity	1	3; 3; 3; 2
106	5	7	NA		0
58	5	4	endocytic recycling	endocytic recycling; recycling endosome membrane; GTPase activity; GTP binding; recycling endosome; endosomal transport	1	2; 2; 3; 3; 2; 2
68	5	5	Golgi membrane	Golgi membrane; Golgi apparatus part; Golgi cisterna membrane; Golgi cisterna; Golgi stack; Golgi apparatus; COPI-coated vesicle membrane; COPI-coated vesicle; endoplasmic reticulum-Golgi intermediate compartment membrane; endomembrane system	1	5; 5; 3; 3; 3; 5; 2; 2; 2; 5
98	5	4	9-cis retinoic acid receptor activity	9-cis retinoic acid receptor activity	1	1
16	5	4	pantothenate kinase activity	pantothenate kinase activity; coenzyme A biosynthetic process	1	1; 1
74	4	3	tight junction assembly	tight junction assembly; apical junction assembly; cell-cell junction assembly; tight junction; apical junction complex; cell-cell junction organization; cell junction assembly; cell-cell junction; cell junction; apical part of cell	1	4; 4; 4; 4; 4; 4; 4; 4; 4; 3
126	4	3	glutathione transferase activity	glutathione transferase activity; transferase activity, transferring alkyl or aryl (other than methyl) groups; glutathione metabolic process; peptide metabolic process; nitrobenzene metabolic process; cellular detoxification of nitrogen compound; detoxification of nitrogen compound; cellular amide metabolic process; xenobiotic catabolic process; glutathione binding	1	3; 3; 3; 3; 2; 2; 2; 3; 2; 2
82	4	3	neuromuscular junction development	neuromuscular junction development; neuromuscular junction; striated muscle cell differentiation; muscle cell differentiation; muscle organ development; striated muscle tissue development; muscle tissue development; regulation of striated muscle cell differentiation; skeletal muscle fiber development; muscle structure development	1	2; 2; 3; 3; 3; 3; 3; 2; 2; 3
95	4	4	exocyst	exocyst; cell cortex part; growth cone membrane; cell cortex; vesicle-mediated transport; exocytosis; growth cone; BLOC-1 complex	1	3; 3; 2; 3; 4; 3; 2; 1
90	4	3	preribosome, small subunit precursor	preribosome, small subunit precursor	1	1
157	4	3	structural constituent of ribosome	structural constituent of ribosome; ribosome; translation; ribonucleoprotein complex; structural molecule activity; mitochondrial ribosome; mitochondrion	1	4; 4; 4; 4; 4; 2; 4
22	4	3	mast cell differentiation	mast cell differentiation; myeloid leukocyte differentiation; E-box binding; embryonic hemopoiesis; enhancer sequence-specific DNA binding; enhancer binding; myeloid cell differentiation; positive regulation of myeloid cell differentiation; erythrocyte differentiation; RNA polymerase II regulatory region sequence-specific DNA binding	1	2; 3; 2; 2; 2; 2; 3; 2; 2; 2
87	4	3	NA		0
101	4	3	NA		0
59	4	3	NA		0
139	4	3	NA		-1
77	4	3	NA		0
148	3	2	alpha-mannosidase activity	alpha-mannosidase activity; mannosyl-oligosaccharide 1,3-1,6-alpha-mannosidase activity; mannosidase activity; mannose metabolic process; N-glycan processing	1	1; 1; 1; 1; 1
119	3	2	NA		0
158	3	2	NA		0
161	3	2	endosomal transport	endosomal transport	1	2
79	3	2	NA		0
67	3	2	hippo signaling cascade	hippo signaling cascade; regulation of organ growth; organ growth	1	2; 2; 2
107	3	2	haptoglobin-hemoglobin complex	haptoglobin-hemoglobin complex; haptoglobin binding; hemoglobin binding	1	1; 1; 1
137	3	2	all-trans-retinol 13,14-reductase activity	all-trans-retinol 13,14-reductase activity	1	1
73	3	2	NA		0
140	3	2	NA		0
159	3	2	NA		0
150	3	2	kinesin complex	kinesin complex; microtubule motor activity; motor activity; microtubule associated complex; microtubule-based movement; stress granule disassembly; kinesin I complex; antigen processing and presentation of exogenous peptide antigen via MHC class II; antigen processing and presentation of peptide antigen via MHC class II	1	2; 2; 2; 2; 2; 1; 1; 2; 2
comp2	3	2	NA		0
13	3	2	NA		0
70	3	2	NA		0
85	3	2	protein targeting to peroxisome	protein targeting to peroxisome; peroxisomal membrane transport; peroxisome membrane biogenesis; protein import into peroxisome membrane; establishment of protein localization to peroxisome; membrane biogenesis; peroxisome organization; intracellular protein transmembrane transport; peroxisomal membrane; protein targeting to membrane	1	3; 3; 3; 3; 3; 3; 3; 3; 3; 3
60	3	2	negative regulation of NF-kappaB transcription factor activity	negative regulation of NF-kappaB transcription factor activity; negative regulation of sequence-specific DNA binding transcription factor activity	1	2; 2
113	3	2	tubulin N-acetyltransferase activity	tubulin N-acetyltransferase activity	1	1
125	3	2	NA		0
comp3	3	2	NA		0
144	2	1	NA		0
34	2	1	female meiosis I	female meiosis I; female meiosis	1	1; 1
129	2	1	peptide alpha-N-acetyltransferase activity	peptide alpha-N-acetyltransferase activity	1	1
35	2	1	NA		0
142	2	1	protein autoprocessing	protein autoprocessing	1	1
38	2	1	carbon dioxide transport	carbon dioxide transport; positive regulation of cellular pH reduction	1	1; 1
163	2	1	NA		0
41	2	1	lamellipodium assembly involved in ameboidal cell migration	lamellipodium assembly involved in ameboidal cell migration; extension of a leading process involved in cell motility in cerebral cortex radial glia guided migration; regulation of neuron migration; negative regulation of neuron migration; actin filament severing	1	1; 1; 1; 1; 1
28	2	1	NA		0
110	2	1	NA		0
54	2	1	melanosome localization	melanosome localization; establishment of melanosome localization; melanosome transport; plasma membrane to endosome transport; pigment granule transport; Rab guanyl-nucleotide exchange factor activity	1	1; 1; 1; 1; 1; 1
42	2	1	non-lytic virus budding	non-lytic virus budding	1	1
30	2	1	negative regulation of chromatin binding	negative regulation of chromatin binding; protein desumoylation; SUMO-specific protease activity	1	1; 1; 1
31	2	1	calmodulin-dependent protein kinase activity	calmodulin-dependent protein kinase activity; calmodulin binding; calcium- and calmodulin-dependent protein kinase complex	1	2; 2; 1
166	2	1	scavenger receptor activity	scavenger receptor activity; cargo receptor activity	1	2; 2
29	2	1	cell-cell junction	cell-cell junction; lymph circulation	1	2; 1
164	2	1	NA		0
153	2	1	scavenger receptor binding	scavenger receptor binding	1	1
162	2	1	testosterone 17-beta-dehydrogenase (NADP+) activity	testosterone 17-beta-dehydrogenase (NADP+) activity	1	1
130	2	1	synaptic vesicle docking involved in exocytosis	synaptic vesicle docking involved in exocytosis; septin complex; synaptobrevin 2-SNAP-25-syntaxin-1a-complexin I complex; myosin head/neck binding; calcium channel inhibitor activity	1	1; 1; 1; 1; 1
81	2	1	integral to peroxisomal membrane	integral to peroxisomal membrane; intrinsic to peroxisomal membrane; peroxisome fission; peroxisome organization; peroxisomal membrane; peroxisome; integral to organelle membrane; mitochondrial calcium ion homeostasis; elevation of mitochondrial calcium ion concentration; regulation of peroxisome size	1	2; 2; 2; 2; 2; 2; 2; 1; 1; 1
32	2	1	peptidyl-lysine hydroxylation to 5-hydroxy-L-lysine	peptidyl-lysine hydroxylation to 5-hydroxy-L-lysine; histone H3-R2 demethylation; histone H4-R3 demethylation; histone demethylase activity (H3-R2 specific); histone demethylase activity (H4-R3 specific); recognition of apoptotic cell	1	1; 1; 1; 1; 1; 1
40	2	1	NA		0
146	2	1	NA		0
160	2	1	NA		0
57	2	1	NA		0
66	2	1	NA		0
165	2	1	NA		0
45	2	1	NA		0
36	2	1	NA		0
37	2	1	NA		0
122	2	1	NA		0
50	2	1	NA		0
145	2	1	negative regulation of action potential	negative regulation of action potential; cannabinoid receptor activity; negative regulation of synaptic transmission, GABAergic; negative regulation of mast cell activation	1	1; 1; 1; 1
167	1	0	basement membrane assembly	basement membrane assembly; basement membrane organization; positive regulation of vasculogenesis	1	1; 1; 1
168	1	0	cell wall chitin metabolic process	cell wall chitin metabolic process; chitinase activity; chitin metabolic process; chitin catabolic process; lysozyme activity; chitin binding	1	1; 1; 1; 1; 1; 1
169	1	0	hydrogen ion channel activity	hydrogen ion channel activity; voltage-gated proton channel activity	1	1; 1
170	1	0	solute:hydrogen antiporter activity	solute:hydrogen antiporter activity	1	1
171	1	0	NA		0
172	1	0	NA		0
173	1	0	NA		0
174	1	0	regulation of protein exit from endoplasmic reticulum	regulation of protein exit from endoplasmic reticulum; positive regulation of protein exit from endoplasmic reticulum	1	1; 1
175	1	0	inositol 1,3,4,5 tetrakisphosphate binding	inositol 1,3,4,5 tetrakisphosphate binding; regulation of ARF GTPase activity; ARF GTPase activator activity	1	1; 1; 1
176	1	0	NA		0
177	1	0	Ral protein signal transduction	Ral protein signal transduction; regulation of exocyst localization; Ral GTPase activator activity; activation of Ral GTPase activity; cellular protein complex localization	1	1; 1; 1; 1; 1
178	1	0	fatty acid omega-oxidation	fatty acid omega-oxidation	1	1
179	1	0	NA		0
180	1	0	MHC class I receptor activity	MHC class I receptor activity	1	1
181	1	0	NA		0
182	1	0	NA		0
183	1	0	NA		0
184	1	0	NA		0
185	1	0	synaptic vesicle priming	synaptic vesicle priming	1	1
186	1	0	NA		0
187	1	0	NA		0
188	1	0	NA		0
189	1	0	NA		0
190	1	0	NA		0
191	1	0	NA		0
192	1	0	NA		0
