# Supplementary material for: White adipose tissue reference network: a knowledge resource for exploring health-relevant relations
Source: Genes Nutr. 2014 Dec 3;10(1):439. doi: 10.1007/s12263-014-0439-x (PMC4252261; doi:10.1007/s12263-014-0439-x)
Supplement: Supplementary file 5 — Supplementary material 5 (XLS 371 kb) [file 12263_2014_439_MOESM5_ESM.xls]

## Sheet: Cutoff Centralities 0.000285688
ID	BetweennessCentrality	displayLabel	geneme	cluster_walktrap	clusterGO_walktrap	entrez	goBP	miRBaseAccession	me	ProcessGroup	seedNode	tissue
5728:Blood	1	KLF15	Kruppel-like factor 15			28999	glial cell differentiation;glucose transport;positive regulation of transcription from R polymerase II promoter	ussigned	28999:Adipose			Adipose
5728:Blood	1	WT1	Wilms tumor 1			7490	negative regulation of transcription from R polymerase II promoter;vasculogenesis;ureteric bud development;branching involved in ureteric bud morphogenesis;kidney development;regulation of organ formation;regulation of transcription, D-dependent;regulation of transcription from R polymerase II promoter;induction of apoptosis;germ cell development;thorax and anterior abdomen determition;tissue dev…	ussigned	7490:PBMC			PBMC
	0.762571								grp3
5728:Blood	0.240626	PLA2G6	phospholipase A2, group VI (cytosolic, calcium-independent)	155	phosphatidylcholine metabolic process; cellular biogenic amine metabolic process; glycerophospholipid biosynthetic process; phospholipid biosynthetic process; glycerophospholipid metabolic process; cardiolipin biosynthetic process; phosphatidyl-N-methylethanolamine N-methyltransferase activity; phosphatidylethanolamine N-methyltransferase activity; calcium-independent phospholipase A2 activity; p…	8398	positive regulation of protein phosphorylation;phospholipid metabolic process;chemotaxis;elevation of cytosolic calcium ion concentration;memory;cell death;positive regulation of vasodilation;uriry bladder smooth muscle contraction;lipid catabolic process;cardiolipin biosynthetic process;response to endoplasmic reticulum stress;positive regulation of insulin secretion involved in cellular respons…	ussigned	8398:Adipose		data	Adipose
5728:Blood	0.173857	PEMT	phosphatidylethanolamine N-methyltransferase	155	phosphatidylcholine metabolic process; cellular biogenic amine metabolic process; glycerophospholipid biosynthetic process; phospholipid biosynthetic process; glycerophospholipid metabolic process; cardiolipin biosynthetic process; phosphatidyl-N-methylethanolamine N-methyltransferase activity; phosphatidylethanolamine N-methyltransferase activity; calcium-independent phospholipase A2 activity; p…	10400	lipid metabolic process;phospholipid metabolic process;phosphatidylcholine biosynthetic process;cell proliferation;small molecule metabolic process;glycerophospholipid biosynthetic process	ussigned	10400:Adipose		data	Adipose
	0.137481								grp7
5728:Blood	0.0982553	Adipose mass:		89	oligosaccharide biosynthetic process; lipid glycosylation; negative regulation of nodal sigling pathway			ussigned	Adipose mass:	Adipose expandability	data, predefined, correlation
5728:Blood	0.0716017	PTPN6	protein tyrosine phosphatase, non-receptor type 6	104	hemoglobin complex; oxygen transporter activity; cytosolic part; oxygen binding	5777	blood coagulation;apoptotic process;protein dephosphorylation;G-protein coupled receptor sigling pathway;cell proliferation;positive regulation of cell proliferation;negative regulation of cell proliferation;positive regulation of phosphatidylinositol 3-kise cascade;peptidyl-tyrosine phosphorylation;cytokine-mediated sigling pathway;cell differentiation;T cell costimulation;peptidyl-tyrosine deph…	ussigned	5777:PBMC	Adipose expandability		PBMC
5728:Blood	0.0333355	HBA1	hemoglobin, alpha 1	104	hemoglobin complex; oxygen transporter activity; cytosolic part; oxygen binding	3039		ussigned	3039:PBMC		data	PBMC
5728:Blood	0.0333355	HBA2	hemoglobin, alpha 2	104	hemoglobin complex; oxygen transporter activity; cytosolic part; oxygen binding	3040	positive regulation of cell death;oxygen transport;bicarbote transport;response to hydrogen peroxide;hydrogen peroxide catabolic process;small molecule metabolic process;protein heterooligomerization	ussigned	3040:PBMC		data	PBMC
5728:Blood	0.0226605	YBX1	Y box binding protein 1	78	R splicing, via transesterification reactions; mR splicing, via spliceosome; R splicing; mR processing; R processing; mR metabolic process; spliceosomal complex; ribonucleoprotein complex; R binding; nucleoplasm	4904	negative regulation of transcription from R polymerase II promoter;mR splicing, via spliceosome;in utero embryonic development;transcription from R polymerase II promoter;regulation of transcription, D-dependent;R splicing;gene expression;negative regulation of transcription, D-dependent;negative regulation of striated muscle cell differentiation;positive regulation of cell division;CRD-mediated …	ussigned	4904:Adipose		data	Adipose
5728:Blood	0.0194806	LEP	leptin	21	response to hormone stimulus; regulation of immune system process; hormone activity; positive regulation of mitosis; response to organic nitrogen; extracellular space; negative regulation of transport; negative regulation of hormone secretion; nitric oxide biosynthetic process; response to organic substance	3952	negative regulation of transcription from R polymerase II promoter;ovulation from ovarian follicle;response to hypoxia;positive regulation of cytokine production;placenta development;response to dietary excess;glucose metabolic process;regulation of gluconeogenesis;energy reserve metabolic process;glycerol biosynthetic process;tyrosine phosphorylation of STAT protein;female pregncy;circadian rhyt…	ussigned	3952:Blood	Adipose expandability; Metabolic state	predefined, correlation	Blood
5728:Blood	0.0167933	SMPD3	sphingomyelin phosphodiesterase 3, neutral membrane (neutral sphingomyelise II)	11	ceramide metabolic process; sphingomyelin metabolic process; sphingolipid metabolic process; membrane lipid metabolic process; glycosphingolipid metabolic process; sphingomyelin phosphodiesterase activity; glycolipid metabolic process; phospholipid metabolic process; ceramide biosynthetic process; cellular biogenic amine metabolic process	55512	phospholipid metabolic process;sphingolipid metabolic process;sphingomyelin catabolic process;glycosphingolipid metabolic process;cell cycle;multicellular organismal development;peptide hormone secretion;small molecule metabolic process	ussigned	55512:Adipose		data	Adipose
5728:Blood	0.0160881	LPL	lipoprotein lipase	96	triglyceride metabolic process; neutral lipid metabolic process; triglyceride catabolic process; acylglycerol catabolic process; triglyceride lipase activity; lipid particle; glycerolipid metabolic process; retinyl-palmitate esterase activity; lipid catabolic process; cellular lipid catabolic process	4023	lipid metabolic process;fatty acid biosynthetic process;triglyceride metabolic process;phospholipid metabolic process;response to drug;positive regulation of macrophage derived foam cell differentiation;positive regulation of cholesterol storage;positive regulation of sequestering of triglyceride;triglyceride biosynthetic process;triglyceride catabolic process;chylomicron remodeling;very-low-dens…	ussigned	4023:Adipose	Metabolic state; Tissue inflammation	data, predefined, correlation	Adipose
5728:Blood	0.0149926	BANK1	B-cell scaffold protein with ankyrin repeats 1	122		55024	B cell activation	ussigned	55024:PBMC	Adipose expandability	data	PBMC
5728:Blood	0.0148659	DGAT2	diacylglycerol O-acyltransferase 2	96	triglyceride metabolic process; neutral lipid metabolic process; triglyceride catabolic process; acylglycerol catabolic process; triglyceride lipase activity; lipid particle; glycerolipid metabolic process; retinyl-palmitate esterase activity; lipid catabolic process; cellular lipid catabolic process	84649	glycerol metabolic process;phospholipid metabolic process;triglyceride biosynthetic process;lipid storage;low-density lipoprotein particle clearance;long-chain fatty-acyl-CoA metabolic process;cellular triglyceride homeostasis;acylglycerol acyl-chain remodeling;cholesterol homeostasis;cellular lipid metabolic process;small molecule metabolic process;diacylglycerol metabolic process;glycerophospho…	ussigned	84649:Adipose	Metabolic state	predefined, correlation	Adipose
5728:Blood	0.0134041	PPAP2A	phosphatidic acid phosphatase type 2A	83	2-acylglycerol O-acyltransferase activity; glycerol metabolic process; lipid biosynthetic process; O-acyltransferase activity; diacylglycerol O-acyltransferase activity; cellular lipid metabolic process; triglyceride biosynthetic process; diacylglycerol biosynthetic process; phosphatidate phosphatase activity; lipid metabolic process	8611	lipid metabolic process;phospholipid metabolic process;sphingolipid metabolic process;protein kise C-activating G-protein coupled receptor sigling pathway;negative regulation of cell proliferation;germ cell migration;regulation of lipid metabolic process;sphingolipid biosynthetic process;intracellular steroid hormone receptor sigling pathway;androgen receptor sigling pathway;small molecule metabo…	ussigned	8611:Adipose		data	Adipose
5728:Blood	0.0125197	PLCG2	phospholipase C, gamma 2 (phosphatidylinositol-specific)	17	D(P)+ transhydrogese (B-specific) activity; D(P)+ transhydrogese (AB-specific) activity; 13-prostaglandin reductase activity; 15-oxoprostaglandin 13-oxidase activity; D(P)+ transhydrogese activity	5336	follicular B cell differentiation;blood coagulation;Wnt receptor sigling pathway;phosphatidylinositol biosynthetic process;calcium-mediated sigling;phospholipid catabolic process;regulation of gene expression;T cell receptor sigling pathway;platelet activation;B cell differentiation;activation of store-operated calcium channel activity;response to lipopolysaccharide;inositol trisphosphate biosynt…	ussigned	5336:PBMC		data	PBMC
5728:Blood	0.0122501	PRPF8	PRP8 pre-mR processing factor 8 homolog (S. cerevisiae)	78	R splicing, via transesterification reactions; mR splicing, via spliceosome; R splicing; mR processing; R processing; mR metabolic process; spliceosomal complex; ribonucleoprotein complex; R binding; nucleoplasm	10594	R splicing, via transesterification reactions;mR splicing, via spliceosome;mR processing;R splicing;gene expression	ussigned	10594:Adipose		data	Adipose
5728:Blood	0.0121471	ANXA1	annexin A1	1	G-protein coupled receptor activity; G-protein coupled receptor sigling pathway; transmembrane sigling receptor activity; G-protein coupled peptide receptor activity; receptor activity; sigl transducer activity; G-protein coupled receptor binding; cellular calcium ion homeostasis; calcium ion homeostasis; chemokine activity	301	neutrophil homeostasis;negative regulation of acute inflammatory response;sigl transduction;cellular component movement;inflammatory response;cell cycle;cell surface receptor sigling pathway;negative regulation of apoptotic process;response to drug;response to X-ray;peptide cross-linking;insulin secretion;keratinocyte differentiation;endocrine pancreas development;positive regulation of vesicle f…	ussigned	301:Adipose	Tissue inflammation	data	Adipose
5728:Blood	0.0118348	LIPE	lipase, hormone-sensitive	96	triglyceride metabolic process; neutral lipid metabolic process; triglyceride catabolic process; acylglycerol catabolic process; triglyceride lipase activity; lipid particle; glycerolipid metabolic process; retinyl-palmitate esterase activity; lipid catabolic process; cellular lipid catabolic process	3991	protein phosphorylation;lipid metabolic process;cholesterol metabolic process;lipid catabolic process;triglyceride catabolic process;small molecule metabolic process;diacylglycerol catabolic process	ussigned	3991:Adipose	Metabolic state	predefined, correlation	Adipose
5728:Blood	0.0104832	EFTUD2	elongation factor Tu GTP binding domain containing 2	78	R splicing, via transesterification reactions; mR splicing, via spliceosome; R splicing; mR processing; R processing; mR metabolic process; spliceosomal complex; ribonucleoprotein complex; R binding; nucleoplasm	9343	mR splicing, via spliceosome;GTP catabolic process;mR processing;R splicing;gene expression	ussigned	9343:Adipose		data	Adipose
5728:Blood	0.0100149	PNPLA2	patatin-like phospholipase domain containing 2	96	triglyceride metabolic process; neutral lipid metabolic process; triglyceride catabolic process; acylglycerol catabolic process; triglyceride lipase activity; lipid particle; glycerolipid metabolic process; retinyl-palmitate esterase activity; lipid catabolic process; cellular lipid catabolic process	57104	phospholipid metabolic process;negative regulation of sequestering of triglyceride;positive regulation of triglyceride catabolic process;triglyceride catabolic process;acylglycerol acyl-chain remodeling;small molecule metabolic process;glycerophospholipid biosynthetic process	ussigned	57104:Adipose	Metabolic state	predefined, correlation	Adipose
5728:Blood	0.00995181	PNPLA3	patatin-like phospholipase domain containing 3	96	triglyceride metabolic process; neutral lipid metabolic process; triglyceride catabolic process; acylglycerol catabolic process; triglyceride lipase activity; lipid particle; glycerolipid metabolic process; retinyl-palmitate esterase activity; lipid catabolic process; cellular lipid catabolic process	80339	phospholipid metabolic process;triglyceride biosynthetic process;triglyceride catabolic process;acylglycerol acyl-chain remodeling;small molecule metabolic process;glycerophospholipid biosynthetic process	ussigned	80339:Adipose		data	Adipose
5728:Blood	0.00990295	CCR7	chemokine (C-C motif) receptor 7	1	G-protein coupled receptor activity; G-protein coupled receptor sigling pathway; transmembrane sigling receptor activity; G-protein coupled peptide receptor activity; receptor activity; sigl transducer activity; G-protein coupled receptor binding; cellular calcium ion homeostasis; calcium ion homeostasis; chemokine activity	1236	establishment of T cell polarity;positive regulation of cell-matrix adhesion;dendritic cell chemotaxis;myeloid dendritic cell chemotaxis;positive regulation of dendritic cell antigen processing and presentation;positive regulation of hypersensitivity;positive regulation of humoral immune response;inflammatory response;immune response;G-protein coupled receptor sigling pathway;elevation of cytosol…	ussigned	1236:Adipose	Tissue inflammation	data	Adipose
5728:Blood	0.0098044	CCR3	chemokine (C-C motif) receptor 3	1	G-protein coupled receptor activity; G-protein coupled receptor sigling pathway; transmembrane sigling receptor activity; G-protein coupled peptide receptor activity; receptor activity; sigl transducer activity; G-protein coupled receptor binding; cellular calcium ion homeostasis; calcium ion homeostasis; chemokine activity	1232	cell adhesion;chemotaxis;inflammatory response;cellular defense response;adenylate cyclase-modulating G-protein coupled receptor sigling pathway;elevation of cytosolic calcium ion concentration;virus-host interaction;positive regulation of angiogenesis;chemokine-mediated sigling pathway	ussigned	1232:Adipose		data	Adipose
5728:Blood	0.00935525	E2F1	E2F transcription factor 1	108	aphase-promoting complex-dependent proteasomal ubiquitin-dependent protein catabolic process; regulation of ubiquitin-protein ligase activity involved in mitotic cell cycle; regulation of ubiquitin-protein ligase activity; positive regulation of ubiquitin-protein ligase activity involved in mitotic cell cycle; positive regulation of ubiquitin-protein ligase activity; positive regulation of ligase…	1869	D damage checkpoint;G1 phase of mitotic cell cycle;G1/S transition of mitotic cell cycle;G2 phase of mitotic cell cycle;negative regulation of transcription from R polymerase II promoter;mitotic cell cycle;apoptotic process;transcription, D-dependent;regulation of transcription, D-dependent;spermatogenesis;cell proliferation;positive regulation of gene expression;positive regulation of transcript…	ussigned	1869:Adipose		data	Adipose
5728:Blood	0.00791078	ERCC3	excision repair cross-complementing rodent repair deficiency, complementation group 3	56	D-dependent transcription, elongation; nucleotide-excision repair, D damage removal; termition of R polymerase I transcription; nucleotide-excision repair; transcription initiation from R polymerase I promoter; transcription elongation from R polymerase I promoter; transcription from R polymerase I promoter; D catabolic process; transcription elongation from R polymerase II promoter; transcriptio…	2071	cell cycle checkpoint;nucleotide-excision repair, D duplex unwinding;nucleotide-excision repair, D damage removal;response to hypoxia;transcription from R polymerase I promoter;transcription from R polymerase II promoter;termition of R polymerase I transcription;protein localization;D topological change;D repair;transcription-coupled nucleotide-excision repair;nucleotide-excision repair;transcrip…	ussigned	2071:Adipose		data	Adipose
5728:Blood	0.00790728	KPNB1	karyopherin (importin) beta 1	27	nuclear pore; pore complex; nuclear envelope; R transport; R localization; mitotic prometaphase; regulation of glucose transport; mR transport; carbohydrate transport; hexose transport	3837	protein import into nucleus, translocation;protein import into nucleus;apoptotic process;apoptotic D fragmentation;NLS-bearing substrate import into nucleus;ribosomal protein import into nucleus;cellular component disassembly involved in execution phase of apoptosis;viral reproduction;virus-host interaction;viral infectious cycle;cytokine-mediated sigling pathway	ussigned	3837:Adipose		data	Adipose
5728:Blood	0.00786519	HLA-DRB1	major histocompatibility complex, class II, DR beta 1	9	antigen processing and presentation of peptide antigen via MHC class II; antigen processing and presentation of exogenous peptide antigen via MHC class II; antigen processing and presentation of peptide antigen; antigen processing and presentation; immune system process; response to type I interferon; type I interferon-mediated sigling pathway; cellular response to type I interferon; interferon-g…	3123	immunoglobulin production involved in immunoglobulin mediated immune response;inflammatory response to antigenic stimulus;humoral immune response mediated by circulating immunoglobulin;immune response;detection of bacterium;cytokine-mediated sigling pathway;antigen processing and presentation of exogenous peptide antigen via MHC class II;T cell receptor sigling pathway;T cell costimulation;regula…	ussigned	3123:Adipose		data	Adipose
5728:Blood	0.00771823	HLA-DRB5	major histocompatibility complex, class II, DR beta 5	9	antigen processing and presentation of peptide antigen via MHC class II; antigen processing and presentation of exogenous peptide antigen via MHC class II; antigen processing and presentation of peptide antigen; antigen processing and presentation; immune system process; response to type I interferon; type I interferon-mediated sigling pathway; cellular response to type I interferon; interferon-g…	3127	immunoglobulin production involved in immunoglobulin mediated immune response;inflammatory response to antigenic stimulus;humoral immune response mediated by circulating immunoglobulin;immune response;detection of bacterium;cytokine-mediated sigling pathway;antigen processing and presentation of exogenous peptide antigen via MHC class II;T cell receptor sigling pathway;T cell costimulation;regula…	ussigned	3127:Adipose	Metabolic state	data	Adipose
5728:Blood	0.00722573	Leptin Adiponectin ratio		10	extracellular matrix; proteiceous extracellular matrix; elastic fiber; interferon-alpha/beta receptor binding; regulation of type I interferon-mediated sigling pathway; extracellular space; elastic fiber assembly; oxidoreductase activity, acting on the CH-NH2 group of donors, oxygen as acceptor			ussigned	Leptin Adiponectin ratio:Blood	Adipose expandability	data, predefined, correlation	Blood
5728:Blood	0.0071592	RAN	RAN, member RAS oncogene family	27	nuclear pore; pore complex; nuclear envelope; R transport; R localization; mitotic prometaphase; regulation of glucose transport; mR transport; carbohydrate transport; hexose transport	5901	sigl transduction;D metabolic process;R export from nucleus;protein export from nucleus;mitotic spindle organization;mitosis;small GTPase mediated sigl transduction;viral reproduction;gene expression;positive regulation of transcription, D-dependent;virus-host interaction;viral infectious cycle;androgen receptor sigling pathway;positive regulation of protein binding;cell division	ussigned	5901:Adipose		data	Adipose
5728:Blood	0.00692636	PARP1	poly (ADP-ribose) polymerase 1	6	chromosome organization; chromatin organization; nucleus; D metabolic process; nucleobase-containing compound metabolic process; nuclear lumen; cellular aromatic compound metabolic process; nuclear part; heterocycle metabolic process; cellular nitrogen compound metabolic process	142	negative regulation of transcription from R polymerase II promoter;telomere maintence;transcription from R polymerase II promoter;D repair;base-excision repair;transcription, D-dependent;transcription initiation from R polymerase II promoter;protein ADP-ribosylation;transforming growth factor beta receptor sigling pathway;gene expression;protein autoprocessing;cellular response to insulin stimulu…	ussigned	142:Adipose	Metabolic state; Tissue inflammation	data	Adipose
5728:Blood	0.00689765	ADH1B	alcohol dehydrogese 1B (class I), beta polypeptide	111	oxidoreductase activity, acting on the CH-OH group of donors, D or DP as acceptor; alcohol dehydrogese (D) activity; oxidoreductase activity; retinol dehydrogese activity; retinoid metabolic process; diterpenoid metabolic process; retinol metabolic process; ethanol oxidation; isoprenoid metabolic process; nucleotide binding	125	ethanol oxidation;xenobiotic metabolic process;small molecule metabolic process	ussigned	125:Adipose		data	Adipose
5728:Blood	0.00683338	ADH1A	alcohol dehydrogese 1A (class I), alpha polypeptide	111	oxidoreductase activity, acting on the CH-OH group of donors, D or DP as acceptor; alcohol dehydrogese (D) activity; oxidoreductase activity; retinol dehydrogese activity; retinoid metabolic process; diterpenoid metabolic process; retinol metabolic process; ethanol oxidation; isoprenoid metabolic process; nucleotide binding	124	alcohol metabolic process;ethanol oxidation;xenobiotic metabolic process;drug metabolic process;small molecule metabolic process	ussigned	124:Adipose		data	Adipose
5728:Blood	0.00656495	GALNT10	UDP-N-acetyl-alpha-D-galactosamine:polypeptide N-acetylgalactosaminyltransferase 10 (Galc-T10)	12	O-glycan processing; protein O-linked glycosylation; protein glycosylation; macromolecule glycosylation; glycosylation; glycoprotein biosynthetic process; glycoprotein metabolic process; post-translatiol protein modification; polypeptide N-acetylgalactosaminyltransferase activity; Golgi apparatus part	55568	O-glycan processing;post-translatiol protein modification;cellular protein metabolic process	ussigned	55568:Adipose		data	Adipose
5728:Blood	0.00656495	GALNT6	UDP-N-acetyl-alpha-D-galactosamine:polypeptide N-acetylgalactosaminyltransferase 6 (Galc-T6)	12	O-glycan processing; protein O-linked glycosylation; protein glycosylation; macromolecule glycosylation; glycosylation; glycoprotein biosynthetic process; glycoprotein metabolic process; post-translatiol protein modification; polypeptide N-acetylgalactosaminyltransferase activity; Golgi apparatus part	11226	protein O-linked glycosylation;O-glycan processing;post-translatiol protein modification;cellular protein metabolic process	ussigned	11226:Adipose		data	Adipose
5728:Blood	0.00639527	C5AR1	complement component 5a receptor 1	1	G-protein coupled receptor activity; G-protein coupled receptor sigling pathway; transmembrane sigling receptor activity; G-protein coupled peptide receptor activity; receptor activity; sigl transducer activity; G-protein coupled receptor binding; cellular calcium ion homeostasis; calcium ion homeostasis; chemokine activity	728	activation of MAPK activity;complement receptor mediated sigling pathway;apoptotic process;sigl transduction;chemotaxis;inflammatory response;immune response;cellular defense response;activation of phospholipase C activity;elevation of cytosolic calcium ion concentration;sensory perception of chemical stimulus;defense response to Gram-positive bacterium;cell proliferation in hindbrain;neutrophil …	ussigned	728:Adipose	Tissue inflammation	data	Adipose
5728:Blood	0.00632619	LCA5	Leber congenital amaurosis 5	17	D(P)+ transhydrogese (B-specific) activity; D(P)+ transhydrogese (AB-specific) activity; 13-prostaglandin reductase activity; 15-oxoprostaglandin 13-oxidase activity; D(P)+ transhydrogese activity	167691	protein transport	ussigned	167691:PBMC			PBMC
5728:Blood	0.00630869	PTGER3	prostaglandin E receptor 3 (subtype EP3)	1	G-protein coupled receptor activity; G-protein coupled receptor sigling pathway; transmembrane sigling receptor activity; G-protein coupled peptide receptor activity; receptor activity; sigl transducer activity; G-protein coupled receptor binding; cellular calcium ion homeostasis; calcium ion homeostasis; chemokine activity	5733	transcription, D-dependent;G-protein coupled receptor sigling pathway;cell death;intracellular receptor mediated sigling pathway;positive regulation of fever generation	ussigned	5733:Adipose		data	Adipose
5728:Blood	0.00624281	ITPR1	inositol 1,4,5-trisphosphate receptor, type 1	122		3708	response to hypoxia;blood coagulation;sigl transduction;energy reserve metabolic process;calcium ion transport;epidermal growth factor receptor sigling pathway;activation of phospholipase C activity;regulation of insulin secretion;fibroblast growth factor receptor sigling pathway;inositol phosphate-mediated sigling;platelet activation;small molecule metabolic process;nerve growth factor receptor …	ussigned	3708:PBMC			PBMC
5728:Blood	0.0060724	PTGER2	prostaglandin E receptor 2 (subtype EP2), 53kDa	75	positive regulation of cAMP biosynthetic process; positive regulation of cyclic nucleotide metabolic process; G-protein coupled receptor sigling pathway, coupled to cyclic nucleotide second messenger; regulation of cAMP biosynthetic process; regulation of cAMP metabolic process; G-protein coupled receptor activity; cAMP biosynthetic process; cAMP metabolic process; cyclic nucleotide biosynthetic …	5732	G-protein coupled receptor sigling pathway;adenylate cyclase-activating G-protein coupled receptor sigling pathway;response to lipopolysaccharide;regulation of cell proliferation;cellular response to prostaglandin E stimulus	ussigned	5732:Adipose		data	Adipose
5728:Blood	0.00598205	BMP4	bone morphogenetic protein 4	2	BMP sigling pathway; transmembrane receptor protein serine/threonine kise sigling pathway; pattern specification process; embryonic morphogenesis; regulation of transcription from R polymerase II promoter; embryo development; regulation of BMP sigling pathway; tissue development; regulation of pathway-restricted SMAD protein phosphorylation; dorsal/ventral pattern formation	652	negative regulation of transcription from R polymerase II promoter;activation of MAPKK activity;osteoblast differentiation;ureteric bud development;branching involved in ureteric bud morphogenesis;kidney development;mesonephros development;neural tube closure;positive regulation of protein phosphorylation;positive regulation of endothelial cell proliferation;endochondral ossification;blood vessel…	ussigned	652:Adipose		data	Adipose
5728:Blood	0.00591754	CCNB1	cyclin B1	108	aphase-promoting complex-dependent proteasomal ubiquitin-dependent protein catabolic process; regulation of ubiquitin-protein ligase activity involved in mitotic cell cycle; regulation of ubiquitin-protein ligase activity; positive regulation of ubiquitin-protein ligase activity involved in mitotic cell cycle; positive regulation of ubiquitin-protein ligase activity; positive regulation of ligase…	891	cell cycle checkpoint;regulation of cyclin-dependent protein kise activity;G1/S transition of mitotic cell cycle;G2/M transition of mitotic cell cycle;mitotic prometaphase;mitotic cell cycle;oocyte maturation;in utero embryonic development;negative regulation of protein phosphorylation;protein complex assembly;protein phosphorylation;response to mechanical stimulus;mitotic metaphase plate congres…	ussigned	891:Adipose		data	Adipose
5728:Blood	0.00579518	ECHS1	enoyl CoA hydratase, short chain, 1, mitochondrial	109	3-hydroxyacyl-CoA dehydrogese activity; enoyl-CoA hydratase activity; fatty acid beta-oxidation; fatty acid catabolic process; fatty acid oxidation; lipid oxidation; lipid modification; cellular lipid catabolic process; carboxylic acid catabolic process; hydro-lyase activity	1892	fatty acid beta-oxidation;cellular lipid metabolic process;small molecule metabolic process	ussigned	1892:Adipose		data	Adipose
5728:Blood	0.0056761	Brown fat mass:		89	oligosaccharide biosynthetic process; lipid glycosylation; negative regulation of nodal sigling pathway			ussigned	Brown fat mass:	Adipose expandability	data, predefined, correlation
5728:Blood	0.0055304	PPARGC1A	peroxisome proliferator-activated receptor gamma, coactivator 1 alpha	117	mediator complex; R polymerase II transcription cofactor activity; R polymerase II transcription factor binding transcription factor activity; transcription cofactor activity; transcription factor binding transcription factor activity; protein binding transcription factor activity; nucleoplasm part; transcription initiation from R polymerase II promoter; D-dependent transcription, initiation; nuc…	10891	temperature homeostasis;response to hypoxia;cellular glucose homeostasis;gluconeogenesis;respiratory electron transport chain;transcription initiation from R polymerase II promoter;mR processing;protein complex assembly;mitochondrion organization;digestion;R splicing;positive regulation of mitochondrion organization;regulation of cell death;response to muscle activity;positive regulation of gluco…	ussigned	10891:Adipose	Metabolic state	predefined, correlation	Adipose
5728:Blood	0.00511951	SCTR	secretin receptor	75	positive regulation of cAMP biosynthetic process; positive regulation of cyclic nucleotide metabolic process; G-protein coupled receptor sigling pathway, coupled to cyclic nucleotide second messenger; regulation of cAMP biosynthetic process; regulation of cAMP metabolic process; G-protein coupled receptor activity; cAMP biosynthetic process; cAMP metabolic process; cyclic nucleotide biosynthetic …	6344	G-protein coupled receptor sigling pathway;digestion;excretion	ussigned	6344:Adipose		data	Adipose
5728:Blood	0.00511951	ADCYAP1R1	adenylate cyclase activating polypeptide 1 (pituitary) receptor type I	75	positive regulation of cAMP biosynthetic process; positive regulation of cyclic nucleotide metabolic process; G-protein coupled receptor sigling pathway, coupled to cyclic nucleotide second messenger; regulation of cAMP biosynthetic process; regulation of cAMP metabolic process; G-protein coupled receptor activity; cAMP biosynthetic process; cAMP metabolic process; cyclic nucleotide biosynthetic …	117	transmembrane receptor protein tyrosine kise sigling pathway;cell surface receptor sigling pathway;activation of adenylate cyclase activity;activation of phospholipase C activity;spermatogenesis;response to drug;positive regulation of calcium ion transport into cytosol;cAMP-mediated sigling;cell differentiation;response to estradiol stimulus;multicellular organismal response to stress;response to…	ussigned	117:Adipose		data	Adipose
5728:Blood	0.00507465	FABP4	fatty acid binding protein 4, adipocyte	117	mediator complex; R polymerase II transcription cofactor activity; R polymerase II transcription factor binding transcription factor activity; transcription cofactor activity; transcription factor binding transcription factor activity; protein binding transcription factor activity; nucleoplasm part; transcription initiation from R polymerase II promoter; D-dependent transcription, initiation; nuc…	2167	cytokine production;negative regulation of protein kise activity;lipid metabolic process;negative regulation of transcription, D-dependent;triglyceride catabolic process;cholesterol homeostasis;small molecule metabolic process;positive regulation of inflammatory response;white fat cell differentiation;brown fat cell differentiation;cellular response to lithium ion	ussigned	2167:Adipose	Metabolic state	predefined, correlation	Adipose
5728:Blood	0.00499359	CD22	CD22 molecule	125		933	cell adhesion	ussigned	933:PBMC		data	PBMC
5728:Blood	0.00496909	PTAFR	platelet-activating factor receptor	1	G-protein coupled receptor activity; G-protein coupled receptor sigling pathway; transmembrane sigling receptor activity; G-protein coupled peptide receptor activity; receptor activity; sigl transducer activity; G-protein coupled receptor binding; cellular calcium ion homeostasis; calcium ion homeostasis; chemokine activity	5724	cytokine production;chemotaxis;inflammatory response;immune response;G-protein coupled receptor sigling pathway;cytokine-mediated sigling pathway;phosphatidylinositol-mediated sigling;inositol trisphosphate biosynthetic process;interferon-gamma-mediated sigling pathway	ussigned	5724:Adipose	Metabolic state; Tissue inflammation	data	Adipose
5728:Blood	0.0049513	EHHADH	enoyl-CoA, hydratase/3-hydroxyacyl CoA dehydrogese	109	3-hydroxyacyl-CoA dehydrogese activity; enoyl-CoA hydratase activity; fatty acid beta-oxidation; fatty acid catabolic process; fatty acid oxidation; lipid oxidation; lipid modification; cellular lipid catabolic process; carboxylic acid catabolic process; hydro-lyase activity	1962	interl protein amino acid acetylation;fatty acid beta-oxidation	ussigned	1962:Adipose		data	Adipose
5728:Blood	0.00459056	FASN	fatty acid synthase	24		2194	acetyl-CoA metabolic process;energy reserve metabolic process;fatty acid metabolic process;fatty acid biosynthetic process;vitamin metabolic process;water-soluble vitamin metabolic process;pantothete metabolic process;triglyceride biosynthetic process;positive regulation of cellular metabolic process;long-chain fatty-acyl-CoA biosynthetic process;cellular lipid metabolic process;small molecule me…	ussigned	2194:PBMC	Metabolic state	data, predefined, correlation	PBMC
5728:Blood	0.00448611	OXTR	oxytocin receptor	1	G-protein coupled receptor activity; G-protein coupled receptor sigling pathway; transmembrane sigling receptor activity; G-protein coupled peptide receptor activity; receptor activity; sigl transducer activity; G-protein coupled receptor binding; cellular calcium ion homeostasis; calcium ion homeostasis; chemokine activity	5021	suckling behavior;response to amphetamine;muscle contraction;cell surface receptor sigling pathway;elevation of cytosolic calcium ion concentration;heart development;female pregncy;lactation;memory;response to drug;positive regulation of norepinephrine secretion;telencephalon development;sleep;positive regulation of syptic transmission, GABAergic;response to estradiol stimulus;response to progest…	ussigned	5021:Adipose	Tissue inflammation	data	Adipose
5728:Blood	0.00442448	PSMB5	proteasome (prosome, macropain) subunit, beta type, 5	108	aphase-promoting complex-dependent proteasomal ubiquitin-dependent protein catabolic process; regulation of ubiquitin-protein ligase activity involved in mitotic cell cycle; regulation of ubiquitin-protein ligase activity; positive regulation of ubiquitin-protein ligase activity involved in mitotic cell cycle; positive regulation of ubiquitin-protein ligase activity; positive regulation of ligase…	5693	cell cycle checkpoint;G1/S transition of mitotic cell cycle;S phase of mitotic cell cycle;protein polyubiquitition;M/G1 transition of mitotic cell cycle;mitotic cell cycle;antigen processing and presentation of peptide antigen via MHC class I;antigen processing and presentation of exogenous peptide antigen via MHC class I, TAP-dependent;apoptotic process;regulation of cellular amino acid metaboli…	ussigned	5693:Adipose		data	Adipose
5728:Blood	0.00434093	ATP5A1	ATP synthase, H+ transporting, mitochondrial F1 complex, alpha subunit 1, cardiac muscle	149	mitochondrial proton-transporting ATP synthase complex; proton-transporting two-sector ATPase complex; ATP synthesis coupled proton transport; ATP biosynthetic process; mitochondrial ATP synthesis coupled proton transport; nucleoside triphosphate biosynthetic process; proton transport; ATP metabolic process; proton-transporting ATP synthase complex, coupling factor F(o); monovalent inorganic cati…	498	negative regulation of endothelial cell proliferation;respiratory electron transport chain;ATP catabolic process;lipid metabolic process;ATP biosynthetic process;embryo development;ATP hydrolysis coupled proton transport;mitochondrial ATP synthesis coupled proton transport;small molecule metabolic process	ussigned	498:Adipose		data	Adipose
5728:Blood	0.00433961	MED4	mediator complex subunit 4	117	mediator complex; R polymerase II transcription cofactor activity; R polymerase II transcription factor binding transcription factor activity; transcription cofactor activity; transcription factor binding transcription factor activity; protein binding transcription factor activity; nucleoplasm part; transcription initiation from R polymerase II promoter; D-dependent transcription, initiation; nuc…	29079	transcription from R polymerase II promoter;transcription initiation from R polymerase II promoter;gene expression;positive regulation of transcription, D-dependent;intracellular steroid hormone receptor sigling pathway;androgen receptor sigling pathway	ussigned	29079:Adipose	Metabolic state	data	Adipose
5728:Blood	0.00433638	CA2	carbonic anhydrase II	17	D(P)+ transhydrogese (B-specific) activity; D(P)+ transhydrogese (AB-specific) activity; 13-prostaglandin reductase activity; 15-oxoprostaglandin 13-oxidase activity; D(P)+ transhydrogese activity	760	kidney development;morphogenesis of an epithelium;secretion;one-carbon metabolic process;response to stress;response to pH;response to zinc ion;carbon dioxide transport;bicarbote transport;positive regulation of cellular pH reduction;odontogenesis of dentin-containing tooth;response to estrogen stimulus;small molecule metabolic process;positive regulation of osteoclast differentiation;positive re…	ussigned	760:PBMC		data	PBMC
5728:Blood	0.00418961	COL1A1	collagen, type I, alpha 1	131	collagen; endoplasmic reticulum lumen; extracellular matrix part; extracellular matrix organization; extracellular structure organization; proteiceous extracellular matrix; extracellular matrix; endoplasmic reticulum part; extracellular matrix structural constituent; endoplasmic reticulum	1277	skeletal system development;blood vessel development;osteoblast differentiation;intramembranous ossification;endochondral ossification;blood coagulation;axon guidance;response to nutrient;visual perception;sensory perception of sound;positive regulation of epithelial to mesenchymal transition;negative regulation of cell-substrate adhesion;protein transport;positive regulation of transcription, D-…	ussigned	1277:Adipose		data	Adipose
5728:Blood	0.00417201	AVPR1A	arginine vasopressin receptor 1A	1	G-protein coupled receptor activity; G-protein coupled receptor sigling pathway; transmembrane sigling receptor activity; G-protein coupled peptide receptor activity; receptor activity; sigl transducer activity; G-protein coupled receptor binding; cellular calcium ion homeostasis; calcium ion homeostasis; chemokine activity	552	regulation of systemic arterial blood pressure by vasopressin;materl aggressive behavior;positive regulation of rel sodium excretion;positive regulation of systemic arterial blood pressure;generation of precursor metabolites and energy;G-protein coupled receptor sigling pathway;activation of phospholipase C activity;elevation of cytosolic calcium ion concentration;calcium-mediated sigling;negativ…	ussigned	552:Adipose		data	Adipose
5728:Blood	0.00407049	ATP6V1D	ATPase, H+ transporting, lysosomal 34kDa, V1 subunit D	133	transferrin transport; iron ion transport; phagosome maturation; cellular iron ion homeostasis; proton-transporting two-sector ATPase complex; iron ion homeostasis; ATP hydrolysis coupled proton transport; proton transport; hydrogen ion transmembrane transporter activity; insulin receptor sigling pathway	51382	cellular iron ion homeostasis;insulin receptor sigling pathway;proton transport;transferrin transport;interaction with host;transmembrane transport;phagosome maturation	ussigned	51382:Adipose		data	Adipose
5728:Blood	0.00403689	ATP6V0D2	ATPase, H+ transporting, lysosomal 38kDa, V0 subunit d2	133	transferrin transport; iron ion transport; phagosome maturation; cellular iron ion homeostasis; proton-transporting two-sector ATPase complex; iron ion homeostasis; ATP hydrolysis coupled proton transport; proton transport; hydrogen ion transmembrane transporter activity; insulin receptor sigling pathway	245972	cellular iron ion homeostasis;insulin receptor sigling pathway;ATP hydrolysis coupled proton transport;transferrin transport;interaction with host;transmembrane transport;phagosome maturation	ussigned	245972:Adipose		data	Adipose
5728:Blood	0.00402845	MOGAT1	monoacylglycerol O-acyltransferase 1	83	2-acylglycerol O-acyltransferase activity; glycerol metabolic process; lipid biosynthetic process; O-acyltransferase activity; diacylglycerol O-acyltransferase activity; cellular lipid metabolic process; triglyceride biosynthetic process; diacylglycerol biosynthetic process; phosphatidate phosphatase activity; lipid metabolic process	116255	glycerol metabolic process;diacylglycerol biosynthetic process;triglyceride biosynthetic process	ussigned	116255:Adipose		data	Adipose
5728:Blood	0.00399788	MOGAT2	monoacylglycerol O-acyltransferase 2	83	2-acylglycerol O-acyltransferase activity; glycerol metabolic process; lipid biosynthetic process; O-acyltransferase activity; diacylglycerol O-acyltransferase activity; cellular lipid metabolic process; triglyceride biosynthetic process; diacylglycerol biosynthetic process; phosphatidate phosphatase activity; lipid metabolic process	80168	glycerol metabolic process;diacylglycerol biosynthetic process;triglyceride biosynthetic process;intestil absorption	ussigned	80168:Adipose		data	Adipose
5728:Blood	0.00385929	DDB1	damage-specific D binding protein 1, 127kDa	56	D-dependent transcription, elongation; nucleotide-excision repair, D damage removal; termition of R polymerase I transcription; nucleotide-excision repair; transcription initiation from R polymerase I promoter; transcription elongation from R polymerase I promoter; transcription from R polymerase I promoter; D catabolic process; transcription elongation from R polymerase II promoter; transcriptio…	1642	cell cycle checkpoint;protein ubiquitition involved in ubiquitin-dependent protein catabolic process;nucleotide-excision repair, D damage removal;Wnt receptor sigling pathway;D repair;nucleotide-excision repair;virus-host interaction;proteasomal ubiquitin-dependent protein catabolic process	ussigned	1642:Adipose	Oxidative capacity	data	Adipose
5728:Blood	0.00383	ACOT1	acyl-CoA thioesterase 1	121	palmitoyl-CoA hydrolase activity; carboxylesterase activity; acyl-CoA hydrolase activity; thiolester hydrolase activity; acyl-CoA metabolic process; fatty acid metabolic process; very long-chain fatty acid metabolic process; hydrolase activity, acting on ester bonds; monocarboxylic acid metabolic process; cofactor metabolic process	641371	very long-chain fatty acid metabolic process;long-chain fatty acid metabolic process;acyl-CoA metabolic process	ussigned	641371:Adipose		data	Adipose
5728:Blood	0.00383	ACOT2	acyl-CoA thioesterase 2	121	palmitoyl-CoA hydrolase activity; carboxylesterase activity; acyl-CoA hydrolase activity; thiolester hydrolase activity; acyl-CoA metabolic process; fatty acid metabolic process; very long-chain fatty acid metabolic process; hydrolase activity, acting on ester bonds; monocarboxylic acid metabolic process; cofactor metabolic process	10965	very long-chain fatty acid metabolic process;long-chain fatty acid metabolic process;acyl-CoA metabolic process	ussigned	10965:Adipose		data	Adipose
5728:Blood	0.00382217	XRCC5	X-ray repair complementing defective repair in Chinese hamster cells 5 (double-strand-break rejoining)	6	chromosome organization; chromatin organization; nucleus; D metabolic process; nucleobase-containing compound metabolic process; nuclear lumen; cellular aromatic compound metabolic process; nuclear part; heterocycle metabolic process; cellular nitrogen compound metabolic process	7520	telomere maintence;D repair;double-strand break repair;double-strand break repair via nonhomologous end joining;D recombition;transcription, D-dependent;negative regulation of apoptotic process;cell proliferation;viral reproduction;negative regulation of transcription, D-dependent;positive regulation of neurogenesis;hematopoietic stem cell differentiation	ussigned	7520:Adipose	Metabolic state	data	Adipose
5728:Blood	0.00380347	CCR2	chemokine (C-C motif) receptor 2	1	G-protein coupled receptor activity; G-protein coupled receptor sigling pathway; transmembrane sigling receptor activity; G-protein coupled peptide receptor activity; receptor activity; sigl transducer activity; G-protein coupled receptor binding; cellular calcium ion homeostasis; calcium ion homeostasis; chemokine activity	729230	blood vessel remodeling;dendritic cell chemotaxis;positive regulation of T-helper 1 type immune response;negative regulation of type 2 immune response;cellular calcium ion homeostasis;chemotaxis;inflammatory response;immune response;cellular defense response;negative regulation of adenylate cyclase activity;elevation of cytosolic calcium ion concentration;JAK-STAT cascade;response to wounding;reg…	ussigned	729230:Adipose		data	Adipose
5728:Blood	0.00367301	EHD1	EH-domain containing 1	58	endocytic recycling; recycling endosome membrane; GTPase activity; GTP binding; recycling endosome; endosomal transport	10938	blood coagulation;intracellular protein transport;endocytosis;positive regulation of cholesterol storage;endocytic recycling;low-density lipoprotein particle clearance;cholesterol homeostasis;protein homooligomerization	ussigned	10938:Adipose		data	Adipose
5728:Blood	0.00360002	MCM3	minichromosome maintence complex component 3	6	chromosome organization; chromatin organization; nucleus; D metabolic process; nucleobase-containing compound metabolic process; nuclear lumen; cellular aromatic compound metabolic process; nuclear part; heterocycle metabolic process; cellular nitrogen compound metabolic process	4172	D replication;cell cycle checkpoint;G1/S transition of mitotic cell cycle;S phase of mitotic cell cycle;M/G1 transition of mitotic cell cycle;mitotic cell cycle;D replication initiation;D strand elongation involved in D replication	ussigned	4172:Adipose	Tissue inflammation	data	Adipose
5728:Blood	0.0035957	PSMD1	proteasome (prosome, macropain) 26S subunit, non-ATPase, 1	108	aphase-promoting complex-dependent proteasomal ubiquitin-dependent protein catabolic process; regulation of ubiquitin-protein ligase activity involved in mitotic cell cycle; regulation of ubiquitin-protein ligase activity; positive regulation of ubiquitin-protein ligase activity involved in mitotic cell cycle; positive regulation of ubiquitin-protein ligase activity; positive regulation of ligase…	5707	cell cycle checkpoint;G1/S transition of mitotic cell cycle;S phase of mitotic cell cycle;protein polyubiquitition;M/G1 transition of mitotic cell cycle;mitotic cell cycle;antigen processing and presentation of peptide antigen via MHC class I;antigen processing and presentation of exogenous peptide antigen via MHC class I, TAP-dependent;apoptotic process;regulation of cellular amino acid metaboli…	ussigned	5707:Adipose		data	Adipose
5728:Blood	0.0035889	MRPL17	mitochondrial ribosomal protein L17	116	structural constituent of ribosome; ribosome; translation; ribonucleoprotein complex; large ribosomal subunit; structural molecule activity; mitochondrial large ribosomal subunit; mitochondrion; mitochondrial ribosome; cellular protein metabolic process	63875	translation	ussigned	63875:Adipose		data	Adipose
5728:Blood	0.00355982	MCM6	minichromosome maintence complex component 6	6	chromosome organization; chromatin organization; nucleus; D metabolic process; nucleobase-containing compound metabolic process; nuclear lumen; cellular aromatic compound metabolic process; nuclear part; heterocycle metabolic process; cellular nitrogen compound metabolic process	4175	D replication;cell cycle checkpoint;G1/S transition of mitotic cell cycle;S phase of mitotic cell cycle;M/G1 transition of mitotic cell cycle;mitotic cell cycle;D unwinding involved in replication;D replication initiation;D strand elongation involved in D replication	ussigned	4175:Adipose		data	Adipose
5728:Blood	0.0034479	AGPAT2	1-acylglycerol-3-phosphate O-acyltransferase 2	152	1-acylglycerol-3-phosphate O-acyltransferase activity	10555	positive regulation of cytokine production;positive regulation of cytokine-mediated sigling pathway;phospholipid metabolic process;phosphatidic acid biosynthetic process;CDP-diacylglycerol biosynthetic process;triglyceride biosynthetic process;cellular lipid metabolic process;small molecule metabolic process;glycerophospholipid biosynthetic process	ussigned	10555:Adipose		data	Adipose
5728:Blood	0.00342422	PSMA6	proteasome (prosome, macropain) subunit, alpha type, 6	108	aphase-promoting complex-dependent proteasomal ubiquitin-dependent protein catabolic process; regulation of ubiquitin-protein ligase activity involved in mitotic cell cycle; regulation of ubiquitin-protein ligase activity; positive regulation of ubiquitin-protein ligase activity involved in mitotic cell cycle; positive regulation of ubiquitin-protein ligase activity; positive regulation of ligase…	5687	cell cycle checkpoint;G1/S transition of mitotic cell cycle;S phase of mitotic cell cycle;protein polyubiquitition;M/G1 transition of mitotic cell cycle;mitotic cell cycle;antigen processing and presentation of peptide antigen via MHC class I;antigen processing and presentation of exogenous peptide antigen via MHC class I, TAP-dependent;apoptotic process;proteolysis involved in cellular protein c…	ussigned	5687:Adipose		data	Adipose
5728:Blood	0.00336482	ADCY5	adenylate cyclase 5	14	cellular response to glucagon stimulus; response to glucagon stimulus; energy reserve metabolic process; heterotrimeric G-protein complex; syptic transmission; transmission of nerve impulse; extrinsic to interl side of plasma membrane; G-protein coupled receptor sigling pathway; cellular response to peptide hormone stimulus; neurological system process	111	adenosine receptor sigling pathway;sigl transduction;intracellular sigl transduction;energy reserve metabolic process;water transport;epidermal growth factor receptor sigling pathway;adenylate cyclase-activating G-protein coupled receptor sigling pathway;adenylate cyclase-activating dopamine receptor sigling pathway;adenylate cyclase-inhibiting G-protein coupled receptor sigling pathway;adenylate…	ussigned	111:Adipose		data	Adipose
5728:Blood	0.00333338	PSMD3	proteasome (prosome, macropain) 26S subunit, non-ATPase, 3	108	aphase-promoting complex-dependent proteasomal ubiquitin-dependent protein catabolic process; regulation of ubiquitin-protein ligase activity involved in mitotic cell cycle; regulation of ubiquitin-protein ligase activity; positive regulation of ubiquitin-protein ligase activity involved in mitotic cell cycle; positive regulation of ubiquitin-protein ligase activity; positive regulation of ligase…	5709	cell cycle checkpoint;G1/S transition of mitotic cell cycle;S phase of mitotic cell cycle;protein polyubiquitition;M/G1 transition of mitotic cell cycle;mitotic cell cycle;antigen processing and presentation of peptide antigen via MHC class I;antigen processing and presentation of exogenous peptide antigen via MHC class I, TAP-dependent;apoptotic process;regulation of cellular amino acid metaboli…	ussigned	5709:Adipose		data	Adipose
5728:Blood	0.00333149	CAP1	CAP, adenylate cyclase-associated protein 1 (yeast)	8	actin binding	10487	ameboidal cell migration;platelet degranulation;actin cytoskeleton organization;blood coagulation;sigl transduction;receptor-mediated endocytosis;establishment or maintence of cell polarity;activation of adenylate cyclase activity;axon guidance;platelet activation	ussigned	10487:Adipose		data	Adipose
5728:Blood	0.00309919	Visceral adipose mass:		10	extracellular matrix; proteiceous extracellular matrix; elastic fiber; interferon-alpha/beta receptor binding; regulation of type I interferon-mediated sigling pathway; extracellular space; elastic fiber assembly; oxidoreductase activity, acting on the CH-NH2 group of donors, oxygen as acceptor			ussigned	Visceral adipose mass:	Adipose expandability	predefined, correlation
5728:Blood	0.00306631	COL1A2	collagen, type I, alpha 2	131	collagen; endoplasmic reticulum lumen; extracellular matrix part; extracellular matrix organization; extracellular structure organization; proteiceous extracellular matrix; extracellular matrix; endoplasmic reticulum part; extracellular matrix structural constituent; endoplasmic reticulum	1278	skeletal system development;blood vessel development;blood coagulation;transforming growth factor beta receptor sigling pathway;Rho protein sigl transduction;axon guidance;regulation of blood pressure;cellular response to amino acid stimulus;platelet activation;extracellular matrix organization;collagen fibril organization;odontogenesis;skin morphogenesis;leukocyte migration;protein heterotrimeri…	ussigned	1278:Adipose		data	Adipose
5728:Blood	0.00305957	GPR132	G protein-coupled receptor 132	1	G-protein coupled receptor activity; G-protein coupled receptor sigling pathway; transmembrane sigling receptor activity; G-protein coupled peptide receptor activity; receptor activity; sigl transducer activity; G-protein coupled receptor binding; cellular calcium ion homeostasis; calcium ion homeostasis; chemokine activity	29933	G1/S transition of mitotic cell cycle;response to stress	ussigned	29933:Adipose		data	Adipose
5728:Blood	0.00304067	ZFP36L1	ZFP36 ring finger protein-like 1	62	exosome (Rse complex); nuclear-transcribed mR catabolic process, deadenylation-dependent decay; exonucleolytic nuclear-transcribed mR catabolic process involved in deadenylation-dependent decay; rR metabolic process; R catabolic process; rR processing; nuclear-transcribed mR catabolic process; mR catabolic process; 3'-5'-exoribonuclease activity; exoribonuclease activity	677	nuclear-transcribed mR catabolic process, deadenylation-dependent decay;vasculogenesis;regulation of transcription, D-dependent;regulation of translation;gene expression;R metabolic process;mR metabolic process;T cell differentiation in thymus;regulation of mR stability	ussigned	677:Adipose		data	Adipose
5728:Blood	0.00301972	TPM4	tropomyosin 4	46	muscle filament sliding; actin-myosin filament sliding; actin-mediated cell contraction; actin filament-based movement; contractile fiber; muscle contraction; myofibril; muscle system process; sarcomere; actin filament-based process	7171	muscle contraction;cellular component movement;response to oxidative stress;muscle filament sliding	ussigned	7171:Adipose		data	Adipose
5728:Blood	0.00300987	BGN	biglycan	71	glycosaminoglycan metabolic process; glycosaminoglycan biosynthetic process; proteoglycan metabolic process; sulfur compound metabolic process; chondroitin sulfate metabolic process; proteoglycan biosynthetic process; Golgi apparatus part; carbohydrate metabolic process; glycoprotein metabolic process; Golgi apparatus	633	blood vessel remodeling;carbohydrate metabolic process;peptide cross-linking via chondroitin 4-sulfate glycosaminoglycan;glycosaminoglycan metabolic process;chondroitin sulfate metabolic process;chondroitin sulfate biosynthetic process;chondroitin sulfate catabolic process;dermatan sulfate biosynthetic process;small molecule metabolic process	ussigned	633:Adipose	Tissue inflammation	data	Adipose
5728:Blood	0.00297769	MYL3	myosin, light chain 3, alkali; ventricular, skeletal, slow	46	muscle filament sliding; actin-myosin filament sliding; actin-mediated cell contraction; actin filament-based movement; contractile fiber; muscle contraction; myofibril; muscle system process; sarcomere; actin filament-based process	4634	regulation of the force of heart contraction;regulation of striated muscle contraction;skeletal muscle tissue development;muscle filament sliding;positive regulation of ATPase activity;ventricular cardiac muscle tissue morphogenesis;cardiac muscle contraction	ussigned	4634:Adipose		data	Adipose
5728:Blood	0.00296998	EIF4E2	eukaryotic translation initiation factor 4E family member 2	102	translation initiation factor activity; translation factor activity, nucleic acid binding; regulation of translation; cytokine-mediated sigling pathway; cellular response to cytokine stimulus; eukaryotic translation initiation factor 4F complex; translation; response to cytokine stimulus; posttranscriptiol regulation of gene expression; mR cap binding complex	9470	negative regulation of translation;cytokine-mediated sigling pathway	ussigned	9470:Adipose		data	Adipose
5728:Blood	0.0029347	EIF3I	eukaryotic translation initiation factor 3, subunit I	52	translatiol initiation; cytosolic small ribosomal subunit; translatiol termition; cytosolic ribosome; cotranslatiol protein targeting to membrane; SRP-dependent cotranslatiol protein targeting to membrane; protein targeting to ER; small ribosomal subunit; establishment of protein localization to endoplasmic reticulum; translatiol elongation	8668	translation;translatiol initiation;gene expression;cellular protein metabolic process	ussigned	8668:Adipose		data	Adipose
5728:Blood	0.00293419	VCAN	versican	71	glycosaminoglycan metabolic process; glycosaminoglycan biosynthetic process; proteoglycan metabolic process; sulfur compound metabolic process; chondroitin sulfate metabolic process; proteoglycan biosynthetic process; Golgi apparatus part; carbohydrate metabolic process; glycoprotein metabolic process; Golgi apparatus	1462	cell adhesion;carbohydrate metabolic process;multicellular organismal development;heart development;cell recognition;glial cell migration;glycosaminoglycan metabolic process;chondroitin sulfate metabolic process;chondroitin sulfate biosynthetic process;chondroitin sulfate catabolic process;dermatan sulfate biosynthetic process;small molecule metabolic process	ussigned	1462:Adipose		data	Adipose
5728:Blood	0.00292386	MCM2	minichromosome maintence complex component 2	6	chromosome organization; chromatin organization; nucleus; D metabolic process; nucleobase-containing compound metabolic process; nuclear lumen; cellular aromatic compound metabolic process; nuclear part; heterocycle metabolic process; cellular nitrogen compound metabolic process	4171	D replication;cell cycle checkpoint;G1/S transition of mitotic cell cycle;S phase of mitotic cell cycle;M/G1 transition of mitotic cell cycle;mitotic cell cycle;nucleosome assembly;D unwinding involved in replication;D replication initiation;D strand elongation involved in D replication;cell cycle	ussigned	4171:Adipose		data	Adipose
5728:Blood	0.00292213	AXIN2	axin 2	44	protein phosphatase type 2A complex; protein serine/threonine phosphatase complex; protein phosphatase type 2A regulator activity; protein phosphatase regulator activity; phosphatase regulator activity; Wnt receptor sigling pathway; regulation of Wnt receptor sigling pathway; negative regulation of Wnt receptor sigling pathway; canonical Wnt receptor sigling pathway; regulation of canonical Wnt r…	8313	positive regulation of protein phosphorylation;intramembranous ossification;chondrocyte differentiation involved in endochondral bone morphogenesis;cell death;cell proliferation;negative regulation of cell proliferation;dorsal/ventral axis specification;positive regulation of epithelial to mesenchymal transition;positive regulation of cell death;bone mineralization;regulation of mismatch repair;c…	ussigned	8313:Adipose		data	Adipose
5728:Blood	0.00283937	BMP7	bone morphogenetic protein 7	2	BMP sigling pathway; transmembrane receptor protein serine/threonine kise sigling pathway; pattern specification process; embryonic morphogenesis; regulation of transcription from R polymerase II promoter; embryo development; regulation of BMP sigling pathway; tissue development; regulation of pathway-restricted SMAD protein phosphorylation; dorsal/ventral pattern formation	655	skeletal system development;ossification;metanephros development;ureteric bud development;mesoderm formation;mesonephros development;epithelial to mesenchymal transition;growth;embryonic pattern specification;axon guidance;negative regulation of striated muscle cell apoptotic process;positive regulation of peptidyl-threonine phosphorylation;positive regulation of pathway-restricted SMAD protein p…	ussigned	655:Adipose	Tissue inflammation	data	Adipose
5728:Blood	0.00280482	DSN1	DSN1, MIND kinetochore complex component, homolog (S. cerevisiae)	27	nuclear pore; pore complex; nuclear envelope; R transport; R localization; mitotic prometaphase; regulation of glucose transport; mR transport; carbohydrate transport; hexose transport	79980	chromosome segregation;M phase of mitotic cell cycle;mitotic prometaphase;mitotic cell cycle;cell division	ussigned	79980:Adipose		data	Adipose
5728:Blood	0.00265231	DLD	dihydrolipoamide dehydrogese	63	mitochondrial matrix; tricarboxylic acid cycle; acetyl-CoA metabolic process; aerobic respiration; pyruvate metabolic process; acetyl-CoA biosynthetic process from pyruvate; regulation of acetyl-CoA biosynthetic process from pyruvate; acetyl-CoA biosynthetic process; regulation of acyl-CoA biosynthetic process; acyl-CoA metabolic process	1738	pyruvate metabolic process;tricarboxylic acid cycle;mitochondrial electron transport, DH to ubiquinone;cell redox homeostasis;proteolysis;lysine catabolic process;gastrulation;branched-chain amino acid catabolic process;regulation of acetyl-CoA biosynthetic process from pyruvate;cellular nitrogen compound metabolic process;regulation of membrane potential;small molecule metabolic process;sperm ca…	ussigned	1738:Adipose		data	Adipose
5728:Blood	0.00262407	PA	N-ethylmaleimide-sensitive factor attachment protein, alpha	97	SRE complex; SRE binding; neurotransmitter transport; syntaxin binding; Golgi vesicle transport; vesicle-mediated transport; regulation of syptic vesicle priming; SRE complex disassembly; neurotransmitter secretion; syptic vesicle priming	8775	intracellular protein transport;intra-Golgi vesicle-mediated transport;post-Golgi vesicle-mediated transport;cellular membrane fusion;brain development;regulation of syptic vesicle priming;cellular membrane organization;neuron differentiation;syptic transmission, glutamatergic;SRE complex disassembly;apical protein localization	ussigned	8775:Adipose		data	Adipose
5728:Blood	0.00260665	S100A4	S100 calcium binding protein A4	8	actin binding	6275	epithelial to mesenchymal transition;positive regulation of I-kappaB kise/NF-kappaB cascade	ussigned	6275:Adipose		data	Adipose
5728:Blood	0.00258831	hsa-miR-124		19	spindle pole			ussigned	hsa-miR-124:Adipose			Adipose
5728:Blood	0.00258089	IRF5	interferon regulatory factor 5	9	antigen processing and presentation of peptide antigen via MHC class II; antigen processing and presentation of exogenous peptide antigen via MHC class II; antigen processing and presentation of peptide antigen; antigen processing and presentation; immune system process; response to type I interferon; type I interferon-mediated sigling pathway; cellular response to type I interferon; interferon-g…	3663	transcription, D-dependent;cytokine-mediated sigling pathway;response to peptidoglycan;response to muramyl dipeptide;positive regulation of interferon-alpha production;positive regulation of interferon-beta production;positive regulation of interleukin-12 production;positive regulation of apoptotic process;positive regulation of transcription from R polymerase II promoter;defense response to viru…	ussigned	3663:Adipose	Tissue inflammation	data	Adipose
5728:Blood	0.00257516	ST3GAL2	ST3 beta-galactoside alpha-2,3-sialyltransferase 2	48	keratan sulfate biosynthetic process; keratan sulfate metabolic process; glycosaminoglycan biosynthetic process; glycosaminoglycan metabolic process; keratan sulfate catabolic process; sulfur compound metabolic process; Golgi apparatus part; glycosaminoglycan catabolic process; carbohydrate metabolic process; vacuolar lumen	6483	carbohydrate metabolic process;amino sugar metabolic process;cellular protein modification process;O-glycan processing;keratan sulfate biosynthetic process;glycosaminoglycan metabolic process;keratan sulfate metabolic process;post-translatiol protein modification;cellular protein metabolic process;small molecule metabolic process	ussigned	6483:Adipose		data	Adipose
5728:Blood	0.00254917	GS	GS complex locus	75	positive regulation of cAMP biosynthetic process; positive regulation of cyclic nucleotide metabolic process; G-protein coupled receptor sigling pathway, coupled to cyclic nucleotide second messenger; regulation of cAMP biosynthetic process; regulation of cAMP metabolic process; G-protein coupled receptor activity; cAMP biosynthetic process; cAMP metabolic process; cyclic nucleotide biosynthetic …	2778	tissue homeostasis;endochondral ossification;blood coagulation;energy reserve metabolic process;cAMP biosynthetic process;GTP catabolic process;D methylation;water transport;activation of adenylate cyclase activity;adenylate cyclase-activating dopamine receptor sigling pathway;female pregncy;sensory perception of chemical stimulus;sensory perception of smell;behavior;regulation of insulin secreti…	ussigned	2778:Adipose			Adipose
5728:Blood	0.00250444	LTB4R	leukotriene B4 receptor	1	G-protein coupled receptor activity; G-protein coupled receptor sigling pathway; transmembrane sigling receptor activity; G-protein coupled peptide receptor activity; receptor activity; sigl transducer activity; G-protein coupled receptor binding; cellular calcium ion homeostasis; calcium ion homeostasis; chemokine activity	1241	muscle contraction;cellular component movement;inflammatory response;immune response;G-protein coupled receptor sigling pathway;phospholipase C-activating G-protein coupled receptor sigling pathway	ussigned	1241:Adipose		data	Adipose
5728:Blood	0.00245886	SETD8	SET domain containing (lysine methyltransferase) 8	6	chromosome organization; chromatin organization; nucleus; D metabolic process; nucleobase-containing compound metabolic process; nuclear lumen; cellular aromatic compound metabolic process; nuclear part; heterocycle metabolic process; cellular nitrogen compound metabolic process	387893	negative regulation of transcription from R polymerase II promoter;transcription, D-dependent;mitosis;negative regulation of transcription, D-dependent;peptidyl-lysine monomethylation;histone lysine methylation;regulation of D damage response, sigl transduction by p53 class mediator;cell division	ussigned	387893:Adipose		data	Adipose
5728:Blood	0.00239527	APC2	aphase promoting complex subunit 2	108	aphase-promoting complex-dependent proteasomal ubiquitin-dependent protein catabolic process; regulation of ubiquitin-protein ligase activity involved in mitotic cell cycle; regulation of ubiquitin-protein ligase activity; positive regulation of ubiquitin-protein ligase activity involved in mitotic cell cycle; positive regulation of ubiquitin-protein ligase activity; positive regulation of ligase…	29882	cell cycle checkpoint;regulation of cyclin-dependent protein kise activity;mitotic cell cycle;ubiquitin-dependent protein catabolic process;mitosis;mitotic cell cycle spindle assembly checkpoint;nervous system development;cyclin catabolic process;cell differentiation;aphase-promoting complex-dependent proteasomal ubiquitin-dependent protein catabolic process;positive regulation of syptic plastici…	ussigned	29882:Adipose		data	Adipose
5728:Blood	0.00236259	FFAR2	free fatty acid receptor 2	1	G-protein coupled receptor activity; G-protein coupled receptor sigling pathway; transmembrane sigling receptor activity; G-protein coupled peptide receptor activity; receptor activity; sigl transducer activity; G-protein coupled receptor binding; cellular calcium ion homeostasis; calcium ion homeostasis; chemokine activity	2867	G-protein coupled receptor sigling pathway	ussigned	2867:Adipose		data	Adipose
5728:Blood	0.00236259	GPR68	G protein-coupled receptor 68	1	G-protein coupled receptor activity; G-protein coupled receptor sigling pathway; transmembrane sigling receptor activity; G-protein coupled peptide receptor activity; receptor activity; sigl transducer activity; G-protein coupled receptor binding; cellular calcium ion homeostasis; calcium ion homeostasis; chemokine activity	8111	inflammatory response;G-protein coupled receptor sigling pathway	ussigned	8111:Adipose		data	Adipose
5728:Blood	0.00236259	P2RY6	pyrimidinergic receptor P2Y, G-protein coupled, 6	1	G-protein coupled receptor activity; G-protein coupled receptor sigling pathway; transmembrane sigling receptor activity; G-protein coupled peptide receptor activity; receptor activity; sigl transducer activity; G-protein coupled receptor binding; cellular calcium ion homeostasis; calcium ion homeostasis; chemokine activity	5031	phospholipase C-activating G-protein coupled receptor sigling pathway;positive regulation of smooth muscle cell migration;transepithelial chloride transport	ussigned	5031:Adipose		data	Adipose
5728:Blood	0.00235913	GNB4	guanine nucleotide binding protein (G protein), beta polypeptide 4	14	cellular response to glucagon stimulus; response to glucagon stimulus; energy reserve metabolic process; heterotrimeric G-protein complex; syptic transmission; transmission of nerve impulse; extrinsic to interl side of plasma membrane; G-protein coupled receptor sigling pathway; cellular response to peptide hormone stimulus; neurological system process	59345	energy reserve metabolic process;small molecule metabolic process;cellular response to glucagon stimulus	ussigned	59345:Adipose		data	Adipose
5728:Blood	0.00226135	ATP5B	ATP synthase, H+ transporting, mitochondrial F1 complex, beta polypeptide	149	mitochondrial proton-transporting ATP synthase complex; proton-transporting two-sector ATPase complex; ATP synthesis coupled proton transport; ATP biosynthetic process; mitochondrial ATP synthesis coupled proton transport; nucleoside triphosphate biosynthetic process; proton transport; ATP metabolic process; proton-transporting ATP synthase complex, coupling factor F(o); monovalent inorganic cati…	506	angiogenesis;generation of precursor metabolites and energy;respiratory electron transport chain;ATP catabolic process;lipid metabolic process;ATP biosynthetic process;negative regulation of cell adhesion involved in substrate-bound cell migration;proton transport;ATP hydrolysis coupled proton transport;mitochondrial ATP synthesis coupled proton transport;small molecule metabolic process;regulati…	ussigned	506:Adipose		data	Adipose
5728:Blood	0.00226049	NDUFS5	DH dehydrogese (ubiquinone) Fe-S protein 5, 15kDa (DH-coenzyme Q reductase)	156	mitochondrial respiratory chain complex I; DH dehydrogese activity; DH dehydrogese (ubiquinone) activity; oxidoreductase activity, acting on D(P)H, quinone or similar compound as acceptor; mitochondrial electron transport, DH to ubiquinone; mitochondrial respiratory chain; respiratory chain; oxidoreductase activity, acting on D(P)H; mitochondrial ATP synthesis coupled electron transport; oxidativ…	4725	respiratory electron transport chain;mitochondrial electron transport, DH to ubiquinone;mitochondrial respiratory chain complex I assembly;small molecule metabolic process	ussigned	4725:Adipose		data	Adipose
5728:Blood	0.00225872	CD74	CD74 molecule, major histocompatibility complex, class II invariant chain	9	antigen processing and presentation of peptide antigen via MHC class II; antigen processing and presentation of exogenous peptide antigen via MHC class II; antigen processing and presentation of peptide antigen; antigen processing and presentation; immune system process; response to type I interferon; type I interferon-mediated sigling pathway; cellular response to type I interferon; interferon-g…	972	activation of MAPK activity;prostaglandin biosynthetic process;positive regulation of cytokine-mediated sigling pathway;positive regulation of dendritic cell antigen processing and presentation;negative regulation of peptide secretion;positive regulation of type 2 immune response;negative regulation of mature B cell apoptotic process;defense response;sigl transduction;protein complex assembly;int…	ussigned	972:Adipose		data	Adipose
5728:Blood	0.0022306	HMDB00108		17	D(P)+ transhydrogese (B-specific) activity; D(P)+ transhydrogese (AB-specific) activity; 13-prostaglandin reductase activity; 15-oxoprostaglandin 13-oxidase activity; D(P)+ transhydrogese activity			ussigned	HMDB00108:PBMC	Metabolic state		PBMC
5728:Blood	0.0021692	CYP2A13	cytochrome P450, family 2, subfamily A, polypeptide 13	61	monooxygese activity; oxidoreductase activity, acting on paired donors, with incorporation or reduction of molecular oxygen; heme binding; iron ion binding; electron carrier activity; xenobiotic metabolic process; cellular response to xenobiotic stimulus; response to xenobiotic stimulus; oxidoreductase activity, acting on paired donors, with incorporation or reduction of molecular oxygen, reduced…	1553	xenobiotic metabolic process;small molecule metabolic process	ussigned	1553:Adipose		data	Adipose
5728:Blood	0.00216804	CERK	ceramide kise	11	ceramide metabolic process; sphingomyelin metabolic process; sphingolipid metabolic process; membrane lipid metabolic process; glycosphingolipid metabolic process; sphingomyelin phosphodiesterase activity; glycolipid metabolic process; phospholipid metabolic process; ceramide biosynthetic process; cellular biogenic amine metabolic process	64781	phospholipid metabolic process;sphingolipid metabolic process;ceramide metabolic process;glycosphingolipid metabolic process;protein kise C-activating G-protein coupled receptor sigling pathway;small molecule metabolic process	ussigned	64781:Adipose		data	Adipose
5728:Blood	0.00213029	GYS2	glycogen synthase 2 (liver)	23	glycogen biosynthetic process; cellular polysaccharide biosynthetic process; glycogen metabolic process; polysaccharide biosynthetic process; polysaccharide metabolic process; UDP-glucosyltransferase activity; glucosyltransferase activity; carbohydrate biosynthetic process; transferase activity, transferring hexosyl groups; carbohydrate metabolic process	2998	carbohydrate metabolic process;glycogen biosynthetic process;glucose metabolic process;generation of precursor metabolites and energy;response to glucose stimulus;small molecule metabolic process	ussigned	2998:Adipose		data	Adipose
5728:Blood	0.00211844	CPT1A	carnitine palmitoyltransferase 1A (liver)	86	long-chain fatty acid-CoA ligase activity; fatty acid ligase activity; fatty acid metabolic process; monocarboxylic acid metabolic process; cellular lipid metabolic process; carboxylic acid metabolic process; long-chain fatty acid metabolic process; fatty acid transport; organic acid metabolic process; carboxylic acid transport	1374	long-chain fatty acid metabolic process;glucose metabolic process;fatty acid beta-oxidation;triglyceride metabolic process;carnitine shuttle;regulation of insulin secretion;response to drug;carnitine metabolic process;response to organic cyclic compound;positive regulation of fatty acid beta-oxidation;eating behavior;protein homooligomerization;cellular lipid metabolic process;small molecule meta…	ussigned	1374:Adipose	Metabolic state	data, predefined, correlation	Adipose
5728:Blood	0.00211738	PDHB	pyruvate dehydrogese (lipoamide) beta	63	mitochondrial matrix; tricarboxylic acid cycle; acetyl-CoA metabolic process; aerobic respiration; pyruvate metabolic process; acetyl-CoA biosynthetic process from pyruvate; regulation of acetyl-CoA biosynthetic process from pyruvate; acetyl-CoA biosynthetic process; regulation of acyl-CoA biosynthetic process; acyl-CoA metabolic process	5162	glucose metabolic process;acetyl-CoA biosynthetic process from pyruvate;pyruvate metabolic process;tricarboxylic acid cycle;regulation of acetyl-CoA biosynthetic process from pyruvate;small molecule metabolic process	ussigned	5162:Adipose		data	Adipose
5728:Blood	0.00211671	PSMC1	proteasome (prosome, macropain) 26S subunit, ATPase, 1	108	aphase-promoting complex-dependent proteasomal ubiquitin-dependent protein catabolic process; regulation of ubiquitin-protein ligase activity involved in mitotic cell cycle; regulation of ubiquitin-protein ligase activity; positive regulation of ubiquitin-protein ligase activity involved in mitotic cell cycle; positive regulation of ubiquitin-protein ligase activity; positive regulation of ligase…	5700	cell cycle checkpoint;G1/S transition of mitotic cell cycle;S phase of mitotic cell cycle;protein polyubiquitition;M/G1 transition of mitotic cell cycle;mitotic cell cycle;antigen processing and presentation of peptide antigen via MHC class I;antigen processing and presentation of exogenous peptide antigen via MHC class I, TAP-dependent;apoptotic process;ATP catabolic process;regulation of cellul…	ussigned	5700:Adipose		data	Adipose
5728:Blood	0.00209769	RDH11	retinol dehydrogese 11 (all-trans/9-cis/11-cis)	111	oxidoreductase activity, acting on the CH-OH group of donors, D or DP as acceptor; alcohol dehydrogese (D) activity; oxidoreductase activity; retinol dehydrogese activity; retinoid metabolic process; diterpenoid metabolic process; retinol metabolic process; ethanol oxidation; isoprenoid metabolic process; nucleotide binding	51109	retinoid metabolic process;steroid metabolic process;adaptation of rhodopsin mediated sigling;retinol metabolic process;retil metabolic process;small molecule metabolic process	ussigned	51109:Adipose		data	Adipose
5728:Blood	0.00208743	HMDB00131		17	D(P)+ transhydrogese (B-specific) activity; D(P)+ transhydrogese (AB-specific) activity; 13-prostaglandin reductase activity; 15-oxoprostaglandin 13-oxidase activity; D(P)+ transhydrogese activity			ussigned	HMDB00131:PBMC	Metabolic state		PBMC
5728:Blood	0.00208005	PSMD11	proteasome (prosome, macropain) 26S subunit, non-ATPase, 11	108	aphase-promoting complex-dependent proteasomal ubiquitin-dependent protein catabolic process; regulation of ubiquitin-protein ligase activity involved in mitotic cell cycle; regulation of ubiquitin-protein ligase activity; positive regulation of ubiquitin-protein ligase activity involved in mitotic cell cycle; positive regulation of ubiquitin-protein ligase activity; positive regulation of ligase…	5717	cell cycle checkpoint;G1/S transition of mitotic cell cycle;S phase of mitotic cell cycle;protein polyubiquitition;M/G1 transition of mitotic cell cycle;mitotic cell cycle;antigen processing and presentation of peptide antigen via MHC class I;antigen processing and presentation of exogenous peptide antigen via MHC class I, TAP-dependent;apoptotic process;ubiquitin-dependent protein catabolic proc…	ussigned	5717:Adipose		data	Adipose
5728:Blood	0.00207712	PSMC4	proteasome (prosome, macropain) 26S subunit, ATPase, 4	108	aphase-promoting complex-dependent proteasomal ubiquitin-dependent protein catabolic process; regulation of ubiquitin-protein ligase activity involved in mitotic cell cycle; regulation of ubiquitin-protein ligase activity; positive regulation of ubiquitin-protein ligase activity involved in mitotic cell cycle; positive regulation of ubiquitin-protein ligase activity; positive regulation of ligase…	5704	cell cycle checkpoint;G1/S transition of mitotic cell cycle;S phase of mitotic cell cycle;protein polyubiquitition;M/G1 transition of mitotic cell cycle;mitotic cell cycle;blastocyst development;antigen processing and presentation of peptide antigen via MHC class I;antigen processing and presentation of exogenous peptide antigen via MHC class I, TAP-dependent;apoptotic process;ATP catabolic proce…	ussigned	5704:Adipose		data	Adipose
5728:Blood	0.00206644	AMY1A	amylase, alpha 1A (salivary)	65	alpha-amylase activity; amylase activity; hydrolase activity, hydrolyzing O-glycosyl compounds; hydrolase activity, acting on glycosyl bonds; digestion; carbohydrate metabolic process	276		ussigned	276:Adipose		data	Adipose
5728:Blood	0.00205173	ACADS	acyl-CoA dehydrogese, C-2 to C-3 short chain	123	acyl-CoA dehydrogese activity; oxidoreductase activity, acting on the CH-CH group of donors; flavin adenine dinucleotide binding; fatty acid beta-oxidation; fatty acid catabolic process; fatty acid oxidation; lipid oxidation; fatty acid beta-oxidation using acyl-CoA dehydrogese; coenzyme binding; lipid modification	35	fatty acid beta-oxidation;fatty acid beta-oxidation using acyl-CoA dehydrogese;response to starvation;cellular lipid metabolic process;small molecule metabolic process;butyrate catabolic process;protein homotetramerization;response to glucocorticoid stimulus	ussigned	35:Adipose	Metabolic state	data	Adipose
5728:Blood	0.00203407	HIST2H2AA3	histone cluster 2, H2aa3	136	chromosome organization; chromatin organization; chromatin modification; nucleus; histone binding; histone modification; D metabolic process; organelle organization; histone H2A monoubiquitition; histone H2A ubiquitition	8337		ussigned	8337:Adipose		data	Adipose
5728:Blood	0.00203407	HIST2H2AA4	histone cluster 2, H2aa4	136	chromosome organization; chromatin organization; chromatin modification; nucleus; histone binding; histone modification; D metabolic process; organelle organization; histone H2A monoubiquitition; histone H2A ubiquitition	723790	nucleosome assembly	ussigned	723790:Adipose		data	Adipose
5728:Blood	0.0020291	MYL4	myosin, light chain 4, alkali; atrial, embryonic	46	muscle filament sliding; actin-myosin filament sliding; actin-mediated cell contraction; actin filament-based movement; contractile fiber; muscle contraction; myofibril; muscle system process; sarcomere; actin filament-based process	4635	regulation of the force of heart contraction;muscle organ development;muscle filament sliding;positive regulation of ATPase activity;cardiac muscle contraction	ussigned	4635:Adipose		data	Adipose
5728:Blood	0.00197035	HIST4H4	histone cluster 4, H4	6	chromosome organization; chromatin organization; nucleus; D metabolic process; nucleobase-containing compound metabolic process; nuclear lumen; cellular aromatic compound metabolic process; nuclear part; heterocycle metabolic process; cellular nitrogen compound metabolic process	121504		ussigned	121504:Adipose	Metabolic state; Tissue inflammation	data	Adipose
5728:Blood	0.00196018	MAD2L1	MAD2 mitotic arrest deficient-like 1 (yeast)	108	aphase-promoting complex-dependent proteasomal ubiquitin-dependent protein catabolic process; regulation of ubiquitin-protein ligase activity involved in mitotic cell cycle; regulation of ubiquitin-protein ligase activity; positive regulation of ubiquitin-protein ligase activity involved in mitotic cell cycle; positive regulation of ubiquitin-protein ligase activity; positive regulation of ligase…	4085	mitotic sister chromatid segregation;cell cycle checkpoint;M phase of mitotic cell cycle;mitotic prometaphase;mitotic cell cycle;mitotic cell cycle checkpoint;mitotic cell cycle spindle assembly checkpoint;negative regulation of apoptotic process;aphase-promoting complex-dependent proteasomal ubiquitin-dependent protein catabolic process;negative regulation of protein catabolic process;cell divis…	ussigned	4085:Adipose	Metabolic state	data	Adipose
5728:Blood	0.00195933	hsa-miR-30a		19	spindle pole			ussigned	hsa-miR-30a:Adipose			Adipose
5728:Blood	0.00195467	HMDB01039		17	D(P)+ transhydrogese (B-specific) activity; D(P)+ transhydrogese (AB-specific) activity; 13-prostaglandin reductase activity; 15-oxoprostaglandin 13-oxidase activity; D(P)+ transhydrogese activity			ussigned	HMDB01039:PBMC	Metabolic state		PBMC
5728:Blood	0.00194675	HIST1H4I	histone cluster 1, H4i	6	chromosome organization; chromatin organization; nucleus; D metabolic process; nucleobase-containing compound metabolic process; nuclear lumen; cellular aromatic compound metabolic process; nuclear part; heterocycle metabolic process; cellular nitrogen compound metabolic process	8294		ussigned	8294:Adipose	Metabolic state; Tissue inflammation	data	Adipose
5728:Blood	0.00194675	HIST1H4E	histone cluster 1, H4e	6	chromosome organization; chromatin organization; nucleus; D metabolic process; nucleobase-containing compound metabolic process; nuclear lumen; cellular aromatic compound metabolic process; nuclear part; heterocycle metabolic process; cellular nitrogen compound metabolic process	8367		ussigned	8367:Adipose	Metabolic state; Tissue inflammation	data	Adipose
5728:Blood	0.00194675	HIST1H4L	histone cluster 1, H4l	6	chromosome organization; chromatin organization; nucleus; D metabolic process; nucleobase-containing compound metabolic process; nuclear lumen; cellular aromatic compound metabolic process; nuclear part; heterocycle metabolic process; cellular nitrogen compound metabolic process	8368		ussigned	8368:Adipose	Metabolic state; Tissue inflammation	data	Adipose
5728:Blood	0.00194675	HIST1H4H	histone cluster 1, H4h	6	chromosome organization; chromatin organization; nucleus; D metabolic process; nucleobase-containing compound metabolic process; nuclear lumen; cellular aromatic compound metabolic process; nuclear part; heterocycle metabolic process; cellular nitrogen compound metabolic process	8365		ussigned	8365:Adipose	Metabolic state; Tissue inflammation	data	Adipose
5728:Blood	0.00194675	HIST1H4B	histone cluster 1, H4b	6	chromosome organization; chromatin organization; nucleus; D metabolic process; nucleobase-containing compound metabolic process; nuclear lumen; cellular aromatic compound metabolic process; nuclear part; heterocycle metabolic process; cellular nitrogen compound metabolic process	8366		ussigned	8366:Adipose	Metabolic state; Tissue inflammation	data	Adipose
5728:Blood	0.00194675	HIST1H4J	histone cluster 1, H4j	6	chromosome organization; chromatin organization; nucleus; D metabolic process; nucleobase-containing compound metabolic process; nuclear lumen; cellular aromatic compound metabolic process; nuclear part; heterocycle metabolic process; cellular nitrogen compound metabolic process	8363		ussigned	8363:Adipose	Metabolic state; Tissue inflammation	data	Adipose
5728:Blood	0.00194675	HIST1H4C	histone cluster 1, H4c	6	chromosome organization; chromatin organization; nucleus; D metabolic process; nucleobase-containing compound metabolic process; nuclear lumen; cellular aromatic compound metabolic process; nuclear part; heterocycle metabolic process; cellular nitrogen compound metabolic process	8364		ussigned	8364:Adipose	Metabolic state; Tissue inflammation	data	Adipose
5728:Blood	0.00194675	HIST1H4F	histone cluster 1, H4f	6	chromosome organization; chromatin organization; nucleus; D metabolic process; nucleobase-containing compound metabolic process; nuclear lumen; cellular aromatic compound metabolic process; nuclear part; heterocycle metabolic process; cellular nitrogen compound metabolic process	8361		ussigned	8361:Adipose	Metabolic state; Tissue inflammation	data	Adipose
5728:Blood	0.00194675	HIST1H4K	histone cluster 1, H4k	6	chromosome organization; chromatin organization; nucleus; D metabolic process; nucleobase-containing compound metabolic process; nuclear lumen; cellular aromatic compound metabolic process; nuclear part; heterocycle metabolic process; cellular nitrogen compound metabolic process	8362		ussigned	8362:Adipose	Metabolic state; Tissue inflammation	data	Adipose
5728:Blood	0.00194675	HIST1H4D	histone cluster 1, H4d	6	chromosome organization; chromatin organization; nucleus; D metabolic process; nucleobase-containing compound metabolic process; nuclear lumen; cellular aromatic compound metabolic process; nuclear part; heterocycle metabolic process; cellular nitrogen compound metabolic process	8360		ussigned	8360:Adipose	Metabolic state; Tissue inflammation	data	Adipose
5728:Blood	0.00194675	HIST1H4A	histone cluster 1, H4a	6	chromosome organization; chromatin organization; nucleus; D metabolic process; nucleobase-containing compound metabolic process; nuclear lumen; cellular aromatic compound metabolic process; nuclear part; heterocycle metabolic process; cellular nitrogen compound metabolic process	8359		ussigned	8359:Adipose	Metabolic state; Tissue inflammation	data	Adipose
5728:Blood	0.00194675	HIST2H4A	histone cluster 2, H4a	6	chromosome organization; chromatin organization; nucleus; D metabolic process; nucleobase-containing compound metabolic process; nuclear lumen; cellular aromatic compound metabolic process; nuclear part; heterocycle metabolic process; cellular nitrogen compound metabolic process	8370		ussigned	8370:Adipose	Metabolic state; Tissue inflammation	data	Adipose
5728:Blood	0.00194675	HIST2H4B	histone cluster 2, H4b	6	chromosome organization; chromatin organization; nucleus; D metabolic process; nucleobase-containing compound metabolic process; nuclear lumen; cellular aromatic compound metabolic process; nuclear part; heterocycle metabolic process; cellular nitrogen compound metabolic process	554313	telomere maintence;nucleosome assembly;chromatin organization;phosphatidylinositol-mediated sigling;CENP-A containing nucleosome assembly at centromere;negative regulation of megakaryocyte differentiation	ussigned	554313:Adipose	Metabolic state; Tissue inflammation	data	Adipose
5728:Blood	0.0019304	ATP5C1	ATP synthase, H+ transporting, mitochondrial F1 complex, gamma polypeptide 1	149	mitochondrial proton-transporting ATP synthase complex; proton-transporting two-sector ATPase complex; ATP synthesis coupled proton transport; ATP biosynthetic process; mitochondrial ATP synthesis coupled proton transport; nucleoside triphosphate biosynthetic process; proton transport; ATP metabolic process; proton-transporting ATP synthase complex, coupling factor F(o); monovalent inorganic cati…	509	respiratory electron transport chain;oxidative phosphorylation;ATP catabolic process;ATP biosynthetic process;mitochondrial ATP synthesis coupled proton transport;small molecule metabolic process	ussigned	509:Adipose		data	Adipose
5728:Blood	0.00192895	SUMO1	SMT3 suppressor of mif two 3 homolog 1 (S. cerevisiae)	6	chromosome organization; chromatin organization; nucleus; D metabolic process; nucleobase-containing compound metabolic process; nuclear lumen; cellular aromatic compound metabolic process; nuclear part; heterocycle metabolic process; cellular nitrogen compound metabolic process	7341	D repair;negative regulation of transcription, D-dependent;protein sumoylation;cytokine-mediated sigling pathway;PML body organization;positive regulation of protein complex assembly;positive regulation of proteasomal ubiquitin-dependent protein catabolic process;regulation of protein localization;negative regulation of D binding;negative regulation of sequence-specific D binding transcription fa…	ussigned	7341:Adipose	Metabolic state; Oxidative stress; Tissue inflammation		Adipose
5728:Blood	0.00190618	ATAD3A	ATPase family, AAA domain containing 3A	69		55210	cell growth;negative regulation of apoptotic process	ussigned	55210:Adipose	Adipose expandability	data	Adipose
5728:Blood	0.00188281	CYP2J2	cytochrome P450, family 2, subfamily J, polypeptide 2	61	monooxygese activity; oxidoreductase activity, acting on paired donors, with incorporation or reduction of molecular oxygen; heme binding; iron ion binding; electron carrier activity; xenobiotic metabolic process; cellular response to xenobiotic stimulus; response to xenobiotic stimulus; oxidoreductase activity, acting on paired donors, with incorporation or reduction of molecular oxygen, reduced…	1573	icosanoid metabolic process;xenobiotic metabolic process;regulation of heart contraction;epoxygese P450 pathway;linoleic acid metabolic process;small molecule metabolic process	ussigned	1573:Adipose		data	Adipose
5728:Blood	0.00187122	RSEL	ribonuclease L (2',5'-oligoisoadenylate synthetase-dependent)	9	antigen processing and presentation of peptide antigen via MHC class II; antigen processing and presentation of exogenous peptide antigen via MHC class II; antigen processing and presentation of peptide antigen; antigen processing and presentation; immune system process; response to type I interferon; type I interferon-mediated sigling pathway; cellular response to type I interferon; interferon-g…	6041	mR processing;protein phosphorylation;cytokine-mediated sigling pathway;negative regulation of viral genome replication;positive regulation of transcription from R polymerase II promoter;defense response to virus;type I interferon-mediated sigling pathway	ussigned	6041:Adipose		data	Adipose
5728:Blood	0.00185504	COL2A1	collagen, type II, alpha 1	131	collagen; endoplasmic reticulum lumen; extracellular matrix part; extracellular matrix organization; extracellular structure organization; proteiceous extracellular matrix; extracellular matrix; endoplasmic reticulum part; extracellular matrix structural constituent; endoplasmic reticulum	1280	skeletal system development;cartilage condensation;proteoglycan metabolic process;tissue homeostasis;endochondral ossification;chondrocyte differentiation;heart morphogenesis;axon guidance;central nervous system development;visual perception;sensory perception of sound;negative regulation of apoptotic process;regulation of gene expression;extracellular matrix organization;collagen fibril organiza…	ussigned	1280:Adipose	Oxidative capacity	data	Adipose
5728:Blood	0.00182564	MGMT	O-6-methylguanine-D methyltransferase	6	chromosome organization; chromatin organization; nucleus; D metabolic process; nucleobase-containing compound metabolic process; nuclear lumen; cellular aromatic compound metabolic process; nuclear part; heterocycle metabolic process; cellular nitrogen compound metabolic process	4255	D ligation;D repair;D methylation;D dealkylation involved in D repair;response to drug;response to toxin;cellular response to oxidative stress;regulation of cysteine-type endopeptidase activity involved in apoptotic process;response to ethanol;positive regulation of D repair;response to folic acid;negative regulation of cell death;mammary gland epithelial cell differentiation;cellular response to…	ussigned	4255:Adipose	Adipose expandability; Metabolic state		Adipose
5728:Blood	0.00179374	IFITM1	interferon induced transmembrane protein 1	9	antigen processing and presentation of peptide antigen via MHC class II; antigen processing and presentation of exogenous peptide antigen via MHC class II; antigen processing and presentation of peptide antigen; antigen processing and presentation; immune system process; response to type I interferon; type I interferon-mediated sigling pathway; cellular response to type I interferon; interferon-g…	8519	ossification;response to virus;cell surface receptor sigling pathway;negative regulation of cell proliferation;cytokine-mediated sigling pathway;negative regulation of cell migration;response to interferon-gamma;response to interferon-alpha;response to interferon-beta;negative regulation of viral genome replication;positive regulation of osteoblast differentiation;negative regulation of viral ent…	ussigned	8519:Adipose		data	Adipose
5728:Blood	0.00177305	PRELP	proline/arginine-rich end leucine-rich repeat protein	48	keratan sulfate biosynthetic process; keratan sulfate metabolic process; glycosaminoglycan biosynthetic process; glycosaminoglycan metabolic process; keratan sulfate catabolic process; sulfur compound metabolic process; Golgi apparatus part; glycosaminoglycan catabolic process; carbohydrate metabolic process; vacuolar lumen	5549	skeletal system development;carbohydrate metabolic process;cell aging;keratan sulfate biosynthetic process;glycosaminoglycan metabolic process;keratan sulfate metabolic process;keratan sulfate catabolic process;small molecule metabolic process	ussigned	5549:Adipose		data	Adipose
5728:Blood	0.00172879	CYP51A1	cytochrome P450, family 51, subfamily A, polypeptide 1	26	sterol metabolic process; sterol biosynthetic process; cholesterol metabolic process; cholesterol biosynthetic process; steroid metabolic process; alcohol metabolic process; steroid biosynthetic process; lipid metabolic process; lipid biosynthetic process; endoplasmic reticulum membrane	1595	cholesterol biosynthetic process;xenobiotic metabolic process;cholesterol biosynthetic process via 24,25-dihydrolanosterol;small molecule metabolic process	ussigned	1595:Adipose		data	Adipose
5728:Blood	0.00170847	HMDB02105		17	D(P)+ transhydrogese (B-specific) activity; D(P)+ transhydrogese (AB-specific) activity; 13-prostaglandin reductase activity; 15-oxoprostaglandin 13-oxidase activity; D(P)+ transhydrogese activity			ussigned	HMDB02105:PBMC	Metabolic state		PBMC
5728:Blood	0.0017012	HLA-DMB	major histocompatibility complex, class II, DM beta	9	antigen processing and presentation of peptide antigen via MHC class II; antigen processing and presentation of exogenous peptide antigen via MHC class II; antigen processing and presentation of peptide antigen; antigen processing and presentation; immune system process; response to type I interferon; type I interferon-mediated sigling pathway; cellular response to type I interferon; interferon-g…	3109	immune response;antigen processing and presentation of exogenous peptide antigen via MHC class II	ussigned	3109:Adipose		data	Adipose
5728:Blood	0.00169794	PTRF	polymerase I and transcript release factor	56	D-dependent transcription, elongation; nucleotide-excision repair, D damage removal; termition of R polymerase I transcription; nucleotide-excision repair; transcription initiation from R polymerase I promoter; transcription elongation from R polymerase I promoter; transcription from R polymerase I promoter; D catabolic process; transcription elongation from R polymerase II promoter; transcriptio…	284119	transcription from R polymerase I promoter;termition of R polymerase I transcription;regulation of transcription, D-dependent;transcription initiation from R polymerase I promoter;gene expression	ussigned	284119:Adipose		data	Adipose
5728:Blood	0.00169552	CYP2F1	cytochrome P450, family 2, subfamily F, polypeptide 1	61	monooxygese activity; oxidoreductase activity, acting on paired donors, with incorporation or reduction of molecular oxygen; heme binding; iron ion binding; electron carrier activity; xenobiotic metabolic process; cellular response to xenobiotic stimulus; response to xenobiotic stimulus; oxidoreductase activity, acting on paired donors, with incorporation or reduction of molecular oxygen, reduced…	1572	xenobiotic metabolic process;response to toxin;phthalene metabolic process;trichloroethylene metabolic process;small molecule metabolic process	ussigned	1572:Adipose		data	Adipose
5728:Blood	0.00167521	ADRBK2	adrenergic, beta, receptor kise 2	1	G-protein coupled receptor activity; G-protein coupled receptor sigling pathway; transmembrane sigling receptor activity; G-protein coupled peptide receptor activity; receptor activity; sigl transducer activity; G-protein coupled receptor binding; cellular calcium ion homeostasis; calcium ion homeostasis; chemokine activity	157	sigl transduction;receptor interlization;termition of G-protein coupled receptor sigling pathway	ussigned	157:Adipose		data	Adipose
5728:Blood	0.00164494	SLC3A2	solute carrier family 3 (activators of dibasic and neutral amino acid transport), member 2	15	tR aminoacylation for protein translation; tR aminoacylation; aminoacyl-tR editing activity; tR metabolic process; amino acid transmembrane transporter activity; cellular amino acid metabolic process; carboxylic acid transmembrane transporter activity; organic anion transmembrane transporter activity; neutral amino acid transmembrane transporter activity; neutral amino acid transport	6520	cell growth;blood coagulation;carbohydrate metabolic process;ion transport;calcium ion transport;amino acid transport;tryptophan transport;leukocyte migration;transmembrane transport;leucine import	ussigned	6520:Adipose	Tissue inflammation	data	Adipose
5728:Blood	0.00159856	ACADVL	acyl-CoA dehydrogese, very long chain	123	acyl-CoA dehydrogese activity; oxidoreductase activity, acting on the CH-CH group of donors; flavin adenine dinucleotide binding; fatty acid beta-oxidation; fatty acid catabolic process; fatty acid oxidation; lipid oxidation; fatty acid beta-oxidation using acyl-CoA dehydrogese; coenzyme binding; lipid modification	37	temperature homeostasis;fatty acid beta-oxidation;activation of sigling protein activity involved in unfolded protein response;energy derivation by oxidation of organic compounds;endoplasmic reticulum unfolded protein response;fatty acid beta-oxidation using acyl-CoA dehydrogese;cellular lipid metabolic process;small molecule metabolic process;negative regulation of fatty acid biosynthetic proces…	ussigned	37:Adipose	Metabolic state	predefined, correlation	Adipose
5728:Blood	0.00159565	G11	guanine nucleotide binding protein (G protein), alpha 11 (Gq class)	1	G-protein coupled receptor activity; G-protein coupled receptor sigling pathway; transmembrane sigling receptor activity; G-protein coupled peptide receptor activity; receptor activity; sigl transducer activity; G-protein coupled receptor binding; cellular calcium ion homeostasis; calcium ion homeostasis; chemokine activity	2767	skeletal system development;regulation of action potential;blood coagulation;sigl transduction;GTP catabolic process;protein ADP-ribosylation;adenylate cyclase-modulating G-protein coupled receptor sigling pathway;heart development;platelet activation;regulation of melanocyte differentiation;developmental pigmentation;phospholipase C-activating dopamine receptor sigling pathway	ussigned	2767:Adipose			Adipose
5728:Blood	0.00151155	CPT1A	carnitine palmitoyltransferase 1A (liver)	80		1374	long-chain fatty acid metabolic process;glucose metabolic process;fatty acid beta-oxidation;triglyceride metabolic process;carnitine shuttle;regulation of insulin secretion;response to drug;carnitine metabolic process;response to organic cyclic compound;positive regulation of fatty acid beta-oxidation;eating behavior;protein homooligomerization;cellular lipid metabolic process;small molecule meta…	ussigned	1374:PBMC	Metabolic state	predefined, correlation	PBMC
5728:Blood	0.00150823	UQCRFS1	ubiquinol-cytochrome c reductase, Rieske iron-sulfur polypeptide 1	33	hydrogen ion transmembrane transporter activity; respiratory electron transport chain; monovalent inorganic cation transmembrane transporter activity; electron transport chain; cellular respiration; cytochrome-c oxidase activity; inorganic cation transmembrane transporter activity; cation transmembrane transporter activity; mitochondrial inner membrane; organelle inner membrane	7386	oxidation-reduction process;respiratory electron transport chain;response to drug;response to hormone stimulus;response to antibiotic;small molecule metabolic process	ussigned	7386:Adipose	Adipose expandability	data	Adipose
5728:Blood	0.00148818	PEX11G	peroxisomal biogenesis factor 11 gamma	89	oligosaccharide biosynthetic process; lipid glycosylation; negative regulation of nodal sigling pathway	92960	peroxisome fission;regulation of peroxisome size	ussigned	92960:Adipose	Adipose expandability		Adipose
5728:Blood	0.00148316	PEX11A	peroxisomal biogenesis factor 11 alpha	81	integral to peroxisomal membrane; intrinsic to peroxisomal membrane; peroxisome fission; peroxisome organization; peroxisomal membrane; peroxisome; integral to organelle membrane; mitochondrial calcium ion homeostasis; elevation of mitochondrial calcium ion concentration; regulation of peroxisome size	8800	sigl transduction;peroxisome organization;peroxisome membrane biogenesis;peroxisome fission;cellular lipid metabolic process;small molecule metabolic process;regulation of peroxisome size;brown fat cell differentiation	ussigned	8800:Adipose		data	Adipose
5728:Blood	0.00144792	GALE	UDP-galactose-4-epimerase	23	glycogen biosynthetic process; cellular polysaccharide biosynthetic process; glycogen metabolic process; polysaccharide biosynthetic process; polysaccharide metabolic process; UDP-glucosyltransferase activity; glucosyltransferase activity; carbohydrate biosynthetic process; transferase activity, transferring hexosyl groups; carbohydrate metabolic process	2582	carbohydrate metabolic process;galactose catabolic process;cellular metabolic process;small molecule metabolic process	ussigned	2582:Adipose		data	Adipose
5728:Blood	0.00143711	B4GALT5	UDP-Gal:betaGlcc beta 1,4- galactosyltransferase, polypeptide 5	12	O-glycan processing; protein O-linked glycosylation; protein glycosylation; macromolecule glycosylation; glycosylation; glycoprotein biosynthetic process; glycoprotein metabolic process; post-translatiol protein modification; polypeptide N-acetylgalactosaminyltransferase activity; Golgi apparatus part	9334	carbohydrate metabolic process;O-glycan processing;keratan sulfate biosynthetic process;protein N-linked glycosylation via asparagine;glycosaminoglycan metabolic process;keratan sulfate metabolic process;post-translatiol protein modification;cellular protein metabolic process;small molecule metabolic process	ussigned	9334:Adipose		data	Adipose
5728:Blood	0.00142945	HMDB01448		17	D(P)+ transhydrogese (B-specific) activity; D(P)+ transhydrogese (AB-specific) activity; 13-prostaglandin reductase activity; 15-oxoprostaglandin 13-oxidase activity; D(P)+ transhydrogese activity			ussigned	HMDB01448:PBMC			PBMC
5728:Blood	0.00142535	FST	follistatin	2	BMP sigling pathway; transmembrane receptor protein serine/threonine kise sigling pathway; pattern specification process; embryonic morphogenesis; regulation of transcription from R polymerase II promoter; embryo development; regulation of BMP sigling pathway; tissue development; regulation of pathway-restricted SMAD protein phosphorylation; dorsal/ventral pattern formation	10468	negative regulation of transcription from R polymerase II promoter;hematopoietic progenitor cell differentiation;gamete generation;pattern specification process;female god development;negative regulation of follicle-stimulating hormone secretion;BMP sigling pathway;hair follicle morphogenesis;negative regulation of activin receptor sigling pathway;odontogenesis of dentin-containing tooth;keratino…	ussigned	10468:Adipose		data	Adipose
5728:Blood	0.0014206	FEZ1	fasciculation and elongation protein zeta 1 (zygin I)	91	autophagic vacuole	9638	cell adhesion;transport;nervous system development;axon guidance;positive regulation of neuron projection development;positive regulation of neuron differentiation;establishment of mitochondrion localization;cellular response to growth factor stimulus	ussigned	9638:Adipose		data	Adipose
5728:Blood	0.00139178	COX2	cytochrome c oxidase subunit II	33	hydrogen ion transmembrane transporter activity; respiratory electron transport chain; monovalent inorganic cation transmembrane transporter activity; electron transport chain; cellular respiration; cytochrome-c oxidase activity; inorganic cation transmembrane transporter activity; cation transmembrane transporter activity; mitochondrial inner membrane; organelle inner membrane	4513	respiratory electron transport chain;mitochondrial electron transport, cytochrome c to oxygen;small molecule metabolic process	ussigned	4513:Adipose	Tissue inflammation	data	Adipose
5728:Blood	0.00137871	LIPE	lipase, hormone-sensitive	24		3991	protein phosphorylation;lipid metabolic process;cholesterol metabolic process;lipid catabolic process;triglyceride catabolic process;small molecule metabolic process;diacylglycerol catabolic process	ussigned	3991:PBMC	Metabolic state	predefined, correlation	PBMC
5728:Blood	0.00137697	CPT1B	carnitine palmitoyltransferase 1B (muscle)	86	long-chain fatty acid-CoA ligase activity; fatty acid ligase activity; fatty acid metabolic process; monocarboxylic acid metabolic process; cellular lipid metabolic process; carboxylic acid metabolic process; long-chain fatty acid metabolic process; fatty acid transport; organic acid metabolic process; carboxylic acid transport	1375	fatty acid beta-oxidation;carnitine shuttle;cellular lipid metabolic process;small molecule metabolic process;regulation of fatty acid oxidation	ussigned	1375:Adipose	Metabolic state	predefined, correlation	Adipose
5728:Blood	0.00137494	GPX7	glutathione peroxidase 7	114	glutathione peroxidase activity; peroxidase activity; oxidoreductase activity, acting on peroxide as acceptor; antioxidant activity; response to oxidative stress; oxidoreductase activity; hydrogen peroxide catabolic process; response to symbiotic bacterium; hydrogen peroxide metabolic process; cellular response to hydrogen peroxide	2882	response to oxidative stress	ussigned	2882:Adipose	Tissue inflammation	data	Adipose
5728:Blood	0.0013549	HMDB03125		17	D(P)+ transhydrogese (B-specific) activity; D(P)+ transhydrogese (AB-specific) activity; 13-prostaglandin reductase activity; 15-oxoprostaglandin 13-oxidase activity; D(P)+ transhydrogese activity			ussigned	HMDB03125:PBMC	Metabolic state		PBMC
5728:Blood	0.00135298	MLX	MLX, MAX dimerization protein	110		6945	energy reserve metabolic process;transcription, D-dependent;regulation of transcription, D-dependent;nucleocytoplasmic transport;negative regulation of transcription, D-dependent;positive regulation of cellular metabolic process;small molecule metabolic process	ussigned	6945:Adipose		data	Adipose
5728:Blood	0.00134815	CD74	CD74 molecule, major histocompatibility complex, class II invariant chain	72		972	activation of MAPK activity;prostaglandin biosynthetic process;positive regulation of cytokine-mediated sigling pathway;positive regulation of dendritic cell antigen processing and presentation;negative regulation of peptide secretion;positive regulation of type 2 immune response;negative regulation of mature B cell apoptotic process;defense response;sigl transduction;protein complex assembly;int…	ussigned	972:PBMC		data	PBMC
5728:Blood	0.00134575	GOT2	glutamic-oxaloacetic transamise 2, mitochondrial (aspartate aminotransferase 2)	5	cellular amino acid catabolic process; cellular amino acid biosynthetic process; transamise activity; carboxylic acid catabolic process; pyridoxal phosphate binding; cellular amino acid metabolic process; cofactor binding; cellular modified amino acid catabolic process; glutamate metabolic process; 4-hydroxyproline catabolic process	2806	carbohydrate metabolic process;glucose metabolic process;gluconeogenesis;2-oxoglutarate metabolic process;oxaloacetate metabolic process;aspartate metabolic process;aspartate biosynthetic process;aspartate catabolic process;glutamate metabolic process;cellular amino acid biosynthetic process;fatty acid transport;4-hydroxyproline catabolic process;glutamate catabolic process to aspartate;glutamate…	ussigned	2806:Adipose	Metabolic state	predefined, correlation	Adipose
5728:Blood	0.00131313	PREX1	phosphatidylinositol-3,4,5-trisphosphate-dependent Rac exchange factor 1	14	cellular response to glucagon stimulus; response to glucagon stimulus; energy reserve metabolic process; heterotrimeric G-protein complex; syptic transmission; transmission of nerve impulse; extrinsic to interl side of plasma membrane; G-protein coupled receptor sigling pathway; cellular response to peptide hormone stimulus; neurological system process	57580	apoptotic process;superoxide metabolic process;small GTPase mediated sigl transduction;actin filament polymerization;regulation of actin filament polymerization;positive regulation of Rho GTPase activity;neutrophil activation;nerve growth factor receptor sigling pathway;regulation of dendrite development;regulation of small GTPase mediated sigl transduction	ussigned	57580:Adipose		data	Adipose
5728:Blood	0.00130585	SC5DL	sterol-C5-desaturase (ERG3 delta-5-desaturase homolog, S. cerevisiae)-like	26	sterol metabolic process; sterol biosynthetic process; cholesterol metabolic process; cholesterol biosynthetic process; steroid metabolic process; alcohol metabolic process; steroid biosynthetic process; lipid metabolic process; lipid biosynthetic process; endoplasmic reticulum membrane	6309	lipid metabolic process;fatty acid biosynthetic process;cholesterol biosynthetic process;cholesterol biosynthetic process via lathosterol;small molecule metabolic process	ussigned	6309:Adipose		data	Adipose
5728:Blood	0.00128559	CYP4A11	cytochrome P450, family 4, subfamily A, polypeptide 11	61	monooxygese activity; oxidoreductase activity, acting on paired donors, with incorporation or reduction of molecular oxygen; heme binding; iron ion binding; electron carrier activity; xenobiotic metabolic process; cellular response to xenobiotic stimulus; response to xenobiotic stimulus; oxidoreductase activity, acting on paired donors, with incorporation or reduction of molecular oxygen, reduced…	1579	long-chain fatty acid metabolic process;rel water homeostasis;pressure triuresis;oxidation-reduction process;fatty acid metabolic process;leukotriene metabolic process;xenobiotic metabolic process;arachidonic acid metabolic process;epoxygese P450 pathway;positive regulation of icosanoid secretion;leukotriene B4 catabolic process;cellular lipid metabolic process;small molecule metabolic process;so…	ussigned	1579:Adipose	Metabolic state	data	Adipose
5728:Blood	0.00125709	SLC7A8	solute carrier family 7 (amino acid transporter light chain, L system), member 8	15	tR aminoacylation for protein translation; tR aminoacylation; aminoacyl-tR editing activity; tR metabolic process; amino acid transmembrane transporter activity; cellular amino acid metabolic process; carboxylic acid transmembrane transporter activity; organic anion transmembrane transporter activity; neutral amino acid transmembrane transporter activity; neutral amino acid transport	23428	blood coagulation;cellular amino acid metabolic process;transport;ion transport;amino acid transport;response to toxin;organic cation transport;neutral amino acid transport;leukocyte migration;metal ion homeostasis;transmembrane transport	ussigned	23428:Adipose		data	Adipose
5728:Blood	0.00124346	ACP6	acid phosphatase 6, lysophosphatidic	64	acid phosphatase activity; phosphatase activity; phosphoric ester hydrolase activity; hydrolase activity, acting on ester bonds; hydrolase activity	51205	lipid metabolic process	ussigned	51205:Adipose		data	Adipose
5728:Blood	0.00123476	ADRM1	adhesion regulating molecule 1	108	aphase-promoting complex-dependent proteasomal ubiquitin-dependent protein catabolic process; regulation of ubiquitin-protein ligase activity involved in mitotic cell cycle; regulation of ubiquitin-protein ligase activity; positive regulation of ubiquitin-protein ligase activity involved in mitotic cell cycle; positive regulation of ubiquitin-protein ligase activity; positive regulation of ligase…	11047	transcription elongation from R polymerase II promoter;positive regulation of endopeptidase activity;proteasome assembly	ussigned	11047:Adipose	Tissue inflammation	data	Adipose
5728:Blood	0.00123159	ATP5D	ATP synthase, H+ transporting, mitochondrial F1 complex, delta subunit	149	mitochondrial proton-transporting ATP synthase complex; proton-transporting two-sector ATPase complex; ATP synthesis coupled proton transport; ATP biosynthetic process; mitochondrial ATP synthesis coupled proton transport; nucleoside triphosphate biosynthetic process; proton transport; ATP metabolic process; proton-transporting ATP synthase complex, coupling factor F(o); monovalent inorganic cati…	513	respiratory electron transport chain;oxidative phosphorylation;ATP catabolic process;ATP biosynthetic process;mitochondrial ATP synthesis coupled proton transport;small molecule metabolic process;response to copper ion	ussigned	513:Adipose		data	Adipose
5728:Blood	0.00122768	DHCR7	7-dehydrocholesterol reductase	26	sterol metabolic process; sterol biosynthetic process; cholesterol metabolic process; cholesterol biosynthetic process; steroid metabolic process; alcohol metabolic process; steroid biosynthetic process; lipid metabolic process; lipid biosynthetic process; endoplasmic reticulum membrane	1717	blood vessel development;cholesterol biosynthetic process;post-embryonic development;cell differentiation;lung development;multicellular organism growth;regulation of cell proliferation;small molecule metabolic process;regulation of cholesterol biosynthetic process	ussigned	1717:Adipose		data	Adipose
5728:Blood	0.00122447	HMDB02780		104	hemoglobin complex; oxygen transporter activity; cytosolic part; oxygen binding			ussigned	HMDB02780:PBMC	Metabolic state		PBMC
5728:Blood	0.00121731	DIS3L	DIS3 mitotic control homolog (S. cerevisiae)-like	62	exosome (Rse complex); nuclear-transcribed mR catabolic process, deadenylation-dependent decay; exonucleolytic nuclear-transcribed mR catabolic process involved in deadenylation-dependent decay; rR metabolic process; R catabolic process; rR processing; nuclear-transcribed mR catabolic process; mR catabolic process; 3'-5'-exoribonuclease activity; exoribonuclease activity	115752	rR catabolic process	ussigned	115752:Adipose		data	Adipose
5728:Blood	0.00121065	DDAH2	dimethylarginine dimethylaminohydrolase 2	49		23564	citrulline metabolic process;arginine catabolic process;nitric oxide biosynthetic process;nitric oxide mediated sigl transduction;negative regulation of apoptotic process;positive regulation of nitric oxide biosynthetic process	ussigned	23564:Adipose	Tissue inflammation	data	Adipose
5728:Blood	0.00120322	SAR1B	SAR1 homolog B (S. cerevisiae)	9	antigen processing and presentation of peptide antigen via MHC class II; antigen processing and presentation of exogenous peptide antigen via MHC class II; antigen processing and presentation of peptide antigen; antigen processing and presentation; immune system process; response to type I interferon; type I interferon-mediated sigling pathway; cellular response to type I interferon; interferon-g…	51128	antigen processing and presentation of peptide antigen via MHC class I;GTP catabolic process;intracellular protein transport;ER to Golgi vesicle-mediated transport;cellular membrane organization;protein N-linked glycosylation via asparagine;antigen processing and presentation of exogenous peptide antigen via MHC class II;post-translatiol protein modification;cellular protein metabolic process;COP…	ussigned	51128:Adipose		data	Adipose
5728:Blood	0.00119248	UQCRH	ubiquinol-cytochrome c reductase hinge protein	33	hydrogen ion transmembrane transporter activity; respiratory electron transport chain; monovalent inorganic cation transmembrane transporter activity; electron transport chain; cellular respiration; cytochrome-c oxidase activity; inorganic cation transmembrane transporter activity; cation transmembrane transporter activity; mitochondrial inner membrane; organelle inner membrane	7388	oxidation-reduction process;respiratory electron transport chain;oxidative phosphorylation;mitochondrial electron transport, ubiquinol to cytochrome c;aerobic respiration;small molecule metabolic process;protein heterooligomerization	ussigned	7388:Adipose		data	Adipose
5728:Blood	0.00118953	HMDB31432		96	triglyceride metabolic process; neutral lipid metabolic process; triglyceride catabolic process; acylglycerol catabolic process; triglyceride lipase activity; lipid particle; glycerolipid metabolic process; retinyl-palmitate esterase activity; lipid catabolic process; cellular lipid catabolic process			ussigned	HMDB31432:Adipose	Metabolic state		Adipose
5728:Blood	0.00118827	ACSL3	acyl-CoA synthetase long-chain family member 3	86	long-chain fatty acid-CoA ligase activity; fatty acid ligase activity; fatty acid metabolic process; monocarboxylic acid metabolic process; cellular lipid metabolic process; carboxylic acid metabolic process; long-chain fatty acid metabolic process; fatty acid transport; organic acid metabolic process; carboxylic acid transport	2181	fatty acid biosynthetic process;brain development;response to nutrient;response to organic cyclic compound;triglyceride biosynthetic process;very-low-density lipoprotein particle assembly;long-chain fatty-acyl-CoA biosynthetic process;positive regulation of Golgi to plasma membrane protein transport;cellular lipid metabolic process;small molecule metabolic process;long-chain fatty acid import;pos…	ussigned	2181:Adipose	Metabolic state	data	Adipose
5728:Blood	0.00118099	CYP2A6	cytochrome P450, family 2, subfamily A, polypeptide 6	61	monooxygese activity; oxidoreductase activity, acting on paired donors, with incorporation or reduction of molecular oxygen; heme binding; iron ion binding; electron carrier activity; xenobiotic metabolic process; cellular response to xenobiotic stimulus; response to xenobiotic stimulus; oxidoreductase activity, acting on paired donors, with incorporation or reduction of molecular oxygen, reduced…	1548	xenobiotic metabolic process;steroid metabolic process;coumarin metabolic process;drug metabolic process;exogenous drug catabolic process;small molecule metabolic process;coumarin catabolic process	ussigned	1548:Adipose		data	Adipose
5728:Blood	0.00117847	CYP2A7	cytochrome P450, family 2, subfamily A, polypeptide 7	61	monooxygese activity; oxidoreductase activity, acting on paired donors, with incorporation or reduction of molecular oxygen; heme binding; iron ion binding; electron carrier activity; xenobiotic metabolic process; cellular response to xenobiotic stimulus; response to xenobiotic stimulus; oxidoreductase activity, acting on paired donors, with incorporation or reduction of molecular oxygen, reduced…	1549		ussigned	1549:Adipose		data	Adipose
5728:Blood	0.00116941	INSIG1	insulin induced gene 1	53	ER-nucleus sigling pathway; endoplasmic reticulum membrane; nuclear outer membrane-endoplasmic reticulum membrane network; ER-associated protein catabolic process; endoplasmic reticulum; endoplasmic reticulum unfolded protein response; cellular response to unfolded protein; cellular response to topologically incorrect protein; endoplasmic reticulum part; response to endoplasmic reticulum stress	3638	metabolic process;triglyceride metabolic process;cholesterol biosynthetic process;cell proliferation;negative regulation of steroid biosynthetic process;SREBP sigling pathway;inner ear morphogenesis;middle ear morphogenesis;negative regulation of fat cell differentiation;negative regulation of fatty acid biosynthetic process;palate development;cranial suture morphogenesis;negative regulation of c…	ussigned	3638:Adipose		data	Adipose
5728:Blood	0.00116923	LRRC29	leucine rich repeat containing 29	18	trans-1,2-dihydrobenzene-1,2-diol dehydrogese activity; oxidoreductase activity, acting on the CH-CH group of donors, D or DP as acceptor; oxidoreductase activity, acting on the CH-CH group of donors; oxidoreductase activity, acting on the CH-OH group of donors, D or DP as acceptor	26231		ussigned	26231:Adipose		data	Adipose
5728:Blood	0.0011638	PDHA1	pyruvate dehydrogese (lipoamide) alpha 1	63	mitochondrial matrix; tricarboxylic acid cycle; acetyl-CoA metabolic process; aerobic respiration; pyruvate metabolic process; acetyl-CoA biosynthetic process from pyruvate; regulation of acetyl-CoA biosynthetic process from pyruvate; acetyl-CoA biosynthetic process; regulation of acyl-CoA biosynthetic process; acyl-CoA metabolic process	5160	acetyl-CoA biosynthetic process from pyruvate;pyruvate metabolic process;glycolysis;tricarboxylic acid cycle;regulation of acetyl-CoA biosynthetic process from pyruvate;small molecule metabolic process	ussigned	5160:Adipose		data	Adipose
5728:Blood	0.00116224	HMDB00990		104	hemoglobin complex; oxygen transporter activity; cytosolic part; oxygen binding			ussigned	HMDB00990:PBMC			PBMC
5728:Blood	0.00114264	MARCH5	membrane-associated ring finger (C3HC4) 5	20	mitochondrion localization; mitochondrion transport along microtubule; microtubule bundle formation; establishment of mitochondrion localization; microtubule cytoskeleton; organelle transport along microtubule; mitochondrial outer membrane; cytoskeleton; outer membrane; microtubule	54708	protein polyubiquitition;protein autoubiquitition;protein localization to mitochondrion;regulation of mitochondrial fission;positive regulation of mitochondrial fission;negative regulation of cell aging	ussigned	54708:Adipose	Oxidative stress	data	Adipose
5728:Blood	0.00112309	LST1	leukocyte specific transcript 1	115		7940	cell morphogenesis;immune response;atomical structure morphogenesis;regulation of cell shape;dendrite development;negative regulation of lymphocyte proliferation	ussigned	7940:Adipose		data	Adipose
5728:Blood	0.00110538	C4B	complement component 4B (Chido blood group)	76	complement activation; regulation of complement activation; regulation of humoral immune response; humoral immune response; complement activation, classical pathway; regulation of protein processing; humoral immune response mediated by circulating immunoglobulin; protein processing; protein maturation; immunoglobulin mediated immune response	721	complement activation;inflammatory response;complement activation, classical pathway;regulation of complement activation;inte immune response	ussigned	721:Adipose		data	Adipose
5728:Blood	0.00110254	COL18A1	collagen, type XVIII, alpha 1	131	collagen; endoplasmic reticulum lumen; extracellular matrix part; extracellular matrix organization; extracellular structure organization; proteiceous extracellular matrix; extracellular matrix; endoplasmic reticulum part; extracellular matrix structural constituent; endoplasmic reticulum	80781	angiogenesis;endothelial cell morphogenesis;cell adhesion;organ morphogenesis;visual perception;positive regulation of cell proliferation;negative regulation of cell proliferation;extracellular matrix organization;positive regulation of cell migration;positive regulation of apoptotic process	ussigned	80781:Adipose	Tissue inflammation	data	Adipose
5728:Blood	0.00109837	TOMM40L	translocase of outer mitochondrial membrane 40 homolog (yeast)-like	49		84134	protein transport	ussigned	84134:Adipose	Oxidative stress	data	Adipose
5728:Blood	0.00109314	YWHAQ	tyrosine 3-monooxygese/tryptophan 5-monooxygese activation protein, theta polypeptide	77		10971	protein targeting;small GTPase mediated sigl transduction;negative regulation of transcription, D-dependent	ussigned	10971:PBMC			PBMC
5728:Blood	0.00105741	PIK3R1	phosphoinositide-3-kise, regulatory subunit 1 (alpha)	17	D(P)+ transhydrogese (B-specific) activity; D(P)+ transhydrogese (AB-specific) activity; 13-prostaglandin reductase activity; 15-oxoprostaglandin 13-oxidase activity; D(P)+ transhydrogese activity	5295	negative regulation of cell-matrix adhesion;blood coagulation;protein phosphorylation;phospholipid metabolic process;phosphatidylinositol biosynthetic process;epidermal growth factor receptor sigling pathway;negative regulation of apoptotic process;insulin receptor sigling pathway;fibroblast growth factor receptor sigling pathway;phosphatidylinositol 3-kise cascade;positive regulation of glucose …	ussigned	5295:PBMC			PBMC
5728:Blood	0.00105524	HLA-DMA	major histocompatibility complex, class II, DM alpha	9	antigen processing and presentation of peptide antigen via MHC class II; antigen processing and presentation of exogenous peptide antigen via MHC class II; antigen processing and presentation of peptide antigen; antigen processing and presentation; immune system process; response to type I interferon; type I interferon-mediated sigling pathway; cellular response to type I interferon; interferon-g…	3108	protein complex assembly;protein transport;immunoglobulin mediated immune response;antigen processing and presentation of exogenous peptide antigen via MHC class II;positive thymic T cell selection;positive regulation of T cell differentiation;inner ear development;positive regulation of immune response;chaperone mediated protein folding requiring cofactor	ussigned	3108:Adipose	Tissue inflammation	data	Adipose
5728:Blood	0.00104679	RAPGEF3	Rap guanine nucleotide exchange factor (GEF) 3	27	nuclear pore; pore complex; nuclear envelope; R transport; R localization; mitotic prometaphase; regulation of glucose transport; mR transport; carbohydrate transport; hexose transport	10411	angiogenesis;blood coagulation;sigl transduction;energy reserve metabolic process;small GTPase mediated sigl transduction;regulation of insulin secretion;cell proliferation;platelet activation;small molecule metabolic process;positive regulation of angiogenesis;regulation of small GTPase mediated sigl transduction	ussigned	10411:Adipose		data	Adipose
5728:Blood	0.00103096	CYP4A22	cytochrome P450, family 4, subfamily A, polypeptide 22	61	monooxygese activity; oxidoreductase activity, acting on paired donors, with incorporation or reduction of molecular oxygen; heme binding; iron ion binding; electron carrier activity; xenobiotic metabolic process; cellular response to xenobiotic stimulus; response to xenobiotic stimulus; oxidoreductase activity, acting on paired donors, with incorporation or reduction of molecular oxygen, reduced…	284541		ussigned	284541:Adipose		data	Adipose
5728:Blood	0.00102096	ABAT	4-aminobutyrate aminotransferase	5	cellular amino acid catabolic process; cellular amino acid biosynthetic process; transamise activity; carboxylic acid catabolic process; pyridoxal phosphate binding; cellular amino acid metabolic process; cofactor binding; cellular modified amino acid catabolic process; glutamate metabolic process; 4-hydroxyproline catabolic process	18	response to hypoxia;syptic transmission;neurotransmitter secretion;behavior;copulation;locomotory behavior;behavioral response to cocaine;response to drug;gamma-aminobutyric acid catabolic process;response to iron ion;response to nicotine;neurotransmitter catabolic process;response to ethanol;negative regulation of blood pressure	ussigned	18:Adipose		data	Adipose
5728:Blood	0.00101283	GPX1	glutathione peroxidase 1	114	glutathione peroxidase activity; peroxidase activity; oxidoreductase activity, acting on peroxide as acceptor; antioxidant activity; response to oxidative stress; oxidoreductase activity; hydrogen peroxide catabolic process; response to symbiotic bacterium; hydrogen peroxide metabolic process; cellular response to hydrogen peroxide	2876	temperature homeostasis;release of cytochrome c from mitochondria;endothelial cell development;negative regulation of inflammatory response to antigenic stimulus;cell redox homeostasis;glutathione metabolic process;purine nucleobase metabolic process;purine nucleotide catabolic process;triglyceride metabolic process;induction of apoptosis;sensory perception of sound;negative regulation of apoptot…	ussigned	2876:Adipose	Tissue inflammation	predefined, correlation	Adipose
5728:Blood	0.000997	NCF1	neutrophil cytosolic factor 1	105		653361	response to yeast;antigen processing and presentation of peptide antigen via MHC class I;antigen processing and presentation of exogenous peptide antigen via MHC class I, TAP-dependent;respiratory burst involved in defense response;GTP catabolic process;protein targeting to membrane;leukotriene metabolic process;superoxide metabolic process;inflammatory response;cellular defense response;cell com…	ussigned	653361:PBMC		data	PBMC
5728:Blood	0.00098982	ABI3	ABI family, member 3	13		51225	cellular component movement;regulation of cell migration	ussigned	51225:Adipose			Adipose
5728:Blood	0.00098678	GPAM	glycerol-3-phosphate acyltransferase, mitochondrial	112	glycerol-3-phosphate O-acyltransferase activity; CDP-diacylglycerol biosynthetic process; CDP-diacylglycerol metabolic process; O-acyltransferase activity; phosphatidic acid biosynthetic process; phosphatidic acid metabolic process; triglyceride biosynthetic process; transferase activity, transferring acyl groups other than amino-acyl groups; glycerophospholipid biosynthetic process; triglyceride…	57678	fatty acid metabolic process;acyl-CoA metabolic process;phospholipid metabolic process;phosphatidic acid biosynthetic process;response to glucose stimulus;CDP-diacylglycerol biosynthetic process;triglyceride biosynthetic process;positive regulation of multicellular organism growth;positive regulation of activated T cell proliferation;cellular lipid metabolic process;small molecule metabolic proce…	ussigned	57678:Adipose	Metabolic state	predefined, correlation	Adipose
5728:Blood	0.00098203	RAB11FIP5	RAB11 family interacting protein 5 (class I)	84	recycling endosome membrane; recycling endosome; endosome membrane; establishment of cell polarity	26056	protein transport	ussigned	26056:Adipose		data	Adipose
5728:Blood	0.00098009	CYTH3	cytohesin 3	87		9265	inositol phosphate-mediated sigling;regulation of cell adhesion;regulation of ARF protein sigl transduction;positive regulation of cell adhesion;establishment of epithelial cell polarity	ussigned	9265:Adipose		data	Adipose
5728:Blood	0.00098003	COMMD1	copper metabolism (Murr1) domain containing 1	60	negative regulation of NF-kappaB transcription factor activity; negative regulation of sequence-specific D binding transcription factor activity	150684	positive regulation of protein ubiquitition;negative regulation of NF-kappaB transcription factor activity;regulation of proteasomal ubiquitin-dependent protein catabolic process;copper ion homeostasis	ussigned	150684:Adipose	Tissue inflammation		Adipose
5728:Blood	0.00098003	PEX19	peroxisomal biogenesis factor 19	85	protein targeting to peroxisome; peroxisomal membrane transport; peroxisome membrane biogenesis; protein import into peroxisome membrane; establishment of protein localization to peroxisome; membrane biogenesis; peroxisome organization; intracellular protein transmembrane transport; peroxisomal membrane; protein targeting to membrane	5824	protein targeting to peroxisome;peroxisome organization;peroxisome membrane biogenesis;peroxisome fission;protein stabilization;protein import into peroxisome membrane;transmembrane transport;chaperone-mediated protein folding;chaperone-mediated protein transport;establishment of protein localization to peroxisome;negative regulation of lipid binding	ussigned	5824:Adipose			Adipose
5728:Blood	0.0009785	ATP5F1	ATP synthase, H+ transporting, mitochondrial Fo complex, subunit B1	149	mitochondrial proton-transporting ATP synthase complex; proton-transporting two-sector ATPase complex; ATP synthesis coupled proton transport; ATP biosynthetic process; mitochondrial ATP synthesis coupled proton transport; nucleoside triphosphate biosynthetic process; proton transport; ATP metabolic process; proton-transporting ATP synthase complex, coupling factor F(o); monovalent inorganic cati…	515	respiratory electron transport chain;ATP catabolic process;ATP synthesis coupled proton transport;mitochondrial ATP synthesis coupled proton transport;small molecule metabolic process	ussigned	515:Adipose		data	Adipose
5728:Blood	0.00097452	DLAT	dihydrolipoamide S-acetyltransferase	63	mitochondrial matrix; tricarboxylic acid cycle; acetyl-CoA metabolic process; aerobic respiration; pyruvate metabolic process; acetyl-CoA biosynthetic process from pyruvate; regulation of acetyl-CoA biosynthetic process from pyruvate; acetyl-CoA biosynthetic process; regulation of acyl-CoA biosynthetic process; acyl-CoA metabolic process	1737	glucose metabolic process;acetyl-CoA biosynthetic process;pyruvate metabolic process;tricarboxylic acid cycle;regulation of acetyl-CoA biosynthetic process from pyruvate;small molecule metabolic process	ussigned	1737:Adipose	Metabolic state	data	Adipose
5728:Blood	0.0009692	CCND1	cyclin D1	6	chromosome organization; chromatin organization; nucleus; D metabolic process; nucleobase-containing compound metabolic process; nuclear lumen; cellular aromatic compound metabolic process; nuclear part; heterocycle metabolic process; cellular nitrogen compound metabolic process	595	G1 phase of mitotic cell cycle;G1/S transition of mitotic cell cycle;S phase of mitotic cell cycle;mitotic cell cycle;re-entry into mitotic cell cycle;liver development;positive regulation of protein phosphorylation;response to D damage stimulus;lactation;response to drug;response to iron ion;response to X-ray;response to organic nitrogen;negative regulation of Wnt receptor sigling pathway;negati…	ussigned	595:Adipose	Tissue inflammation		Adipose
5728:Blood	0.00096766	ACP5	acid phosphatase 5, tartrate resistant	64	acid phosphatase activity; phosphatase activity; phosphoric ester hydrolase activity; hydrolase activity, acting on ester bonds; hydrolase activity	54	vitamin metabolic process;water-soluble vitamin metabolic process;riboflavin metabolic process;small molecule metabolic process	ussigned	54:Adipose		data	Adipose
5728:Blood	0.00096452	NDUFB6	DH dehydrogese (ubiquinone) 1 beta subcomplex, 6, 17kDa	156	mitochondrial respiratory chain complex I; DH dehydrogese activity; DH dehydrogese (ubiquinone) activity; oxidoreductase activity, acting on D(P)H, quinone or similar compound as acceptor; mitochondrial electron transport, DH to ubiquinone; mitochondrial respiratory chain; respiratory chain; oxidoreductase activity, acting on D(P)H; mitochondrial ATP synthesis coupled electron transport; oxidativ…	4712	respiratory electron transport chain;mitochondrial electron transport, DH to ubiquinone;small molecule metabolic process	ussigned	4712:Adipose		data	Adipose
5728:Blood	0.00096315	NNT	nicotimide nucleotide transhydrogese	17	D(P)+ transhydrogese (B-specific) activity; D(P)+ transhydrogese (AB-specific) activity; 13-prostaglandin reductase activity; 15-oxoprostaglandin 13-oxidase activity; D(P)+ transhydrogese activity	23530	tricarboxylic acid cycle;oxidation-reduction process;reactive oxygen species metabolic process;proton transport;small molecule metabolic process	ussigned	23530:PBMC		data	PBMC
5728:Blood	0.00096267	NDUFS1	DH dehydrogese (ubiquinone) Fe-S protein 1, 75kDa (DH-coenzyme Q reductase)	156	mitochondrial respiratory chain complex I; DH dehydrogese activity; DH dehydrogese (ubiquinone) activity; oxidoreductase activity, acting on D(P)H, quinone or similar compound as acceptor; mitochondrial electron transport, DH to ubiquinone; mitochondrial respiratory chain; respiratory chain; oxidoreductase activity, acting on D(P)H; mitochondrial ATP synthesis coupled electron transport; oxidativ…	4719	apoptotic process;respiratory electron transport chain;mitochondrial electron transport, DH to ubiquinone;reactive oxygen species metabolic process;small molecule metabolic process;cellular respiration;ATP metabolic process;regulation of mitochondrial membrane potential	ussigned	4719:Adipose		data	Adipose
5728:Blood	0.0009591	NDUFAB1	DH dehydrogese (ubiquinone) 1, alpha/beta subcomplex, 1, 8kDa	156	mitochondrial respiratory chain complex I; DH dehydrogese activity; DH dehydrogese (ubiquinone) activity; oxidoreductase activity, acting on D(P)H, quinone or similar compound as acceptor; mitochondrial electron transport, DH to ubiquinone; mitochondrial respiratory chain; respiratory chain; oxidoreductase activity, acting on D(P)H; mitochondrial ATP synthesis coupled electron transport; oxidativ…	4706	respiratory electron transport chain;mitochondrial electron transport, DH to ubiquinone;fatty acid biosynthetic process;protein lipoylation;small molecule metabolic process	ussigned	4706:Adipose		data	Adipose
5728:Blood	0.00095253	NDUFA5	DH dehydrogese (ubiquinone) 1 alpha subcomplex, 5, 13kDa	156	mitochondrial respiratory chain complex I; DH dehydrogese activity; DH dehydrogese (ubiquinone) activity; oxidoreductase activity, acting on D(P)H, quinone or similar compound as acceptor; mitochondrial electron transport, DH to ubiquinone; mitochondrial respiratory chain; respiratory chain; oxidoreductase activity, acting on D(P)H; mitochondrial ATP synthesis coupled electron transport; oxidativ…	4698	respiratory electron transport chain;mitochondrial electron transport, DH to ubiquinone;small molecule metabolic process	ussigned	4698:Adipose		data	Adipose
5728:Blood	0.00095253	NDUFV3	DH dehydrogese (ubiquinone) flavoprotein 3, 10kDa	156	mitochondrial respiratory chain complex I; DH dehydrogese activity; DH dehydrogese (ubiquinone) activity; oxidoreductase activity, acting on D(P)H, quinone or similar compound as acceptor; mitochondrial electron transport, DH to ubiquinone; mitochondrial respiratory chain; respiratory chain; oxidoreductase activity, acting on D(P)H; mitochondrial ATP synthesis coupled electron transport; oxidativ…	4731	respiratory electron transport chain;mitochondrial electron transport, DH to ubiquinone;small molecule metabolic process	ussigned	4731:Adipose		data	Adipose
5728:Blood	0.00095253	NDUFA10	DH dehydrogese (ubiquinone) 1 alpha subcomplex, 10, 42kDa	156	mitochondrial respiratory chain complex I; DH dehydrogese activity; DH dehydrogese (ubiquinone) activity; oxidoreductase activity, acting on D(P)H, quinone or similar compound as acceptor; mitochondrial electron transport, DH to ubiquinone; mitochondrial respiratory chain; respiratory chain; oxidoreductase activity, acting on D(P)H; mitochondrial ATP synthesis coupled electron transport; oxidativ…	4705	respiratory electron transport chain;mitochondrial electron transport, DH to ubiquinone;nucleobase-containing compound metabolic process;response to drug;small molecule metabolic process	ussigned	4705:Adipose		data	Adipose
5728:Blood	0.00095253	NDUFS6	DH dehydrogese (ubiquinone) Fe-S protein 6, 13kDa (DH-coenzyme Q reductase)	156	mitochondrial respiratory chain complex I; DH dehydrogese activity; DH dehydrogese (ubiquinone) activity; oxidoreductase activity, acting on D(P)H, quinone or similar compound as acceptor; mitochondrial electron transport, DH to ubiquinone; mitochondrial respiratory chain; respiratory chain; oxidoreductase activity, acting on D(P)H; mitochondrial ATP synthesis coupled electron transport; oxidativ…	4726	respiratory electron transport chain;mitochondrial electron transport, DH to ubiquinone;small molecule metabolic process	ussigned	4726:Adipose		data	Adipose
5728:Blood	0.00095253	NDUFS3	DH dehydrogese (ubiquinone) Fe-S protein 3, 30kDa (DH-coenzyme Q reductase)	156	mitochondrial respiratory chain complex I; DH dehydrogese activity; DH dehydrogese (ubiquinone) activity; oxidoreductase activity, acting on D(P)H, quinone or similar compound as acceptor; mitochondrial electron transport, DH to ubiquinone; mitochondrial respiratory chain; respiratory chain; oxidoreductase activity, acting on D(P)H; mitochondrial ATP synthesis coupled electron transport; oxidativ…	4722	respiratory electron transport chain;mitochondrial electron transport, DH to ubiquinone;reactive oxygen species metabolic process;induction of apoptosis;negative regulation of cell growth;small molecule metabolic process	ussigned	4722:Adipose		data	Adipose
5728:Blood	0.00095253	NDUFV1	DH dehydrogese (ubiquinone) flavoprotein 1, 51kDa	156	mitochondrial respiratory chain complex I; DH dehydrogese activity; DH dehydrogese (ubiquinone) activity; oxidoreductase activity, acting on D(P)H, quinone or similar compound as acceptor; mitochondrial electron transport, DH to ubiquinone; mitochondrial respiratory chain; respiratory chain; oxidoreductase activity, acting on D(P)H; mitochondrial ATP synthesis coupled electron transport; oxidativ…	4723	respiratory electron transport chain;mitochondrial electron transport, DH to ubiquinone;small molecule metabolic process	ussigned	4723:Adipose		data	Adipose
5728:Blood	0.00095253	NDUFS4	DH dehydrogese (ubiquinone) Fe-S protein 4, 18kDa (DH-coenzyme Q reductase)	156	mitochondrial respiratory chain complex I; DH dehydrogese activity; DH dehydrogese (ubiquinone) activity; oxidoreductase activity, acting on D(P)H, quinone or similar compound as acceptor; mitochondrial electron transport, DH to ubiquinone; mitochondrial respiratory chain; respiratory chain; oxidoreductase activity, acting on D(P)H; mitochondrial ATP synthesis coupled electron transport; oxidativ…	4724	regulation of protein phosphorylation;respiratory electron transport chain;mitochondrial electron transport, DH to ubiquinone;reactive oxygen species metabolic process;brain development;cAMP-mediated sigling;mitochondrial respiratory chain complex I assembly;small molecule metabolic process;cellular respiration;positive regulation of fibroblast proliferation;response to cAMP	ussigned	4724:Adipose		data	Adipose
5728:Blood	0.00095253	NDUFS7	DH dehydrogese (ubiquinone) Fe-S protein 7, 20kDa (DH-coenzyme Q reductase)	156	mitochondrial respiratory chain complex I; DH dehydrogese activity; DH dehydrogese (ubiquinone) activity; oxidoreductase activity, acting on D(P)H, quinone or similar compound as acceptor; mitochondrial electron transport, DH to ubiquinone; mitochondrial respiratory chain; respiratory chain; oxidoreductase activity, acting on D(P)H; mitochondrial ATP synthesis coupled electron transport; oxidativ…	374291	respiratory electron transport chain;mitochondrial electron transport, DH to ubiquinone;mitochondrial respiratory chain complex I assembly;small molecule metabolic process	ussigned	374291:Adipose		data	Adipose
5728:Blood	0.00095093	COX5A	cytochrome c oxidase subunit Va	33	hydrogen ion transmembrane transporter activity; respiratory electron transport chain; monovalent inorganic cation transmembrane transporter activity; electron transport chain; cellular respiration; cytochrome-c oxidase activity; inorganic cation transmembrane transporter activity; cation transmembrane transporter activity; mitochondrial inner membrane; organelle inner membrane	9377	respiratory electron transport chain;small molecule metabolic process	ussigned	9377:Adipose		data	Adipose
5728:Blood	0.00093478	COL5A1	collagen, type V, alpha 1	131	collagen; endoplasmic reticulum lumen; extracellular matrix part; extracellular matrix organization; extracellular structure organization; proteiceous extracellular matrix; extracellular matrix; endoplasmic reticulum part; extracellular matrix structural constituent; endoplasmic reticulum	1289	blood vessel development;heart morphogenesis;cell adhesion;axon guidance;cell migration;extracellular matrix organization;collagen fibril organization;collagen biosynthetic process;wound healing, spreading of epidermal cells;extracellular fibril organization;skin development;integrin biosynthetic process;eye morphogenesis;regulation of cellular component organization	ussigned	1289:Adipose		data	Adipose
5728:Blood	0.00093428	PPFIA1	protein tyrosine phosphatase, receptor type, f polypeptide (PTPRF), interacting protein (liprin), alpha 1	44	protein phosphatase type 2A complex; protein serine/threonine phosphatase complex; protein phosphatase type 2A regulator activity; protein phosphatase regulator activity; phosphatase regulator activity; Wnt receptor sigling pathway; regulation of Wnt receptor sigling pathway; negative regulation of Wnt receptor sigling pathway; canonical Wnt receptor sigling pathway; regulation of canonical Wnt r…	8500	sigl transduction;cell-matrix adhesion	ussigned	8500:Adipose	Adipose expandability	data	Adipose
5728:Blood	0.00093154	COL6A1	collagen, type VI, alpha 1	131	collagen; endoplasmic reticulum lumen; extracellular matrix part; extracellular matrix organization; extracellular structure organization; proteiceous extracellular matrix; extracellular matrix; endoplasmic reticulum part; extracellular matrix structural constituent; endoplasmic reticulum	1291	cell adhesion;axon guidance;cellular response to amino acid stimulus;extracellular matrix organization;protein heterotrimerization	ussigned	1291:Adipose		data	Adipose
5728:Blood	0.00093058	COL4A2	collagen, type IV, alpha 2	131	collagen; endoplasmic reticulum lumen; extracellular matrix part; extracellular matrix organization; extracellular structure organization; proteiceous extracellular matrix; extracellular matrix; endoplasmic reticulum part; extracellular matrix structural constituent; endoplasmic reticulum	1284	angiogenesis;transcription, D-dependent;axon guidance;negative regulation of angiogenesis;extracellular matrix organization;cellular response to transforming growth factor beta stimulus	ussigned	1284:Adipose	Tissue inflammation	data	Adipose
5728:Blood	0.00093039	COL6A2	collagen, type VI, alpha 2	131	collagen; endoplasmic reticulum lumen; extracellular matrix part; extracellular matrix organization; extracellular structure organization; proteiceous extracellular matrix; extracellular matrix; endoplasmic reticulum part; extracellular matrix structural constituent; endoplasmic reticulum	1292	axon guidance;cell-cell adhesion;extracellular matrix organization;protein heterotrimerization	ussigned	1292:Adipose		data	Adipose
5728:Blood	0.00093039	COL6A3	collagen, type VI, alpha 3	131	collagen; endoplasmic reticulum lumen; extracellular matrix part; extracellular matrix organization; extracellular structure organization; proteiceous extracellular matrix; extracellular matrix; endoplasmic reticulum part; extracellular matrix structural constituent; endoplasmic reticulum	1293	cell adhesion;axon guidance;muscle organ development;extracellular matrix organization	ussigned	1293:Adipose		data	Adipose
5728:Blood	0.00091774	NDUFV2	DH dehydrogese (ubiquinone) flavoprotein 2, 24kDa	156	mitochondrial respiratory chain complex I; DH dehydrogese activity; DH dehydrogese (ubiquinone) activity; oxidoreductase activity, acting on D(P)H, quinone or similar compound as acceptor; mitochondrial electron transport, DH to ubiquinone; mitochondrial respiratory chain; respiratory chain; oxidoreductase activity, acting on D(P)H; mitochondrial ATP synthesis coupled electron transport; oxidativ…	4729	respiratory electron transport chain;mitochondrial electron transport, DH to ubiquinone;nervous system development;small molecule metabolic process;cardiac muscle tissue development	ussigned	4729:Adipose		data	Adipose
5728:Blood	0.00091657	NDUFC1	DH dehydrogese (ubiquinone) 1, subcomplex unknown, 1, 6kDa	156	mitochondrial respiratory chain complex I; DH dehydrogese activity; DH dehydrogese (ubiquinone) activity; oxidoreductase activity, acting on D(P)H, quinone or similar compound as acceptor; mitochondrial electron transport, DH to ubiquinone; mitochondrial respiratory chain; respiratory chain; oxidoreductase activity, acting on D(P)H; mitochondrial ATP synthesis coupled electron transport; oxidativ…	4717	respiratory electron transport chain;mitochondrial electron transport, DH to ubiquinone;small molecule metabolic process	ussigned	4717:Adipose		data	Adipose
5728:Blood	0.00090111	CYC1	cytochrome c-1	33	hydrogen ion transmembrane transporter activity; respiratory electron transport chain; monovalent inorganic cation transmembrane transporter activity; electron transport chain; cellular respiration; cytochrome-c oxidase activity; inorganic cation transmembrane transporter activity; cation transmembrane transporter activity; mitochondrial inner membrane; organelle inner membrane	1537	respiratory electron transport chain;small molecule metabolic process	ussigned	1537:Adipose		data	Adipose
5728:Blood	0.00089978	ACVRL1	activin A receptor type II-like 1	2	BMP sigling pathway; transmembrane receptor protein serine/threonine kise sigling pathway; pattern specification process; embryonic morphogenesis; regulation of transcription from R polymerase II promoter; embryo development; regulation of BMP sigling pathway; tissue development; regulation of pathway-restricted SMAD protein phosphorylation; dorsal/ventral pattern formation	94	angiogenesis;in utero embryonic development;regulation of endothelial cell proliferation;negative regulation of endothelial cell proliferation;positive regulation of endothelial cell proliferation;lymphangiogenesis;blood vessel maturation;blood vessel remodeling;blood vessel endothelial cell proliferation involved in sprouting angiogenesis;sigl transduction;regulation of D replication;regulation …	ussigned	94:Adipose		data	Adipose
5728:Blood	0.00089876	UQCRB	ubiquinol-cytochrome c reductase binding protein	33	hydrogen ion transmembrane transporter activity; respiratory electron transport chain; monovalent inorganic cation transmembrane transporter activity; electron transport chain; cellular respiration; cytochrome-c oxidase activity; inorganic cation transmembrane transporter activity; cation transmembrane transporter activity; mitochondrial inner membrane; organelle inner membrane	7381	oxidation-reduction process;respiratory electron transport chain;oxidative phosphorylation;mitochondrial electron transport, ubiquinol to cytochrome c;aerobic respiration;small molecule metabolic process	ussigned	7381:Adipose		data	Adipose
5728:Blood	0.00089817	ATP6AP1	ATPase, H+ transporting, lysosomal accessory protein 1	149	mitochondrial proton-transporting ATP synthase complex; proton-transporting two-sector ATPase complex; ATP synthesis coupled proton transport; ATP biosynthetic process; mitochondrial ATP synthesis coupled proton transport; nucleoside triphosphate biosynthetic process; proton transport; ATP metabolic process; proton-transporting ATP synthase complex, coupling factor F(o); monovalent inorganic cati…	537	proton transport;ATP hydrolysis coupled proton transport	ussigned	537:Adipose		data	Adipose
5728:Blood	0.00089529	HMDB00538		24				ussigned	HMDB00538:PBMC	Metabolic state		PBMC
5728:Blood	0.00089323	DLST	dihydrolipoamide S-succinyltransferase (E2 component of 2-oxo-glutarate complex)	63	mitochondrial matrix; tricarboxylic acid cycle; acetyl-CoA metabolic process; aerobic respiration; pyruvate metabolic process; acetyl-CoA biosynthetic process from pyruvate; regulation of acetyl-CoA biosynthetic process from pyruvate; acetyl-CoA biosynthetic process; regulation of acyl-CoA biosynthetic process; acyl-CoA metabolic process	1743	generation of precursor metabolites and energy;tricarboxylic acid cycle;lysine catabolic process;L-lysine catabolic process to acetyl-CoA via saccharopine;cellular nitrogen compound metabolic process;small molecule metabolic process	ussigned	1743:Adipose		data	Adipose
5728:Blood	0.00089169	NDUFA12	DH dehydrogese (ubiquinone) 1 alpha subcomplex, 12	156	mitochondrial respiratory chain complex I; DH dehydrogese activity; DH dehydrogese (ubiquinone) activity; oxidoreductase activity, acting on D(P)H, quinone or similar compound as acceptor; mitochondrial electron transport, DH to ubiquinone; mitochondrial respiratory chain; respiratory chain; oxidoreductase activity, acting on D(P)H; mitochondrial ATP synthesis coupled electron transport; oxidativ…	55967	respiratory electron transport chain;response to oxidative stress;respiratory gaseous exchange;small molecule metabolic process	ussigned	55967:Adipose		data	Adipose
5728:Blood	0.00089036	COL14A1	collagen, type XIV, alpha 1	131	collagen; endoplasmic reticulum lumen; extracellular matrix part; extracellular matrix organization; extracellular structure organization; proteiceous extracellular matrix; extracellular matrix; endoplasmic reticulum part; extracellular matrix structural constituent; endoplasmic reticulum	7373	cell-cell adhesion;extracellular matrix organization;collagen fibril organization	ussigned	7373:Adipose		data	Adipose
5728:Blood	0.00088452	AP2M1	adaptor-related protein complex 2, mu 1 subunit	72		1173	vesicle-mediated transport;intracellular protein transport;epidermal growth factor receptor sigling pathway;syptic transmission;axon guidance;viral reproduction;cellular membrane organization;antigen processing and presentation of exogenous peptide antigen via MHC class II;negative regulation of epidermal growth factor receptor sigling pathway;nerve growth factor receptor sigling pathway;regulati…	ussigned	1173:PBMC			PBMC
5728:Blood	0.00088452	AP2A1	adaptor-related protein complex 2, alpha 1 subunit	72		160	intracellular protein transport;Golgi to endosome transport;endocytosis;epidermal growth factor receptor sigling pathway;syptic transmission;axon guidance;viral reproduction;antigen processing and presentation of exogenous peptide antigen via MHC class II;negative regulation of epidermal growth factor receptor sigling pathway;nerve growth factor receptor sigling pathway;regulation of defense resp…	ussigned	160:PBMC			PBMC
5728:Blood	0.00088103	UQCR10	ubiquinol-cytochrome c reductase, complex III subunit X	33	hydrogen ion transmembrane transporter activity; respiratory electron transport chain; monovalent inorganic cation transmembrane transporter activity; electron transport chain; cellular respiration; cytochrome-c oxidase activity; inorganic cation transmembrane transporter activity; cation transmembrane transporter activity; mitochondrial inner membrane; organelle inner membrane	29796	respiratory electron transport chain;mitochondrial electron transport, ubiquinol to cytochrome c;small molecule metabolic process	ussigned	29796:Adipose		data	Adipose
5728:Blood	0.00087054	COX3	cytochrome c oxidase III	33	hydrogen ion transmembrane transporter activity; respiratory electron transport chain; monovalent inorganic cation transmembrane transporter activity; electron transport chain; cellular respiration; cytochrome-c oxidase activity; inorganic cation transmembrane transporter activity; cation transmembrane transporter activity; mitochondrial inner membrane; organelle inner membrane	4514	respiratory electron transport chain;mitochondrial electron transport, cytochrome c to oxygen;aerobic electron transport chain;small molecule metabolic process	ussigned	4514:Adipose		data	Adipose
5728:Blood	0.00083452	SLK	STE20-like kise	51		9748	apoptotic process;protein autophosphorylation	ussigned	9748:PBMC		data	PBMC
5728:Blood	0.00082959	UQCRC2	ubiquinol-cytochrome c reductase core protein II	33	hydrogen ion transmembrane transporter activity; respiratory electron transport chain; monovalent inorganic cation transmembrane transporter activity; electron transport chain; cellular respiration; cytochrome-c oxidase activity; inorganic cation transmembrane transporter activity; cation transmembrane transporter activity; mitochondrial inner membrane; organelle inner membrane	7385	respiratory electron transport chain;oxidative phosphorylation;proteolysis;aerobic respiration;small molecule metabolic process	ussigned	7385:Adipose		data	Adipose
5728:Blood	0.00082849	ATP5J	ATP synthase, H+ transporting, mitochondrial Fo complex, subunit F6	149	mitochondrial proton-transporting ATP synthase complex; proton-transporting two-sector ATPase complex; ATP synthesis coupled proton transport; ATP biosynthetic process; mitochondrial ATP synthesis coupled proton transport; nucleoside triphosphate biosynthetic process; proton transport; ATP metabolic process; proton-transporting ATP synthase complex, coupling factor F(o); monovalent inorganic cati…	522	respiratory electron transport chain;ATP catabolic process;mitochondrial ATP synthesis coupled proton transport;small molecule metabolic process	ussigned	522:Adipose		data	Adipose
5728:Blood	0.00081544	TIMM9	translocase of inner mitochondrial membrane 9 homolog (yeast)	103	protein targeting to mitochondrion; protein import into mitochondrial inner membrane; protein localization to mitochondrion; inner mitochondrial membrane organization; intracellular protein transmembrane transport; mitochondrial intermembrane space; mitochondrial intermembrane space protein transporter complex; mitochondrial transport; mitochondrion organization; mitochondrial membrane organizati…	26520	protein targeting to mitochondrion;sensory perception of sound;cellular protein metabolic process;protein import into mitochondrial inner membrane;chaperone-mediated protein transport	ussigned	26520:Adipose		data	Adipose
5728:Blood	0.00080773	CPT2	carnitine palmitoyltransferase 2	86	long-chain fatty acid-CoA ligase activity; fatty acid ligase activity; fatty acid metabolic process; monocarboxylic acid metabolic process; cellular lipid metabolic process; carboxylic acid metabolic process; long-chain fatty acid metabolic process; fatty acid transport; organic acid metabolic process; carboxylic acid transport	1376	fatty acid beta-oxidation;carnitine shuttle;cellular lipid metabolic process;small molecule metabolic process;regulation of fatty acid oxidation	ussigned	1376:Adipose	Metabolic state	data	Adipose
5728:Blood	0.00079924	HMDB00237		104	hemoglobin complex; oxygen transporter activity; cytosolic part; oxygen binding			ussigned	HMDB00237:PBMC	Metabolic state		PBMC
5728:Blood	0.00077723	SQLE	squalene epoxidase	26	sterol metabolic process; sterol biosynthetic process; cholesterol metabolic process; cholesterol biosynthetic process; steroid metabolic process; alcohol metabolic process; steroid biosynthetic process; lipid metabolic process; lipid biosynthetic process; endoplasmic reticulum membrane	6713	cholesterol biosynthetic process;cellular aromatic compound metabolic process;response to organic substance;sterol biosynthetic process;small molecule metabolic process	ussigned	6713:Adipose		data	Adipose
5728:Blood	0.00076558	NDUFA11	DH dehydrogese (ubiquinone) 1 alpha subcomplex, 11, 14.7kDa	156	mitochondrial respiratory chain complex I; DH dehydrogese activity; DH dehydrogese (ubiquinone) activity; oxidoreductase activity, acting on D(P)H, quinone or similar compound as acceptor; mitochondrial electron transport, DH to ubiquinone; mitochondrial respiratory chain; respiratory chain; oxidoreductase activity, acting on D(P)H; mitochondrial ATP synthesis coupled electron transport; oxidativ…	126328	respiratory electron transport chain;small molecule metabolic process	ussigned	126328:Adipose		data	Adipose
5728:Blood	0.00076405	GPT	glutamic-pyruvate transamise (alanine aminotransferase)	5	cellular amino acid catabolic process; cellular amino acid biosynthetic process; transamise activity; carboxylic acid catabolic process; pyridoxal phosphate binding; cellular amino acid metabolic process; cofactor binding; cellular modified amino acid catabolic process; glutamate metabolic process; 4-hydroxyproline catabolic process	2875	gluconeogenesis;nitrogen compound metabolic process;cellular amino acid biosynthetic process;cellular nitrogen compound metabolic process;L-alanine catabolic process;small molecule metabolic process	ussigned	2875:Adipose		data	Adipose
5728:Blood	0.00076391	PTGR2	prostaglandin reductase 2	17	D(P)+ transhydrogese (B-specific) activity; D(P)+ transhydrogese (AB-specific) activity; 13-prostaglandin reductase activity; 15-oxoprostaglandin 13-oxidase activity; D(P)+ transhydrogese activity	145482	prostaglandin metabolic process	ussigned	145482:PBMC		data	PBMC
5728:Blood	0.00076101	BCKDHA	branched chain keto acid dehydrogese E1, alpha polypeptide	63	mitochondrial matrix; tricarboxylic acid cycle; acetyl-CoA metabolic process; aerobic respiration; pyruvate metabolic process; acetyl-CoA biosynthetic process from pyruvate; regulation of acetyl-CoA biosynthetic process from pyruvate; acetyl-CoA biosynthetic process; regulation of acyl-CoA biosynthetic process; acyl-CoA metabolic process	593	branched-chain amino acid catabolic process;cellular nitrogen compound metabolic process;small molecule metabolic process	ussigned	593:Adipose	Tissue inflammation	data	Adipose
5728:Blood	0.00074884	GCNT2	glucosaminyl (N-acetyl) transferase 2, I-branching enzyme (I blood group)	23	glycogen biosynthetic process; cellular polysaccharide biosynthetic process; glycogen metabolic process; polysaccharide biosynthetic process; polysaccharide metabolic process; UDP-glucosyltransferase activity; glucosyltransferase activity; carbohydrate biosynthetic process; transferase activity, transferring hexosyl groups; carbohydrate metabolic process	2651	glycosaminoglycan biosynthetic process;protein glycosylation;multicellular organismal development	ussigned	2651:Adipose		data	Adipose
5728:Blood	0.00074861	UAP1	UDP-N-acteylglucosamine pyrophosphorylase 1	23	glycogen biosynthetic process; cellular polysaccharide biosynthetic process; glycogen metabolic process; polysaccharide biosynthetic process; polysaccharide metabolic process; UDP-glucosyltransferase activity; glucosyltransferase activity; carbohydrate biosynthetic process; transferase activity, transferring hexosyl groups; carbohydrate metabolic process	6675	UDP-N-acetylglucosamine biosynthetic process;dolichol-linked oligosaccharide biosynthetic process;protein N-linked glycosylation via asparagine;post-translatiol protein modification;cellular protein metabolic process	ussigned	6675:Adipose		data	Adipose
5728:Blood	0.00073815	hsa-miR-16		9	antigen processing and presentation of peptide antigen via MHC class II; antigen processing and presentation of exogenous peptide antigen via MHC class II; antigen processing and presentation of peptide antigen; antigen processing and presentation; immune system process; response to type I interferon; type I interferon-mediated sigling pathway; cellular response to type I interferon; interferon-g…			ussigned	hsa-miR-16:Adipose	Metabolic state; Tissue inflammation		Adipose
5728:Blood	0.00073229	HDAC1	histone deacetylase 1	6	chromosome organization; chromatin organization; nucleus; D metabolic process; nucleobase-containing compound metabolic process; nuclear lumen; cellular aromatic compound metabolic process; nuclear part; heterocycle metabolic process; cellular nitrogen compound metabolic process	3065	negative regulation of transcription from R polymerase II promoter;mitotic cell cycle;blood coagulation;chromatin remodeling;transcription, D-dependent;transcription initiation from R polymerase II promoter;protein deacetylation;transforming growth factor beta receptor sigling pathway;Notch sigling pathway;negative regulation of apoptotic process;positive regulation of cell proliferation;epiderma…	ussigned	3065:Adipose	Metabolic state; Tissue inflammation		Adipose
5728:Blood	0.0007132	HMDB09003		33	hydrogen ion transmembrane transporter activity; respiratory electron transport chain; monovalent inorganic cation transmembrane transporter activity; electron transport chain; cellular respiration; cytochrome-c oxidase activity; inorganic cation transmembrane transporter activity; cation transmembrane transporter activity; mitochondrial inner membrane; organelle inner membrane			ussigned	HMDB09003:Adipose			Adipose
5728:Blood	0.00071173	ARHGDIB	Rho GDP dissociation inhibitor (GDI) beta	147	regulation of small GTPase mediated sigl transduction; small GTPase mediated sigl transduction; GTP binding; regulation of sigl transduction; intracellular sigl transduction; cytosol; GTPase activator activity; GTPase regulator activity; GTPase activity; enzyme activator activity	397	actin cytoskeleton organization;cellular component movement;immune response;negative regulation of cell adhesion;small GTPase mediated sigl transduction;Rho protein sigl transduction;multicellular organismal development;regulation of small GTPase mediated sigl transduction	ussigned	397:Adipose		data	Adipose
5728:Blood	0.00069061	CYP26B1	cytochrome P450, family 26, subfamily B, polypeptide 1	61	monooxygese activity; oxidoreductase activity, acting on paired donors, with incorporation or reduction of molecular oxygen; heme binding; iron ion binding; electron carrier activity; xenobiotic metabolic process; cellular response to xenobiotic stimulus; response to xenobiotic stimulus; oxidoreductase activity, acting on paired donors, with incorporation or reduction of molecular oxygen, reduced…	56603	cell fate determition;oxidation-reduction process;vitamin metabolic process;xenobiotic metabolic process;male meiosis;spermatogenesis;proximal/distal pattern formation;positive regulation of gene expression;embryonic limb morphogenesis;retinoic acid catabolic process;tongue morphogenesis;small molecule metabolic process;retinoic acid receptor sigling pathway;negative regulation of retinoic acid r…	ussigned	56603:Adipose		data	Adipose
5728:Blood	0.00068433	DHDH	dihydrodiol dehydrogese (dimeric)	18	trans-1,2-dihydrobenzene-1,2-diol dehydrogese activity; oxidoreductase activity, acting on the CH-CH group of donors, D or DP as acceptor; oxidoreductase activity, acting on the CH-CH group of donors; oxidoreductase activity, acting on the CH-OH group of donors, D or DP as acceptor	27294	carbohydrate metabolic process;D-xylose catabolic process	ussigned	27294:Adipose		data	Adipose
5728:Blood	0.00068291	FYN	FYN oncogene related to SRC, FGR, YES	104	hemoglobin complex; oxygen transporter activity; cytosolic part; oxygen binding	2534	neuron migration;blood coagulation;protein phosphorylation;calcium ion transport;intracellular protein kise cascade;axon guidance;learning;feeding behavior;regulation of cell shape;response to drug;viral reproduction;negative regulation of gene expression;positive regulation of neuron projection development;peptidyl-tyrosine phosphorylation;virus-host interaction;T cell receptor sigling pathway;p…	ussigned	2534:PBMC			PBMC
5728:Blood	0.0006819	GRB2	growth factor receptor-bound protein 2	59		2885	blood coagulation;epidermal growth factor receptor sigling pathway;Ras protein sigl transduction;cell-cell sigling;axon guidance;aging;insulin receptor sigling pathway;fibroblast growth factor receptor sigling pathway;positive regulation of reactive oxygen species metabolic process;virus-host interaction;platelet activation;positive regulation of actin filament polymerization;T cell costimulation…	ussigned	2885:PBMC			PBMC
5728:Blood	0.00067345	NSDHL	D(P) dependent steroid dehydrogese-like	26	sterol metabolic process; sterol biosynthetic process; cholesterol metabolic process; cholesterol biosynthetic process; steroid metabolic process; alcohol metabolic process; steroid biosynthetic process; lipid metabolic process; lipid biosynthetic process; endoplasmic reticulum membrane	50814	hair follicle development;cholesterol biosynthetic process;smoothened sigling pathway;small molecule metabolic process;labyrinthine layer blood vessel development	ussigned	50814:Adipose		data	Adipose
5728:Blood	0.00067042	HERC2	HECT and RLD domain containing E3 ubiquitin protein ligase 2	6	chromosome organization; chromatin organization; nucleus; D metabolic process; nucleobase-containing compound metabolic process; nuclear lumen; cellular aromatic compound metabolic process; nuclear part; heterocycle metabolic process; cellular nitrogen compound metabolic process	8924	protein ubiquitition involved in ubiquitin-dependent protein catabolic process;protein ubiquitition;D repair;intracellular protein transport;response to D damage stimulus;spermatogenesis	ussigned	8924:Adipose		data	Adipose
5728:Blood	0.00066745	AGPAT6	1-acylglycerol-3-phosphate O-acyltransferase 6	112	glycerol-3-phosphate O-acyltransferase activity; CDP-diacylglycerol biosynthetic process; CDP-diacylglycerol metabolic process; O-acyltransferase activity; phosphatidic acid biosynthetic process; phosphatidic acid metabolic process; triglyceride biosynthetic process; transferase activity, transferring acyl groups other than amino-acyl groups; glycerophospholipid biosynthetic process; triglyceride…	137964	glandular epithelial cell maturation;fatty acid metabolic process;acyl-CoA metabolic process;phospholipid metabolic process;phosphatidic acid biosynthetic process;phosphatidylcholine biosynthetic process;lactation;lipid biosynthetic process;CDP-diacylglycerol biosynthetic process;triglyceride biosynthetic process;regulation of multicellular organism growth;cellular lipid metabolic process;small m…	ussigned	137964:Adipose	Adipose expandability; Metabolic state	data	Adipose
5728:Blood	0.00065915	TSG101	tumor susceptibility gene 101	42	non-lytic virus budding	7251	regulation of cell growth;cellular protein modification process;cell cycle arrest;negative regulation of cell proliferation;viral reproduction;protein transport;cellular membrane organization;endosomal transport;negative regulation of transcription, D-dependent;keratinocyte differentiation;ubiquitin-dependent protein catabolic process via the multivesicular body sorting pathway;non-lytic virus bu…	ussigned	7251:Adipose	Metabolic state		Adipose
5728:Blood	0.0006589	KAT5	K(lysine) acetyltransferase 5	6	chromosome organization; chromatin organization; nucleus; D metabolic process; nucleobase-containing compound metabolic process; nuclear lumen; cellular aromatic compound metabolic process; nuclear part; heterocycle metabolic process; cellular nitrogen compound metabolic process	10524	negative regulation of transcription from R polymerase II promoter;double-strand break repair;transcription, D-dependent;D damage response, sigl transduction by p53 class mediator resulting in transcription of p21 class mediator;positive regulation of transcription, D-dependent;negative regulation of transcription, D-dependent;histone acetylation;virus-host interaction;androgen receptor sigling p…	ussigned	10524:Adipose	Metabolic state; Tissue inflammation		Adipose
5728:Blood	0.00065668	MDM2	Mdm2, p53 E3 ubiquitin protein ligase homolog (mouse)	108	aphase-promoting complex-dependent proteasomal ubiquitin-dependent protein catabolic process; regulation of ubiquitin-protein ligase activity involved in mitotic cell cycle; regulation of ubiquitin-protein ligase activity; positive regulation of ubiquitin-protein ligase activity involved in mitotic cell cycle; positive regulation of ubiquitin-protein ligase activity; positive regulation of ligase…	4193	cell cycle checkpoint;negative regulation of transcription from R polymerase II promoter;protein ubiquitition involved in ubiquitin-dependent protein catabolic process;protein ubiquitition;protein complex assembly;D damage response, sigl transduction by p53 class mediator resulting in cell cycle arrest;traversing start control point of mitotic cell cycle;epidermal growth factor receptor sigling p…	ussigned	4193:Adipose	Tissue inflammation		Adipose
5728:Blood	0.00065356	GABARAPL1	GABA(A) receptor-associated protein like 1	100	autophagy; autophagic vacuole; GABA receptor binding; tubulin binding; Rab GTPase activator activity; positive regulation of autophagy; beta-tubulin binding; macroautophagy; regulation of autophagy; Ras GTPase activator activity	23710	autophagy	ussigned	23710:Adipose	Metabolic state	data	Adipose
5728:Blood	0.00064927	HMDB32262		51				ussigned	HMDB32262:PBMC			PBMC
5728:Blood	0.00064059	GYG1	glycogenin 1	23	glycogen biosynthetic process; cellular polysaccharide biosynthetic process; glycogen metabolic process; polysaccharide biosynthetic process; polysaccharide metabolic process; UDP-glucosyltransferase activity; glucosyltransferase activity; carbohydrate biosynthetic process; transferase activity, transferring hexosyl groups; carbohydrate metabolic process	2992	carbohydrate metabolic process;glycogen biosynthetic process;glycogen catabolic process;glucose metabolic process;small molecule metabolic process	ussigned	2992:Adipose		data	Adipose
5728:Blood	0.00064036	HMDB08991		33	hydrogen ion transmembrane transporter activity; respiratory electron transport chain; monovalent inorganic cation transmembrane transporter activity; electron transport chain; cellular respiration; cytochrome-c oxidase activity; inorganic cation transmembrane transporter activity; cation transmembrane transporter activity; mitochondrial inner membrane; organelle inner membrane			ussigned	HMDB08991:Adipose			Adipose
5728:Blood	0.00063855	SREBF2	sterol regulatory element binding transcription factor 2	26	sterol metabolic process; sterol biosynthetic process; cholesterol metabolic process; cholesterol biosynthetic process; steroid metabolic process; alcohol metabolic process; steroid biosynthetic process; lipid metabolic process; lipid biosynthetic process; endoplasmic reticulum membrane	6721	negative regulation of transcription from R polymerase II promoter;transcription, D-dependent;lipid metabolic process;cholesterol metabolic process;positive regulation of cholesterol storage;SREBP sigling pathway;positive regulation of transcription from R polymerase II promoter;response to low-density lipoprotein particle stimulus;cellular response to lamir fluid shear stress;regulation of lipid…	ussigned	6721:Adipose			Adipose
5728:Blood	0.00063725	CNST	consortin, connexin sorting protein	106		163882	negative regulation of phosphatase activity;positive regulation of Golgi to plasma membrane protein transport	ussigned	163882:Adipose		data	Adipose
5728:Blood	0.00063643	ACOT11	acyl-CoA thioesterase 11	106		26027	intracellular sigl transduction;fatty acid metabolic process;response to temperature stimulus;response to cold	ussigned	26027:Adipose		data	Adipose
5728:Blood	0.00063371	PSMD14	proteasome (prosome, macropain) 26S subunit, non-ATPase, 14	108	aphase-promoting complex-dependent proteasomal ubiquitin-dependent protein catabolic process; regulation of ubiquitin-protein ligase activity involved in mitotic cell cycle; regulation of ubiquitin-protein ligase activity; positive regulation of ubiquitin-protein ligase activity involved in mitotic cell cycle; positive regulation of ubiquitin-protein ligase activity; positive regulation of ligase…	10213	cell cycle checkpoint;G1/S transition of mitotic cell cycle;S phase of mitotic cell cycle;protein polyubiquitition;M/G1 transition of mitotic cell cycle;mitotic cell cycle;double-strand break repair via homologous recombition;antigen processing and presentation of peptide antigen via MHC class I;antigen processing and presentation of exogenous peptide antigen via MHC class I, TAP-dependent;apopto…	ussigned	10213:Adipose			Adipose
5728:Blood	0.00062774	KSR1	kise suppressor of ras 1	77		8844	protein phosphorylation;Ras protein sigl transduction	ussigned	8844:PBMC		data	PBMC
5728:Blood	0.00062463	TIMM10	translocase of inner mitochondrial membrane 10 homolog (yeast)	103	protein targeting to mitochondrion; protein import into mitochondrial inner membrane; protein localization to mitochondrion; inner mitochondrial membrane organization; intracellular protein transmembrane transport; mitochondrial intermembrane space; mitochondrial intermembrane space protein transporter complex; mitochondrial transport; mitochondrion organization; mitochondrial membrane organizati…	26519	protein targeting to mitochondrion;sensory perception of sound;cellular protein metabolic process;protein import into mitochondrial inner membrane;chaperone-mediated protein transport	ussigned	26519:Adipose		data	Adipose
5728:Blood	0.00062009	AMY1B	amylase, alpha 1B (salivary)	65	alpha-amylase activity; amylase activity; hydrolase activity, hydrolyzing O-glycosyl compounds; hydrolase activity, acting on glycosyl bonds; digestion; carbohydrate metabolic process	277		ussigned	277:Adipose		data	Adipose
5728:Blood	0.00062009	AMY1C	amylase, alpha 1C (salivary)	65	alpha-amylase activity; amylase activity; hydrolase activity, hydrolyzing O-glycosyl compounds; hydrolase activity, acting on glycosyl bonds; digestion; carbohydrate metabolic process	278	carbohydrate metabolic process;digestion	ussigned	278:Adipose		data	Adipose
5728:Blood	0.00061658	USP14	ubiquitin specific peptidase 14 (tR-guanine transglycosylase)	108	aphase-promoting complex-dependent proteasomal ubiquitin-dependent protein catabolic process; regulation of ubiquitin-protein ligase activity involved in mitotic cell cycle; regulation of ubiquitin-protein ligase activity; positive regulation of ubiquitin-protein ligase activity involved in mitotic cell cycle; positive regulation of ubiquitin-protein ligase activity; positive regulation of ligase…	9097	ubiquitin-dependent protein catabolic process;syptic transmission;regulation of proteasomal protein catabolic process;negative regulation of endopeptidase activity;regulation of chemotaxis	ussigned	9097:Adipose		data	Adipose
5728:Blood	0.00061096	CCL5	chemokine (C-C motif) ligand 5	1	G-protein coupled receptor activity; G-protein coupled receptor sigling pathway; transmembrane sigling receptor activity; G-protein coupled peptide receptor activity; receptor activity; sigl transducer activity; G-protein coupled receptor binding; cellular calcium ion homeostasis; calcium ion homeostasis; chemokine activity	6352	MAPK cascade;dendritic cell chemotaxis;monocyte chemotaxis;regulation of chronic inflammatory response;response to virus;protein phosphorylation;calcium ion transport;cellular calcium ion homeostasis;exocytosis;chemotaxis;inflammatory response;leukocyte cell-cell adhesion;cell-cell sigling;response to toxin;positive regulation of activation of JAK2 kise activity;positive regulation of macrophage …	ussigned	6352:Adipose	Tissue inflammation		Adipose
5728:Blood	0.00060729	PAGR1	PAXIP1 associated glutamate-rich protein 1	6	chromosome organization; chromatin organization; nucleus; D metabolic process; nucleobase-containing compound metabolic process; nuclear lumen; cellular aromatic compound metabolic process; nuclear part; heterocycle metabolic process; cellular nitrogen compound metabolic process	79447		ussigned	79447:Adipose		data	Adipose
5728:Blood	0.00059804	GPT2	glutamic pyruvate transamise (alanine aminotransferase) 2	5	cellular amino acid catabolic process; cellular amino acid biosynthetic process; transamise activity; carboxylic acid catabolic process; pyridoxal phosphate binding; cellular amino acid metabolic process; cofactor binding; cellular modified amino acid catabolic process; glutamate metabolic process; 4-hydroxyproline catabolic process	84706	2-oxoglutarate metabolic process;cellular amino acid biosynthetic process;cellular nitrogen compound metabolic process;L-alanine metabolic process;L-alanine catabolic process;small molecule metabolic process	ussigned	84706:Adipose		data	Adipose
5728:Blood	0.00058461	COX6C	cytochrome c oxidase subunit VIc	33	hydrogen ion transmembrane transporter activity; respiratory electron transport chain; monovalent inorganic cation transmembrane transporter activity; electron transport chain; cellular respiration; cytochrome-c oxidase activity; inorganic cation transmembrane transporter activity; cation transmembrane transporter activity; mitochondrial inner membrane; organelle inner membrane	1345	generation of precursor metabolites and energy;respiratory electron transport chain;small molecule metabolic process	ussigned	1345:Adipose		data	Adipose
5728:Blood	0.00057776	UNC93B1	unc-93 homolog B1 (C. elegans)	47	oligosaccharyltransferase complex; oligosaccharyl transferase activity; dolichyl-diphosphooligosaccharide-protein glycotransferase activity; endoplasmic reticulum membrane; nuclear outer membrane-endoplasmic reticulum membrane network; endoplasmic reticulum part; protein N-linked glycosylation; protein N-linked glycosylation via asparagine; endomembrane system; endoplasmic reticulum	81622	intracellular protein transport;toll-like receptor 3 sigling pathway;toll-like receptor 7 sigling pathway;toll-like receptor 9 sigling pathway;inte immune response;defense response to virus	ussigned	81622:Adipose		data	Adipose
5728:Blood	0.00057468	CLDN22	claudin 22	4	tight junction; cell-cell junction; apical junction complex; calcium-independent cell-cell adhesion; cell junction; cell-cell adhesion; structural molecule activity; cell adhesion; cell-cell junction organization; lateral plasma membrane	53842	calcium-independent cell-cell adhesion;cell junction assembly;cell-cell junction organization;tight junction assembly	ussigned	53842:Adipose		data	Adipose
5728:Blood	0.00055947	UBC	ubiquitin C	51		7316	cell cycle checkpoint;G1 phase of mitotic cell cycle;G1/S transition of mitotic cell cycle;S phase of mitotic cell cycle;negative regulation of transcription from R polymerase II promoter;activation of MAPK activity;protein polyubiquitition;M/G1 transition of mitotic cell cycle;mitotic cell cycle;toll-like receptor sigling pathway;antigen processing and presentation of peptide antigen via MHC cla…	ussigned	7316:PBMC	Metabolic state		PBMC
5728:Blood	0.00055496	MPP7	membrane protein, palmitoylated 7 (MAGUK p55 subfamily member 7)	6	chromosome organization; chromatin organization; nucleus; D metabolic process; nucleobase-containing compound metabolic process; nuclear lumen; cellular aromatic compound metabolic process; nuclear part; heterocycle metabolic process; cellular nitrogen compound metabolic process	143098	establishment of cell polarity;positive regulation of sigl transduction;positive regulation of protein complex assembly;tight junction assembly;protein localization to adherens junction	ussigned	143098:Adipose		data	Adipose
5728:Blood	0.00055335	SNCA	synuclein, alpha (non A4 component of amyloid precursor)	33	hydrogen ion transmembrane transporter activity; respiratory electron transport chain; monovalent inorganic cation transmembrane transporter activity; electron transport chain; cellular respiration; cytochrome-c oxidase activity; inorganic cation transmembrane transporter activity; cation transmembrane transporter activity; mitochondrial inner membrane; organelle inner membrane	6622	microglial cell activation;positive regulation of receptor recycling;negative regulation of protein phosphorylation;positive regulation of neurotransmitter secretion;oxidation-reduction process;fatty acid metabolic process;neutral lipid metabolic process;phospholipid metabolic process;activation of cysteine-type endopeptidase activity involved in apoptotic process;mitochondrial membrane organizat…	ussigned	6622:Adipose			Adipose
5728:Blood	0.00054042	EXOSC6	exosome component 6	62	exosome (Rse complex); nuclear-transcribed mR catabolic process, deadenylation-dependent decay; exonucleolytic nuclear-transcribed mR catabolic process involved in deadenylation-dependent decay; rR metabolic process; R catabolic process; rR processing; nuclear-transcribed mR catabolic process; mR catabolic process; 3'-5'-exoribonuclease activity; exoribonuclease activity	118460	nuclear-transcribed mR catabolic process, deadenylation-dependent decay;rR processing;gene expression;R metabolic process;mR metabolic process;exonucleolytic nuclear-transcribed mR catabolic process involved in deadenylation-dependent decay;D deamition;isotype switching	ussigned	118460:Adipose			Adipose
5728:Blood	0.00053731	HMDB14473		17	D(P)+ transhydrogese (B-specific) activity; D(P)+ transhydrogese (AB-specific) activity; 13-prostaglandin reductase activity; 15-oxoprostaglandin 13-oxidase activity; D(P)+ transhydrogese activity			ussigned	HMDB14473:PBMC			PBMC
5728:Blood	0.0005363	COX5B	cytochrome c oxidase subunit Vb	33	hydrogen ion transmembrane transporter activity; respiratory electron transport chain; monovalent inorganic cation transmembrane transporter activity; electron transport chain; cellular respiration; cytochrome-c oxidase activity; inorganic cation transmembrane transporter activity; cation transmembrane transporter activity; mitochondrial inner membrane; organelle inner membrane	1329	respiratory electron transport chain;respiratory gaseous exchange;small molecule metabolic process	ussigned	1329:Adipose		data	Adipose
5728:Blood	0.0005254	UQCRHL	ubiquinol-cytochrome c reductase hinge protein-like	33	hydrogen ion transmembrane transporter activity; respiratory electron transport chain; monovalent inorganic cation transmembrane transporter activity; electron transport chain; cellular respiration; cytochrome-c oxidase activity; inorganic cation transmembrane transporter activity; cation transmembrane transporter activity; mitochondrial inner membrane; organelle inner membrane	440567		ussigned	440567:Adipose		data	Adipose
5728:Blood	0.00052371	AMFR	autocrine motility factor receptor, E3 ubiquitin protein ligase	53	ER-nucleus sigling pathway; endoplasmic reticulum membrane; nuclear outer membrane-endoplasmic reticulum membrane network; ER-associated protein catabolic process; endoplasmic reticulum; endoplasmic reticulum unfolded protein response; cellular response to unfolded protein; cellular response to topologically incorrect protein; endoplasmic reticulum part; response to endoplasmic reticulum stress	267	protein polyubiquitition;sigl transduction;ubiquitin-dependent protein catabolic process;cellular component movement;ER-associated protein catabolic process;endoplasmic reticulum unfolded protein response;protein oligomerization	ussigned	267:Adipose	Oxidative stress		Adipose
5728:Blood	0.00051588	HMDB00295		1	G-protein coupled receptor activity; G-protein coupled receptor sigling pathway; transmembrane sigling receptor activity; G-protein coupled peptide receptor activity; receptor activity; sigl transducer activity; G-protein coupled receptor binding; cellular calcium ion homeostasis; calcium ion homeostasis; chemokine activity			ussigned	HMDB00295:Adipose			Adipose
5728:Blood	0.00051419	POLR2H	polymerase (R) II (D directed) polypeptide H	56	D-dependent transcription, elongation; nucleotide-excision repair, D damage removal; termition of R polymerase I transcription; nucleotide-excision repair; transcription initiation from R polymerase I promoter; transcription elongation from R polymerase I promoter; transcription from R polymerase I promoter; D catabolic process; transcription elongation from R polymerase II promoter; transcriptio…	5437	mR splicing, via spliceosome;transcription from R polymerase I promoter;transcription from R polymerase II promoter;transcription from R polymerase III promoter;termition of R polymerase I transcription;termition of R polymerase III transcription;D repair;transcription-coupled nucleotide-excision repair;nucleotide-excision repair;transcription initiation from R polymerase I promoter;transcription…	ussigned	5437:Adipose			Adipose
5728:Blood	0.00051411	FCGR2B	Fc fragment of IgG, low affinity IIb, receptor (CD32)	39	complement activation, classical pathway; complement activation; humoral immune response mediated by circulating immunoglobulin; immunoglobulin mediated immune response; B cell mediated immunity; humoral immune response; adaptive immune response based on somatic recombition of immune receptors built from immunoglobulin superfamily domains; leukocyte mediated immunity; adaptive immune response; re…	2213	sigl transduction;immune response;virus-host interaction;regulation of immune response	ussigned	2213:Adipose	Tissue inflammation	data	Adipose
5728:Blood	0.00050941	FSTL1	follistatin-like 1	2	BMP sigling pathway; transmembrane receptor protein serine/threonine kise sigling pathway; pattern specification process; embryonic morphogenesis; regulation of transcription from R polymerase II promoter; embryo development; regulation of BMP sigling pathway; tissue development; regulation of pathway-restricted SMAD protein phosphorylation; dorsal/ventral pattern formation	11167	BMP sigling pathway	ussigned	11167:Adipose		data	Adipose
5728:Blood	0.00050794	BMP2	bone morphogenetic protein 2	2	BMP sigling pathway; transmembrane receptor protein serine/threonine kise sigling pathway; pattern specification process; embryonic morphogenesis; regulation of transcription from R polymerase II promoter; embryo development; regulation of BMP sigling pathway; tissue development; regulation of pathway-restricted SMAD protein phosphorylation; dorsal/ventral pattern formation	650	negative regulation of transcription from R polymerase II promoter;skeletal system development;proteoglycan metabolic process;osteoblast differentiation;branching involved in ureteric bud morphogenesis;response to hypoxia;in utero embryonic development;epithelial to mesenchymal transition;positive regulation of protein phosphorylation;positive regulation of endothelial cell proliferation;BMP sigl…	ussigned	650:Adipose	Tissue inflammation		Adipose
5728:Blood	0.00050742	TM7SF2	transmembrane 7 superfamily member 2	26	sterol metabolic process; sterol biosynthetic process; cholesterol metabolic process; cholesterol biosynthetic process; steroid metabolic process; alcohol metabolic process; steroid biosynthetic process; lipid metabolic process; lipid biosynthetic process; endoplasmic reticulum membrane	7108	cholesterol biosynthetic process;small molecule metabolic process	ussigned	7108:Adipose		data	Adipose
5728:Blood	0.00050618	Antithymocyte globulin		39	complement activation, classical pathway; complement activation; humoral immune response mediated by circulating immunoglobulin; immunoglobulin mediated immune response; B cell mediated immunity; humoral immune response; adaptive immune response based on somatic recombition of immune receptors built from immunoglobulin superfamily domains; leukocyte mediated immunity; adaptive immune response; re…			ussigned	DB00098:Adipose			Adipose
5728:Blood	0.00050618	CA2	carbonic anhydrase II	38	carbon dioxide transport; positive regulation of cellular pH reduction	760	kidney development;morphogenesis of an epithelium;secretion;one-carbon metabolic process;response to stress;response to pH;response to zinc ion;carbon dioxide transport;bicarbote transport;positive regulation of cellular pH reduction;odontogenesis of dentin-containing tooth;response to estrogen stimulus;small molecule metabolic process;positive regulation of osteoclast differentiation;positive re…	ussigned	760:Adipose			Adipose
5728:Blood	0.00050618	CAMKK2	calcium/calmodulin-dependent protein kise kise 2, beta	31	calmodulin-dependent protein kise activity; calmodulin binding; calcium- and calmodulin-dependent protein kise complex	10645	MAPK cascade;protein phosphorylation;calcium-mediated sigling;positive regulation of transcription, D-dependent;regulation of protein kise activity;protein autophosphorylation	ussigned	10645:Adipose	Metabolic state		Adipose
5728:Blood	0.00050481	RETN	resistin	21	response to hormone stimulus; regulation of immune system process; hormone activity; positive regulation of mitosis; response to organic nitrogen; extracellular space; negative regulation of transport; negative regulation of hormone secretion; nitric oxide biosynthetic process; response to organic substance	56729	response to insulin stimulus;fat cell differentiation	ussigned	56729:Blood	Metabolic state	predefined, correlation	Blood
5728:Blood	0.0005048	PIAS3	protein inhibitor of activated STAT, 3	73		10401	transcription, D-dependent;regulation of transcription, D-dependent;response to hormone stimulus;positive regulation of gene expression;protein sumoylation;positive regulation of protein sumoylation;positive regulation of membrane potential	ussigned	10401:Adipose	Tissue inflammation		Adipose
5728:Blood	0.00050021	ADIPOQ	adiponectin, C1Q and collagen domain containing	21	response to hormone stimulus; regulation of immune system process; hormone activity; positive regulation of mitosis; response to organic nitrogen; extracellular space; negative regulation of transport; negative regulation of hormone secretion; nitric oxide biosynthetic process; response to organic substance	9370	response to hypoxia;positive regulation of protein phosphorylation;glucose metabolic process;generation of precursor metabolites and energy;fatty acid beta-oxidation;response to nutrient;circadian rhythm;response to sucrose stimulus;response to glucose stimulus;positive regulation of sigl transduction;negative regulation of platelet-derived growth factor receptor sigling pathway;positive regulati…	ussigned	9370:Blood	Adipose expandability	predefined, correlation	Blood
5728:Blood	0.0004996	SEC13	SEC13 homolog (S. cerevisiae)	9	antigen processing and presentation of peptide antigen via MHC class II; antigen processing and presentation of exogenous peptide antigen via MHC class II; antigen processing and presentation of peptide antigen; antigen processing and presentation; immune system process; response to type I interferon; type I interferon-mediated sigling pathway; cellular response to type I interferon; interferon-g…	6396	M phase of mitotic cell cycle;mitotic prometaphase;mitotic cell cycle;antigen processing and presentation of peptide antigen via MHC class I;intracellular protein transport;ER to Golgi vesicle-mediated transport;cellular membrane organization;protein N-linked glycosylation via asparagine;antigen processing and presentation of exogenous peptide antigen via MHC class II;post-translatiol protein mod…	ussigned	6396:Adipose			Adipose
5728:Blood	0.00049923	PHF1	PHD finger protein 1	18	trans-1,2-dihydrobenzene-1,2-diol dehydrogese activity; oxidoreductase activity, acting on the CH-CH group of donors, D or DP as acceptor; oxidoreductase activity, acting on the CH-CH group of donors; oxidoreductase activity, acting on the CH-OH group of donors, D or DP as acceptor	5252	transcription, D-dependent;chromatin modification	ussigned	5252:Adipose			Adipose
5728:Blood	0.00049451	KIAA0368	KIAA0368	20	mitochondrion localization; mitochondrion transport along microtubule; microtubule bundle formation; establishment of mitochondrion localization; microtubule cytoskeleton; organelle transport along microtubule; mitochondrial outer membrane; cytoskeleton; outer membrane; microtubule	23392	ER-associated protein catabolic process	ussigned	23392:Adipose			Adipose
5728:Blood	0.00049366	HMDB15151		104	hemoglobin complex; oxygen transporter activity; cytosolic part; oxygen binding			ussigned	HMDB15151:PBMC	Metabolic state		PBMC
5728:Blood	0.00049366	HMDB15465		104	hemoglobin complex; oxygen transporter activity; cytosolic part; oxygen binding			ussigned	HMDB15465:PBMC	Metabolic state		PBMC
5728:Blood	0.00049366	HMDB14638		104	hemoglobin complex; oxygen transporter activity; cytosolic part; oxygen binding			ussigned	HMDB14638:PBMC	Metabolic state		PBMC
5728:Blood	0.00049174	CAPN3	calpain 3, (p94)	5	cellular amino acid catabolic process; cellular amino acid biosynthetic process; transamise activity; carboxylic acid catabolic process; pyridoxal phosphate binding; cellular amino acid metabolic process; cofactor binding; cellular modified amino acid catabolic process; glutamate metabolic process; 4-hydroxyproline catabolic process	825	autolysis;apoptotic process;sigl transduction;protein complex assembly;proteolysis;muscle organ development;negative regulation of apoptotic process;positive regulation of satellite cell activation involved in skeletal muscle regeneration;response to muscle activity;positive regulation of transcription, D-dependent;negative regulation of transcription, D-dependent;myofibril assembly;negative regu…	ussigned	825:Adipose			Adipose
5728:Blood	0.00049008	KRT20	keratin 20	45		54474	apoptotic process;cellular response to stress;intermediate filament organization;regulation of protein secretion	ussigned	54474:Adipose			Adipose
5728:Blood	0.00049008	CDC25B	cell division cycle 25B	34	female meiosis I; female meiosis	994	G2/M transition of mitotic cell cycle;mitotic cell cycle;oocyte maturation;protein phosphorylation;mitosis;female meiosis I;positive regulation of cell proliferation;peptidyl-tyrosine dephosphorylation;positive regulation of protein kise activity;positive regulation of mitotic cell cycle;cell division;positive regulation of cell cycle cytokinesis	ussigned	994:Adipose			Adipose
5728:Blood	0.00049008	GADD45G	growth arrest and D-damage-inducible, gamma	28		10912	activation of MAPKKK activity;activation of MAPKK activity;regulation of cell cycle;apoptotic process;D repair;negative regulation of protein kise activity;response to stress;multicellular organismal development;cell differentiation	ussigned	10912:Adipose	Metabolic state		Adipose
5728:Blood	0.00049008	PAK4	p21 protein (Cdc42/Rac)-activated kise 4	35		10298	cell growth;cytoskeleton organization;apoptotic process;sigl transduction;cellular component movement;cell cycle;cell proliferation;cell migration	ussigned	10298:Adipose			Adipose
5728:Blood	0.00049008	DMD	dystrophin	46	muscle filament sliding; actin-myosin filament sliding; actin-mediated cell contraction; actin filament-based movement; contractile fiber; muscle contraction; myofibril; muscle system process; sarcomere; actin filament-based process	1756	regulation of heart rate;regulation of transcription, D-dependent;muscle organ development;establishment of blood-nerve barrier;flagellum assembly;regulation of release of sequestered calcium ion into cytosol by sarcoplasmic reticulum;regulation of cardiac muscle contraction by regulation of the release of sequestered calcium ion;positive regulation of neuron projection development;regulation of …	ussigned	1756:Adipose			Adipose
5728:Blood	0.00049008	RAB11A	RAB11A, member RAS oncogene family	54	melanosome localization; establishment of melanosome localization; melanosome transport; plasma membrane to endosome transport; pigment granule transport; Rab guanyl-nucleotide exchange factor activity	8766	cytokinesis;vesicle-mediated transport;water transport;cell cycle;small GTPase mediated sigl transduction;protein transport;neuron projection development;melanosome transport;regulation of long-term neurol syptic plasticity;plasma membrane to endosome transport;regulation of protein transport;transmembrane transport;protein localization to plasma membrane	ussigned	8766:Adipose			Adipose
5728:Blood	0.00049008	SENP2	SUMO1/sentrin/SMT3 specific peptidase 2	30	negative regulation of chromatin binding; protein desumoylation; SUMO-specific protease activity	59343	positive regulation of protein phosphorylation;Wnt receptor sigling pathway;proteolysis;heart development;dorsal/ventral axis specification;protein transport;protein desumoylation;regulation of Wnt receptor sigling pathway;negative regulation of protein binding;negative regulation of chromatin binding;positive regulation of transcription from R polymerase II promoter;mR transport	ussigned	59343:Adipose	Metabolic state		Adipose
5728:Blood	0.00049008	KRIT1	KRIT1, ankyrin repeat containing	29	cell-cell junction; lymph circulation	889	angiogenesis;negative regulation of endothelial cell proliferation;cell redox homeostasis;small GTPase mediated sigl transduction;negative regulation of endothelial cell migration;negative regulation of angiogenesis;positive regulation of protein binding;regulation of establishment of cell polarity;negative regulation of endothelial cell apoptotic process	ussigned	889:Adipose	Metabolic state		Adipose
5728:Blood	0.00049008	SRGAP2	SLIT-ROBO Rho GTPase activating protein 2	41	lamellipodium assembly involved in ameboidal cell migration; extension of a leading process involved in cell motility in cerebral cortex radial glia guided migration; regulation of neuron migration; negative regulation of neuron migration; actin filament severing	23380	lamellipodium assembly involved in ameboidal cell migration;actin filament severing;small GTPase mediated sigl transduction;axon guidance;extension of a leading process involved in cell motility in cerebral cortex radial glia guided migration;positive regulation of Rac GTPase activity;substrate adhesion-dependent cell spreading;filopodium assembly;neuron projection morphogenesis;regulation of sma…	ussigned	23380:Adipose			Adipose
5728:Blood	0.00049008	PBX2	pre-B-cell leukemia homeobox 2	40		5089	transcription, D-dependent;proximal/distal pattern formation;embryonic limb morphogenesis;positive regulation of transcription from R polymerase II promoter	ussigned	5089:Adipose			Adipose
5728:Blood	0.00049008	JMJD6	jumonji domain containing 6	32	peptidyl-lysine hydroxylation to 5-hydroxy-L-lysine; histone H3-R2 demethylation; histone H4-R3 demethylation; histone demethylase activity (H3-R2 specific); histone demethylase activity (H4-R3 specific); recognition of apoptotic cell	23210	kidney development;sprouting angiogenesis;apoptotic process;transcription, D-dependent;regulation of transcription, D-dependent;mR processing;cell surface receptor sigling pathway;heart development;R splicing;peptidyl-lysine hydroxylation to 5-hydroxy-L-lysine;lung development;T cell differentiation in thymus;macrophage activation;recognition of apoptotic cell;regulation of mR splicing, via splic…	ussigned	23210:Adipose			Adipose
5728:Blood	0.00049008	IPCEF1	interaction protein for cytohesin exchange factors 1	66		26034	response to oxidative stress;oxygen transport	ussigned	26034:Adipose			Adipose
5728:Blood	0.00049008	GCN1L1	GCN1 general control of amino-acid synthesis 1-like 1 (yeast)	36		10985	translation;regulation of translation	ussigned	10985:Adipose			Adipose
5728:Blood	0.00049008	MLXIP	MLX interacting protein	57		22877	transcription, D-dependent;regulation of transcription, D-dependent;nucleocytoplasmic transport	ussigned	22877:Adipose			Adipose
5728:Blood	0.00049008	APP	amyloid beta (A4) precursor protein	50		351	G2 phase of mitotic cell cycle;suckling behavior;platelet degranulation;blood coagulation;cell adhesion;mR polyadenylation;regulation of translation;protein phosphorylation;cellular copper ion homeostasis;endocytosis;induction of apoptosis;response to oxidative stress;regulation of epidermal growth factor-activated receptor activity;Notch sigling pathway;axonogenesis;mating behavior;locomotory be…	ussigned	351:PBMC			PBMC
5728:Blood	0.00049008	HMDB15572		37				ussigned	HMDB15572:PBMC			PBMC
5728:Blood	0.0004896	GRASP	GRP1 (general receptor for phosphoinositides 1)-associated scaffold protein	87		160622	sigl transduction;protein localization	ussigned	160622:Adipose			Adipose
5728:Blood	0.0004896	Inositol 1,3,4,5-Tetrakisphosphate		87				ussigned	DB01863:Adipose			Adipose
5728:Blood	0.0004896	CNKSR1	connector enhancer of kise suppressor of Ras 1	87		10256	transmembrane receptor protein tyrosine kise sigling pathway;Ras protein sigl transduction;Rho protein sigl transduction	ussigned	10256:Adipose			Adipose
5728:Blood	0.00048765	CDK2	cyclin-dependent kise 2	108	aphase-promoting complex-dependent proteasomal ubiquitin-dependent protein catabolic process; regulation of ubiquitin-protein ligase activity involved in mitotic cell cycle; regulation of ubiquitin-protein ligase activity; positive regulation of ubiquitin-protein ligase activity involved in mitotic cell cycle; positive regulation of ubiquitin-protein ligase activity; positive regulation of ligase…	1017	D replication;cell cycle checkpoint;G1/S transition of mitotic cell cycle;S phase of mitotic cell cycle;G2 phase of mitotic cell cycle;G2/M transition of mitotic cell cycle;M/G1 transition of mitotic cell cycle;mitotic cell cycle;blood coagulation;D repair;potassium ion transport;D damage response, sigl transduction by p53 class mediator resulting in cell cycle arrest;mitosis;meiosis;Ras protein …	ussigned	1017:Adipose			Adipose
5728:Blood	0.00048473	CCBL1	cysteine conjugate-beta lyase, cytoplasmic	5	cellular amino acid catabolic process; cellular amino acid biosynthetic process; transamise activity; carboxylic acid catabolic process; pyridoxal phosphate binding; cellular amino acid metabolic process; cofactor binding; cellular modified amino acid catabolic process; glutamate metabolic process; 4-hydroxyproline catabolic process	883	L-phenylalanine catabolic process;tryptophan catabolic process;cellular modified amino acid metabolic process;cellular amino acid biosynthetic process;cellular nitrogen compound metabolic process;small molecule metabolic process;kynurenine metabolic process;L-kynurenine catabolic process	ussigned	883:Adipose		data	Adipose
5728:Blood	0.00048374	FIS1	fission 1 (mitochondrial outer membrane) homolog (S. cerevisiae)	81	integral to peroxisomal membrane; intrinsic to peroxisomal membrane; peroxisome fission; peroxisome organization; peroxisomal membrane; peroxisome; integral to organelle membrane; mitochondrial calcium ion homeostasis; elevation of mitochondrial calcium ion concentration; regulation of peroxisome size	51024	mitochondrial fission;mitochondrion degradation;release of cytochrome c from mitochondria;apoptotic process;protein targeting to mitochondrion;elevation of cytosolic calcium ion concentration;regulation of mitochondrion organization;peroxisome fission;reduction of endoplasmic reticulum calcium ion concentration;calcium-mediated sigling using intracellular calcium source;protein homooligomerizatio…	ussigned	51024:Adipose			Adipose
5728:Blood	0.00048328	FBLN5	fibulin 5	10	extracellular matrix; proteiceous extracellular matrix; elastic fiber; interferon-alpha/beta receptor binding; regulation of type I interferon-mediated sigling pathway; extracellular space; elastic fiber assembly; oxidoreductase activity, acting on the CH-NH2 group of donors, oxygen as acceptor	10516	regulation of cell growth;cell-matrix adhesion;protein localization to cell surface;elastic fiber assembly;regulation of removal of superoxide radicals	ussigned	10516:Adipose	Tissue inflammation	data	Adipose
5728:Blood	0.00048182	HSD17B7	hydroxysteroid (17-beta) dehydrogese 7	26	sterol metabolic process; sterol biosynthetic process; cholesterol metabolic process; cholesterol biosynthetic process; steroid metabolic process; alcohol metabolic process; steroid biosynthetic process; lipid metabolic process; lipid biosynthetic process; endoplasmic reticulum membrane	51478	cholesterol biosynthetic process;estrogen biosynthetic process;small molecule metabolic process	ussigned	51478:Adipose		data	Adipose
5728:Blood	0.00048171	ALDH6A1	aldehyde dehydrogese 6 family, member A1	5	cellular amino acid catabolic process; cellular amino acid biosynthetic process; transamise activity; carboxylic acid catabolic process; pyridoxal phosphate binding; cellular amino acid metabolic process; cofactor binding; cellular modified amino acid catabolic process; glutamate metabolic process; 4-hydroxyproline catabolic process	4329	valine metabolic process;branched-chain amino acid catabolic process;thymine metabolic process;cellular nitrogen compound metabolic process;small molecule metabolic process;brown fat cell differentiation	ussigned	4329:Adipose		data	Adipose
5728:Blood	0.00048027	DKC1	dyskeratosis congenita 1, dyskerin	79		1736	telomere maintence;pseudouridine synthesis;rR processing;R processing;telomere maintence via telomerase;cell proliferation	ussigned	1736:Adipose			Adipose
5728:Blood	0.00047975	SKP1	S-phase kise-associated protein 1	108	aphase-promoting complex-dependent proteasomal ubiquitin-dependent protein catabolic process; regulation of ubiquitin-protein ligase activity involved in mitotic cell cycle; regulation of ubiquitin-protein ligase activity; positive regulation of ubiquitin-protein ligase activity involved in mitotic cell cycle; positive regulation of ubiquitin-protein ligase activity; positive regulation of ligase…	6500	G1 phase of mitotic cell cycle;G1/S transition of mitotic cell cycle;S phase of mitotic cell cycle;mitotic cell cycle;protein ubiquitition;Notch sigling pathway;viral reproduction;aphase-promoting complex-dependent proteasomal ubiquitin-dependent protein catabolic process;SCF-dependent proteasomal ubiquitin-dependent protein catabolic process;histone H2A monoubiquitition;positive regulation of ub…	ussigned	6500:Adipose			Adipose
5728:Blood	0.00047451	ALDH4A1	aldehyde dehydrogese 4 family, member A1	5	cellular amino acid catabolic process; cellular amino acid biosynthetic process; transamise activity; carboxylic acid catabolic process; pyridoxal phosphate binding; cellular amino acid metabolic process; cofactor binding; cellular modified amino acid catabolic process; glutamate metabolic process; 4-hydroxyproline catabolic process	8659	proline metabolic process;proline biosynthetic process;proline catabolic process;proline catabolic process to glutamate;4-hydroxyproline catabolic process;cellular nitrogen compound metabolic process;small molecule metabolic process	ussigned	8659:Adipose		data	Adipose
5728:Blood	0.00046566	GATA3	GATA binding protein 3	22	mast cell differentiation; myeloid leukocyte differentiation; E-box binding; embryonic hemopoiesis; enhancer sequence-specific D binding; enhancer binding; myeloid cell differentiation; positive regulation of myeloid cell differentiation; erythrocyte differentiation; R polymerase II regulatory region sequence-specific D binding	2625	in utero embryonic development;cell fate determition;neuron migration;type IV hypersensitivity;kidney development;mesonephros development;lens development in camera-type eye;pro-T cell differentiation;aortic valve morphogenesis;cardiac right ventricle morphogenesis;ventricular septum development;transcription from R polymerase II promoter;defense response;response to virus;blood coagulation;sigl …	ussigned	2625:Adipose	Tissue inflammation		Adipose
5728:Blood	0.00045921	PARD6A	par-6 partitioning defective 6 homolog alpha (C. elegans)	74	tight junction assembly; apical junction assembly; cell-cell junction assembly; tight junction; apical junction complex; cell-cell junction organization; cell junction assembly; cell-cell junction; cell junction; apical part of cell	50855	cell cycle;transforming growth factor beta receptor sigling pathway;viral reproduction;cell junction assembly;cell-cell junction organization;cell-cell junction maintence;cell division;tight junction assembly	ussigned	50855:Adipose	Tissue inflammation		Adipose
5728:Blood	0.00045046	LARS2	leucyl-tR synthetase 2, mitochondrial	15	tR aminoacylation for protein translation; tR aminoacylation; aminoacyl-tR editing activity; tR metabolic process; amino acid transmembrane transporter activity; cellular amino acid metabolic process; carboxylic acid transmembrane transporter activity; organic anion transmembrane transporter activity; neutral amino acid transmembrane transporter activity; neutral amino acid transport	23395	tR aminoacylation for protein translation;leucyl-tR aminoacylation;gene expression	ussigned	23395:Adipose		data	Adipose
5728:Blood	0.0004439	CYP4F3	cytochrome P450, family 4, subfamily F, polypeptide 3	61	monooxygese activity; oxidoreductase activity, acting on paired donors, with incorporation or reduction of molecular oxygen; heme binding; iron ion binding; electron carrier activity; xenobiotic metabolic process; cellular response to xenobiotic stimulus; response to xenobiotic stimulus; oxidoreductase activity, acting on paired donors, with incorporation or reduction of molecular oxygen, reduced…	4051	icosanoid metabolic process;leukotriene metabolic process;xenobiotic metabolic process;small molecule metabolic process	ussigned	4051:Adipose		data	Adipose
5728:Blood	0.00043654	STK3	serine/threonine kise 3	67	hippo sigling cascade; regulation of organ growth; organ growth	6788	neural tube formation;endocardium development;apoptotic process;sigl transduction;protein phosphorylation;intracellular protein kise cascade;central nervous system development;negative regulation of cell proliferation;hippo sigling cascade;positive regulation of apoptotic process;positive regulation of JNK cascade;negative regulation of organ growth;positive regulation of protein kise B sigling c…	ussigned	6788:Adipose			Adipose
5728:Blood	0.00042697	EZH1	enhancer of zeste homolog 1 (Drosophila)	6	chromosome organization; chromatin organization; nucleus; D metabolic process; nucleobase-containing compound metabolic process; nuclear lumen; cellular aromatic compound metabolic process; nuclear part; heterocycle metabolic process; cellular nitrogen compound metabolic process	2145	negative regulation of transcription from R polymerase II promoter;transcription, D-dependent;atomical structure morphogenesis	ussigned	2145:Adipose		data	Adipose
5728:Blood	0.00041748	UQCRQ	ubiquinol-cytochrome c reductase, complex III subunit VII, 9.5kDa	33	hydrogen ion transmembrane transporter activity; respiratory electron transport chain; monovalent inorganic cation transmembrane transporter activity; electron transport chain; cellular respiration; cytochrome-c oxidase activity; inorganic cation transmembrane transporter activity; cation transmembrane transporter activity; mitochondrial inner membrane; organelle inner membrane	27089	respiratory electron transport chain;subthalamus development;pons development;cerebellar Purkinje cell layer development;hippocampus development;thalamus development;hypothalamus development;pyramidal neuron development;midbrain development;small molecule metabolic process	ussigned	27089:Adipose		data	Adipose
5728:Blood	0.00041081	COX6B1	cytochrome c oxidase subunit VIb polypeptide 1 (ubiquitous)	33	hydrogen ion transmembrane transporter activity; respiratory electron transport chain; monovalent inorganic cation transmembrane transporter activity; electron transport chain; cellular respiration; cytochrome-c oxidase activity; inorganic cation transmembrane transporter activity; cation transmembrane transporter activity; mitochondrial inner membrane; organelle inner membrane	1340	oxidation-reduction process;respiratory electron transport chain;small molecule metabolic process	ussigned	1340:Adipose		data	Adipose
5728:Blood	0.00040938	CDKN1A	cyclin-dependent kise inhibitor 1A (p21, Cip1)	108	aphase-promoting complex-dependent proteasomal ubiquitin-dependent protein catabolic process; regulation of ubiquitin-protein ligase activity involved in mitotic cell cycle; regulation of ubiquitin-protein ligase activity; positive regulation of ubiquitin-protein ligase activity involved in mitotic cell cycle; positive regulation of ubiquitin-protein ligase activity; positive regulation of ligase…	1026	cell cycle checkpoint;regulation of cyclin-dependent protein kise activity;G1 phase of mitotic cell cycle;G1/S transition of mitotic cell cycle;S phase of mitotic cell cycle;G2/M transition of mitotic cell cycle;mitotic cell cycle;response to D damage stimulus;D damage response, sigl transduction by p53 class mediator resulting in cell cycle arrest;cell cycle arrest;Ras protein sigl transduction;…	ussigned	1026:Adipose	Tissue inflammation		Adipose
5728:Blood	0.00040309	LSS	lanosterol synthase (2,3-oxidosqualene-lanosterol cyclase)	26	sterol metabolic process; sterol biosynthetic process; cholesterol metabolic process; cholesterol biosynthetic process; steroid metabolic process; alcohol metabolic process; steroid biosynthetic process; lipid metabolic process; lipid biosynthetic process; endoplasmic reticulum membrane	4047	cholesterol biosynthetic process;steroid metabolic process;small molecule metabolic process	ussigned	4047:Adipose		data	Adipose
5728:Blood	0.00040276	C1QC	complement component 1, q subcomponent, C chain	39	complement activation, classical pathway; complement activation; humoral immune response mediated by circulating immunoglobulin; immunoglobulin mediated immune response; B cell mediated immunity; humoral immune response; adaptive immune response based on somatic recombition of immune receptors built from immunoglobulin superfamily domains; leukocyte mediated immunity; adaptive immune response; re…	714	complement activation;immune response;complement activation, classical pathway;negative regulation of granulocyte differentiation;inte immune response;negative regulation of macrophage differentiation	ussigned	714:Adipose		data	Adipose
5728:Blood	0.00040276	C1QB	complement component 1, q subcomponent, B chain	39	complement activation, classical pathway; complement activation; humoral immune response mediated by circulating immunoglobulin; immunoglobulin mediated immune response; B cell mediated immunity; humoral immune response; adaptive immune response based on somatic recombition of immune receptors built from immunoglobulin superfamily domains; leukocyte mediated immunity; adaptive immune response; re…	713	complement activation;complement activation, classical pathway;inte immune response;inner ear development	ussigned	713:Adipose		data	Adipose
5728:Blood	0.00040276	C1QA	complement component 1, q subcomponent, A chain	39	complement activation, classical pathway; complement activation; humoral immune response mediated by circulating immunoglobulin; immunoglobulin mediated immune response; B cell mediated immunity; humoral immune response; adaptive immune response based on somatic recombition of immune receptors built from immunoglobulin superfamily domains; leukocyte mediated immunity; adaptive immune response; re…	712	complement activation;complement activation, classical pathway;cell-cell sigling;inte immune response	ussigned	712:Adipose		data	Adipose
5728:Blood	0.00040212	ARHGAP22	Rho GTPase activating protein 22	147	regulation of small GTPase mediated sigl transduction; small GTPase mediated sigl transduction; GTP binding; regulation of sigl transduction; intracellular sigl transduction; cytosol; GTPase activator activity; GTPase regulator activity; GTPase activity; enzyme activator activity	58504	angiogenesis;transcription, D-dependent;regulation of transcription, D-dependent;small GTPase mediated sigl transduction;cell differentiation;regulation of small GTPase mediated sigl transduction	ussigned	58504:Adipose	Metabolic state	data	Adipose
5728:Blood	0.00039472	LBP	lipopolysaccharide binding protein	52	translatiol initiation; cytosolic small ribosomal subunit; translatiol termition; cytosolic ribosome; cotranslatiol protein targeting to membrane; SRP-dependent cotranslatiol protein targeting to membrane; protein targeting to ER; small ribosomal subunit; establishment of protein localization to endoplasmic reticulum; translatiol elongation	3929	leukocyte chemotaxis involved in inflammatory response;macrophage activation involved in immune response;acute-phase response;cellular defense response;Toll sigling pathway;defense response to Gram-positive bacterium;defense response to Gram-negative bacterium;opsonization;lipopolysaccharide transport;lipopolysaccharide-mediated sigling pathway;detection of molecule of bacterial origin;response t…	ussigned	3929:Adipose		data	Adipose
5728:Blood	0.00039355	PPIL1	peptidylprolyl isomerase (cyclophilin)-like 1	15	tR aminoacylation for protein translation; tR aminoacylation; aminoacyl-tR editing activity; tR metabolic process; amino acid transmembrane transporter activity; cellular amino acid metabolic process; carboxylic acid transmembrane transporter activity; organic anion transmembrane transporter activity; neutral amino acid transmembrane transporter activity; neutral amino acid transport	51645	mR splicing, via spliceosome;protein folding	ussigned	51645:Adipose		data	Adipose
5728:Blood	0.00038791	SVIP	small VCP/p97-interacting protein	53	ER-nucleus sigling pathway; endoplasmic reticulum membrane; nuclear outer membrane-endoplasmic reticulum membrane network; ER-associated protein catabolic process; endoplasmic reticulum; endoplasmic reticulum unfolded protein response; cellular response to unfolded protein; cellular response to topologically incorrect protein; endoplasmic reticulum part; response to endoplasmic reticulum stress	258010		ussigned	258010:Adipose		data	Adipose
5728:Blood	0.00038017	PLOD1	procollagen-lysine, 2-oxoglutarate 5-dioxygese 1	88	procollagen-lysine 5-dioxygese activity; peptidyl-lysine 5-dioxygese activity; rough endoplasmic reticulum membrane; L-ascorbic acid binding; oxidoreductase activity, acting on paired donors, with incorporation or reduction of molecular oxygen, 2-oxoglutarate as one donor, and incorporation of one atom each of oxygen into both donors; rough endoplasmic reticulum; oxidoreductase activity, acting o…	5351	response to hypoxia;oxidation-reduction process;cellular protein modification process;epidermis development;extracellular matrix organization;hydroxylysine biosynthetic process	ussigned	5351:Adipose	Tissue inflammation	data	Adipose
5728:Blood	0.00036107	HMDB02786		104	hemoglobin complex; oxygen transporter activity; cytosolic part; oxygen binding			ussigned	HMDB02786:PBMC			PBMC
5728:Blood	0.00036107	HMDB01377		104	hemoglobin complex; oxygen transporter activity; cytosolic part; oxygen binding			ussigned	HMDB01377:PBMC			PBMC
5728:Blood	0.00036107	HMDB15140		104	hemoglobin complex; oxygen transporter activity; cytosolic part; oxygen binding			ussigned	HMDB15140:PBMC			PBMC
5728:Blood	0.00036107	HMDB01928		104	hemoglobin complex; oxygen transporter activity; cytosolic part; oxygen binding			ussigned	HMDB01928:PBMC			PBMC
5728:Blood	0.00036107	HMDB35752		104	hemoglobin complex; oxygen transporter activity; cytosolic part; oxygen binding			ussigned	HMDB35752:PBMC			PBMC
5728:Blood	0.00036107	HMDB14957		104	hemoglobin complex; oxygen transporter activity; cytosolic part; oxygen binding			ussigned	HMDB14957:PBMC			PBMC
5728:Blood	0.00036107	HMDB14757		104	hemoglobin complex; oxygen transporter activity; cytosolic part; oxygen binding			ussigned	HMDB14757:PBMC			PBMC
5728:Blood	0.00036107	HMDB14400		104	hemoglobin complex; oxygen transporter activity; cytosolic part; oxygen binding			ussigned	HMDB14400:PBMC			PBMC
5728:Blood	0.00035867	LIPA	lipase A, lysosomal acid, cholesterol esterase	26	sterol metabolic process; sterol biosynthetic process; cholesterol metabolic process; cholesterol biosynthetic process; steroid metabolic process; alcohol metabolic process; steroid biosynthetic process; lipid metabolic process; lipid biosynthetic process; endoplasmic reticulum membrane	3988	cell morphogenesis;cytokine production;inflammatory response;cell proliferation;lipid catabolic process;lung development;tissue remodeling;homeostasis of number of cells within a tissue	ussigned	3988:Adipose		data	Adipose
5728:Blood	0.00035722	GBE1	glucan (1,4-alpha-), branching enzyme 1	23	glycogen biosynthetic process; cellular polysaccharide biosynthetic process; glycogen metabolic process; polysaccharide biosynthetic process; polysaccharide metabolic process; UDP-glucosyltransferase activity; glucosyltransferase activity; carbohydrate biosynthetic process; transferase activity, transferring hexosyl groups; carbohydrate metabolic process	2632	carbohydrate metabolic process;glycogen metabolic process;glycogen biosynthetic process;glucose metabolic process;generation of precursor metabolites and energy;small molecule metabolic process	ussigned	2632:Adipose	Tissue inflammation	data	Adipose
5728:Blood	0.0003569	KLC2	kinesin light chain 2	150	kinesin complex; microtubule motor activity; motor activity; microtubule associated complex; microtubule-based movement; stress granule disassembly; kinesin I complex; antigen processing and presentation of exogenous peptide antigen via MHC class II; antigen processing and presentation of peptide antigen via MHC class II	64837	blood coagulation;microtubule-based movement;axon cargo transport;antigen processing and presentation of exogenous peptide antigen via MHC class II	ussigned	64837:Adipose		data	Adipose
5728:Blood	0.0003544	HMDB00258		17	D(P)+ transhydrogese (B-specific) activity; D(P)+ transhydrogese (AB-specific) activity; 13-prostaglandin reductase activity; 15-oxoprostaglandin 13-oxidase activity; D(P)+ transhydrogese activity			ussigned	HMDB00258:PBMC			PBMC
5728:Blood	0.0003544	HMDB13785		17	D(P)+ transhydrogese (B-specific) activity; D(P)+ transhydrogese (AB-specific) activity; 13-prostaglandin reductase activity; 15-oxoprostaglandin 13-oxidase activity; D(P)+ transhydrogese activity			ussigned	HMDB13785:PBMC			PBMC
5728:Blood	0.00034471	COX7B	cytochrome c oxidase subunit VIIb	33	hydrogen ion transmembrane transporter activity; respiratory electron transport chain; monovalent inorganic cation transmembrane transporter activity; electron transport chain; cellular respiration; cytochrome-c oxidase activity; inorganic cation transmembrane transporter activity; cation transmembrane transporter activity; mitochondrial inner membrane; organelle inner membrane	1349	respiratory electron transport chain;small molecule metabolic process	ussigned	1349:Adipose		data	Adipose
5728:Blood	0.00034471	COX4I1	cytochrome c oxidase subunit IV isoform 1	33	hydrogen ion transmembrane transporter activity; respiratory electron transport chain; monovalent inorganic cation transmembrane transporter activity; electron transport chain; cellular respiration; cytochrome-c oxidase activity; inorganic cation transmembrane transporter activity; cation transmembrane transporter activity; mitochondrial inner membrane; organelle inner membrane	1327	generation of precursor metabolites and energy;respiratory electron transport chain;response to nutrient;small molecule metabolic process	ussigned	1327:Adipose		data	Adipose
5728:Blood	0.00034331	HMDB08923		33	hydrogen ion transmembrane transporter activity; respiratory electron transport chain; monovalent inorganic cation transmembrane transporter activity; electron transport chain; cellular respiration; cytochrome-c oxidase activity; inorganic cation transmembrane transporter activity; cation transmembrane transporter activity; mitochondrial inner membrane; organelle inner membrane			ussigned	HMDB08923:Adipose			Adipose
5728:Blood	0.00034331	HMDB08986		33	hydrogen ion transmembrane transporter activity; respiratory electron transport chain; monovalent inorganic cation transmembrane transporter activity; electron transport chain; cellular respiration; cytochrome-c oxidase activity; inorganic cation transmembrane transporter activity; cation transmembrane transporter activity; mitochondrial inner membrane; organelle inner membrane			ussigned	HMDB08986:Adipose			Adipose
5728:Blood	0.00033924	Pyroglutamic Acid		65	alpha-amylase activity; amylase activity; hydrolase activity, hydrolyzing O-glycosyl compounds; hydrolase activity, acting on glycosyl bonds; digestion; carbohydrate metabolic process			ussigned	DB03088:Adipose	Tissue inflammation		Adipose
5728:Blood	0.00033768	SP100	SP100 nuclear antigen	9	antigen processing and presentation of peptide antigen via MHC class II; antigen processing and presentation of exogenous peptide antigen via MHC class II; antigen processing and presentation of peptide antigen; antigen processing and presentation; immune system process; response to type I interferon; type I interferon-mediated sigling pathway; cellular response to type I interferon; interferon-g…	6672	negative regulation of transcription from R polymerase II promoter;D damage response, sigl transduction by p53 class mediator resulting in transcription of p21 class mediator;positive regulation of transcription, D-dependent;negative regulation of transcription, D-dependent;virus-host interaction;cytokine-mediated sigling pathway;response to retinoic acid;negative regulation of viral transcriptio…	ussigned	6672:Adipose		data	Adipose
5728:Blood	0.00033647	GP6	glycoprotein VI (platelet)	131	collagen; endoplasmic reticulum lumen; extracellular matrix part; extracellular matrix organization; extracellular structure organization; proteiceous extracellular matrix; extracellular matrix; endoplasmic reticulum part; extracellular matrix structural constituent; endoplasmic reticulum	51206	blood coagulation;enzyme linked receptor protein sigling pathway;platelet activation;leukocyte migration	ussigned	51206:Adipose			Adipose
5728:Blood	0.00033144	STIP1	stress-induced-phosphoprotein 1	51		10963	response to stress;axon guidance	ussigned	10963:PBMC		data	PBMC
5728:Blood	0.00032978	IARS2	isoleucyl-tR synthetase 2, mitochondrial	15	tR aminoacylation for protein translation; tR aminoacylation; aminoacyl-tR editing activity; tR metabolic process; amino acid transmembrane transporter activity; cellular amino acid metabolic process; carboxylic acid transmembrane transporter activity; organic anion transmembrane transporter activity; neutral amino acid transmembrane transporter activity; neutral amino acid transport	55699	tR aminoacylation for protein translation;isoleucyl-tR aminoacylation;gene expression	ussigned	55699:Adipose		data	Adipose
5728:Blood	0.00032166	HMHA1	histocompatibility (minor) HA-1	147	regulation of small GTPase mediated sigl transduction; small GTPase mediated sigl transduction; GTP binding; regulation of sigl transduction; intracellular sigl transduction; cytosol; GTPase activator activity; GTPase regulator activity; GTPase activity; enzyme activator activity	23526	small GTPase mediated sigl transduction;regulation of small GTPase mediated sigl transduction	ussigned	23526:Adipose		data	Adipose
5728:Blood	0.00031802	MGST2	microsomal glutathione S-transferase 2	126	glutathione transferase activity; transferase activity, transferring alkyl or aryl (other than methyl) groups; glutathione metabolic process; peptide metabolic process; nitrobenzene metabolic process; cellular detoxification of nitrogen compound; detoxification of nitrogen compound; cellular amide metabolic process; xenobiotic catabolic process; glutathione binding	4258	glutathione biosynthetic process;xenobiotic metabolic process;leukotriene biosynthetic process;small molecule metabolic process	ussigned	4258:Adipose		data	Adipose
5728:Blood	0.00031515	ARHGAP44	Rho GTPase activating protein 44	147	regulation of small GTPase mediated sigl transduction; small GTPase mediated sigl transduction; GTP binding; regulation of sigl transduction; intracellular sigl transduction; cytosol; GTPase activator activity; GTPase regulator activity; GTPase activity; enzyme activator activity	9912	small GTPase mediated sigl transduction;regulation of small GTPase mediated sigl transduction	ussigned	9912:Adipose		data	Adipose
5728:Blood	0.00031515	ARHGAP30	Rho GTPase activating protein 30	147	regulation of small GTPase mediated sigl transduction; small GTPase mediated sigl transduction; GTP binding; regulation of sigl transduction; intracellular sigl transduction; cytosol; GTPase activator activity; GTPase regulator activity; GTPase activity; enzyme activator activity	257106	small GTPase mediated sigl transduction;regulation of small GTPase mediated sigl transduction	ussigned	257106:Adipose		data	Adipose
5728:Blood	0.00031373	SYVN1	synovial apoptosis inhibitor 1, synoviolin	53	ER-nucleus sigling pathway; endoplasmic reticulum membrane; nuclear outer membrane-endoplasmic reticulum membrane network; ER-associated protein catabolic process; endoplasmic reticulum; endoplasmic reticulum unfolded protein response; cellular response to unfolded protein; cellular response to topologically incorrect protein; endoplasmic reticulum part; response to endoplasmic reticulum stress	84447	in utero embryonic development;protein ubiquitition;activation of sigling protein activity involved in unfolded protein response;negative regulation of apoptotic process;protein N-linked glycosylation via asparagine;ER-associated protein catabolic process;endoplasmic reticulum unfolded protein response	ussigned	84447:Adipose			Adipose
5728:Blood	0.00031182	AMY2B	amylase, alpha 2B (pancreatic)	65	alpha-amylase activity; amylase activity; hydrolase activity, hydrolyzing O-glycosyl compounds; hydrolase activity, acting on glycosyl bonds; digestion; carbohydrate metabolic process	280	carbohydrate metabolic process;digestion	ussigned	280:Adipose		data	Adipose
5728:Blood	0.00030652	CFP	complement factor properdin	2	BMP sigling pathway; transmembrane receptor protein serine/threonine kise sigling pathway; pattern specification process; embryonic morphogenesis; regulation of transcription from R polymerase II promoter; embryo development; regulation of BMP sigling pathway; tissue development; regulation of pathway-restricted SMAD protein phosphorylation; dorsal/ventral pattern formation	5199	defense response to bacterium;complement activation;immune response;complement activation, altertive pathway;regulation of complement activation;inte immune response	ussigned	5199:Adipose		data	Adipose
5728:Blood	0.00029932	ARRB2	arrestin, beta 2	1	G-protein coupled receptor activity; G-protein coupled receptor sigling pathway; transmembrane sigling receptor activity; G-protein coupled peptide receptor activity; receptor activity; sigl transducer activity; G-protein coupled receptor binding; cellular calcium ion homeostasis; calcium ion homeostasis; chemokine activity	409	G-protein coupled receptor interlization;desensitization of G-protein coupled receptor protein sigling pathway by arrestin;positive regulation of receptor interlization;transcription from R polymerase II promoter;blood coagulation;protein ubiquitition;transforming growth factor beta receptor sigling pathway;Notch sigling pathway;brain development;adult walking behavior;protein transport;negative …	ussigned	409:Adipose			Adipose
5728:Blood	0.00029501	COX7A2	cytochrome c oxidase subunit VIIa polypeptide 2 (liver)	33	hydrogen ion transmembrane transporter activity; respiratory electron transport chain; monovalent inorganic cation transmembrane transporter activity; electron transport chain; cellular respiration; cytochrome-c oxidase activity; inorganic cation transmembrane transporter activity; cation transmembrane transporter activity; mitochondrial inner membrane; organelle inner membrane	1347		ussigned	1347:Adipose		data	Adipose
5728:Blood	0.00029411	PRKRA	protein kise, interferon-inducible double stranded R dependent activator	127	double-stranded R binding; gene silencing by R; production of siR involved in R interference; gene silencing; R interference; regulation of gene expression, epigenetic; R binding; gene silencing by miR; translation; response to virus	8575	response to virus;protein phosphorylation;induction of apoptosis;response to stress;immune response;negative regulation of cell proliferation;production of siR involved in R interference;outer ear morphogenesis;middle ear morphogenesis;positive regulation of catalytic activity;skeletal system morphogenesis	ussigned	8575:Adipose		data	Adipose
5728:Blood	0.00028951	HRH3	histamine receptor H3	1	G-protein coupled receptor activity; G-protein coupled receptor sigling pathway; transmembrane sigling receptor activity; G-protein coupled peptide receptor activity; receptor activity; sigl transducer activity; G-protein coupled receptor binding; cellular calcium ion homeostasis; calcium ion homeostasis; chemokine activity	11255	G-protein coupled receptor sigling pathway, coupled to cyclic nucleotide second messenger;neurotransmitter secretion	ussigned	11255:Adipose			Adipose
