# Supplementary material for: White adipose tissue reference network: a knowledge resource for exploring health-relevant relations
Source: Genes Nutr. 2014 Dec 3;10(1):439. doi: 10.1007/s12263-014-0439-x (PMC4252261; doi:10.1007/s12263-014-0439-x)
Supplement: Supplementary file 6 — Supplementary material 6 (XLS 3479 kb) [file 12263_2014_439_MOESM6_ESM.xls]

## Sheet: Headers explanation
name	Unique identifier
identifier	Entrez gene ID
XrefStatus	Whether the identifier has been mapped from another resource
XrefDatasource	Conversion data source of the identifier
displayLabel	Human readable display label
isCorrelation	Whether the marker is part of included correlations
seedNode	Whether the marker is seed node (and by what cause)
tissue	The tissue the marker was measured in
geneName	The full gene name
refMarker	Whether the marker is an expert defined marker
ProcessGroup	The expert defined process for this marker
cluster_walktrap	The topology based cluster this marker falls in
clusterGO_walktrap	The GO annotations for the cluster
clusterGOCount_walktrap	The number of genes in the GO categories annotated to the cluster
clusterGOSig_walktrap	Whether the GO annotation was signifcant
betweenness	Betweenness centrality of the node
degree	Degree of the node
coreness	Coreness of the node
baseDegree	Degree of the marker in the full knowledge-based network
relDegree	Ratio between degree in adipose reference network and base degree
isSignature	Whether the marker is part of the signature (1) or included as neighbor of a signature maker (0)
aggregatePvalue.unadj.fdr	Aggregated p-value across the studies
meanFoldchange	Mean fold change across the studies
minPvalue	Minimum p-value across the studies
whichMinPvalue	Which study has the minimum p-value
avgFoldchangeSig	Average foldchange for the studies in which the marker was significant
foldChangeConsistent	Whether the marker had a consistent fold change across the significant studies
numberSignificantComparisons	The number of significant comparisons
numberStudyComparisons	The total number of comparisons
nrSeedNeighbors	Number of neighbors that are seed node

## Sheet: Signatures summary
signature	Number.of.markers	Number.of.expert.defined.markers	Number.of.edges.among.markers	Number.of.neighbors	Total.nodes	Total.edges
Adipose expandability	16	5	10	330	346	1339
Oxidative capacity	3	1	2	168	171	672
Oxidative stress	11	2	9	930	941	3720
Metabolic state	96	13	221	2852	2948	17196
Tissue inflammation	140	8	334	3226	3366	19294

## Sheet: Adipose expandability
name	identifier	XrefStatus	XrefDatasource	displayLabel	isCorrelation	seedNode	tissue	geneName	refMarker	ProcessGroup	cluster_walktrap	clusterGO_walktrap	clusterGOCount_walktrap	clusterGOSig_walktrap	betweenness	degree	coreness	baseDegree	relDegree	isSignature	aggregatePvalue.unadj.fdr	meanFoldchange	minPvalue	whichMinPvalue	avgFoldchangeSig	foldChangeConsistent	numberSignificantComparisons	numberStudyComparisons	nrSeedNeighbors
2194:Adipose	L:2194	unmapped	Entrez Gene	FASN	0	data, predefined, correlation	Adipose	fatty acid synthase	true	Metabolic state	3	nucleic acid binding transcription factor activity; sequence-specific DNA binding transcription factor activity; regulation of transcription from RNA polymerase II promoter; multicellular organismal development; regulation of gene expression; sequence-specific DNA binding; positive regulation of transcription from RNA polymerase II promoter; positive regulation of gene expression; developmental p…	192; 192; 307; 646; 512; 148; 213; 290; 696; 468	1	0.00453157	64	16	111	0.576577	0	0	-3.81022	1.34999e-08	1-HealthVsDisease.1.HFLF12wk-pvalue1	-8.96615	TRUE	3	7	1
Epididymal adipose mass:				Epididymal adipose mass	1	data, predefined, correlation			true	Adipose expandability	89	oligosaccharide biosynthetic process; lipid glycosylation; negative regulation of nodal signaling pathway	1; 1; 1	1	7.01322e-05	14	6	19	0.736842	1	8.29939e-11	4.99002	3.51389e-07	6a-HealthVsDisease.6a.CRvsAL-pvalue	7.3446	TRUE	3	5	3
Adipose mass:				Adipose mass	1	data, predefined, correlation			true	Adipose expandability	89	oligosaccharide biosynthetic process; lipid glycosylation; negative regulation of nodal signaling pathway	1; 1; 1	1	0.0578163	24	6	37	0.648649	1	9.67678e-11	4.3205	5.9312e-07	6a-HealthVsDisease.6a.CRvsAL-pvalue	6.20941	TRUE	4	6	6
1329:Adipose	L:1329	unmapped	Entrez Gene	COX5B	0	data	Adipose	cytochrome c oxidase subunit Vb	false		33	hydrogen ion transmembrane transporter activity; respiratory electron transport chain; monovalent inorganic cation transmembrane transporter activity; electron transport chain; cellular respiration; cytochrome-c oxidase activity; inorganic cation transmembrane transporter activity; cation transmembrane transporter activity; mitochondrial inner membrane; organelle inner membrane	24; 25; 24; 25; 25; 16; 24; 24; 26; 26	1	0.000328499	29	12	31	0.935484	0	2.29243e-10	-2.18241	1.22297e-05	1-HealthVsDisease.1.HFLF12wk-pvalue2	-5.38941	TRUE	2	6	2
7057:Adipose	L:7057	unmapped	Entrez Gene	THBS1	0	data	Adipose	thrombospondin 1	false	Tissue inflammation	3	nucleic acid binding transcription factor activity; sequence-specific DNA binding transcription factor activity; regulation of transcription from RNA polymerase II promoter; multicellular organismal development; regulation of gene expression; sequence-specific DNA binding; positive regulation of transcription from RNA polymerase II promoter; positive regulation of gene expression; developmental p…	192; 192; 307; 646; 512; 148; 213; 290; 696; 468	1	0.00400358	91	16	94	0.968085	0	6.50696e-08	4.25784	5.67999e-08	1-HealthVsDisease.1.HFLF12wk-pvalue	12.7523	TRUE	1	4	3
4232:Adipose	L:4232			MEST	0	data, predefined, correlation	Adipose	mesoderm specific transcript	true	Adipose expandability	172			0	0	1	1	1	1	1	3.64103e-06	3.46853	0.000287899	1-HealthVsDisease.1.HFLF12wk-pvalue	5.6525	TRUE	2	4	0
7076:Adipose	L:7076		Entrez Gene	TIMP1	0	data	Adipose	TIMP metallopeptidase inhibitor 1	false	Tissue inflammation	3	nucleic acid binding transcription factor activity; sequence-specific DNA binding transcription factor activity; regulation of transcription from RNA polymerase II promoter; multicellular organismal development; regulation of gene expression; sequence-specific DNA binding; positive regulation of transcription from RNA polymerase II promoter; positive regulation of gene expression; developmental p…	192; 192; 307; 646; 512; 148; 213; 290; 696; 468	1	0.00254434	86	16	88	0.977273	0	6.0676e-06	2.76655	0.00411906	1-HealthVsDisease.1.HFLF12wk-pvalue1	3.90224	TRUE	4	7	5
29796:Adipose	L:29796	unmapped	Entrez Gene	UQCR10	0	data	Adipose	ubiquinol-cytochrome c reductase, complex III subunit X	false		33	hydrogen ion transmembrane transporter activity; respiratory electron transport chain; monovalent inorganic cation transmembrane transporter activity; electron transport chain; cellular respiration; cytochrome-c oxidase activity; inorganic cation transmembrane transporter activity; cation transmembrane transporter activity; mitochondrial inner membrane; organelle inner membrane	24; 25; 24; 25; 25; 16; 24; 24; 26; 26	1	0.000651478	36	14	37	0.972973	0	3.62449e-05	-2.04693	0.000233601	1-HealthVsDisease.1.HFLF12wk-pvalue	-4.5447	TRUE	2	4	7
2353:Adipose	L:2353	unmapped	Entrez Gene	FOS	0	data	Adipose	FBJ murine osteosarcoma viral oncogene homolog	false	Metabolic state; Oxidative stress; Tissue inflammation	3	nucleic acid binding transcription factor activity; sequence-specific DNA binding transcription factor activity; regulation of transcription from RNA polymerase II promoter; multicellular organismal development; regulation of gene expression; sequence-specific DNA binding; positive regulation of transcription from RNA polymerase II promoter; positive regulation of gene expression; developmental p…	192; 192; 307; 646; 512; 148; 213; 290; 696; 468	1	0.0415211	399	16	444	0.898649	0	5.93866e-05	2.28723	2.90883e-05	1-HealthVsDisease.1.HFLF12wk-pvalue1	7.41563	TRUE	1	7	5
55210:Adipose	L:55210			ATAD3A	1	data	Adipose	ATPase family, AAA domain containing 3A	false	Adipose expandability	69			0	0.00118283	16	6	18	0.888889	1	6.67585e-05	-0.636466	9.47176e-05	1-HealthVsDisease.1.HFLF12wk-pvalue1	-4.79323	TRUE	2	7	1
83858:Adipose	L:83858			ATAD3B	1	data	Adipose	ATPase family, AAA domain containing 3B	false	Adipose expandability	3	nucleic acid binding transcription factor activity; sequence-specific DNA binding transcription factor activity; regulation of transcription from RNA polymerase II promoter; multicellular organismal development; regulation of gene expression; sequence-specific DNA binding; positive regulation of transcription from RNA polymerase II promoter; positive regulation of gene expression; developmental p…	192; 192; 307; 646; 512; 148; 213; 290; 696; 468	1	0.000137798	6	5	6	1	1	6.67585e-05	-0.636466	9.47176e-05	1-HealthVsDisease.1.HFLF12wk-pvalue1	-4.79323	TRUE	2	7	1
9512:Adipose	L:9512			PMPCB	0		Adipose	peptidase (mitochondrial processing) beta	false		3	nucleic acid binding transcription factor activity; sequence-specific DNA binding transcription factor activity; regulation of transcription from RNA polymerase II promoter; multicellular organismal development; regulation of gene expression; sequence-specific DNA binding; positive regulation of transcription from RNA polymerase II promoter; positive regulation of gene expression; developmental p…	192; 192; 307; 646; 512; 148; 213; 290; 696; 468	1	3.10441e-05	11	8	26	0.423077	0	7.58814e-05	0.772226	0.00587439	1-HealthVsDisease.1.HFLF12wk-pvalue1	1.10767	FALSE	3	7	6
79784:Adipose	L:79784	unmapped	Entrez Gene	MYH14	1	data	Adipose	myosin, heavy chain 14, non-muscle	false	Adipose expandability	7	intracellular signal transduction; protein tyrosine kinase activity; transmembrane receptor protein tyrosine kinase signaling pathway; signal transduction; cell communication; signaling; regulation of signal transduction; cell projection organization; signaling adaptor activity; phospholipid binding	264; 66; 152; 381; 394; 389; 227; 133; 39; 76	1	0.0268421	32	11	41	0.780488	1	0.00010709	-2.19422	0.000768727	6a-HealthVsDisease.6a.CRvsAL-pvalue1	-6.83509	TRUE	1	7	4
11331:Adipose	L:11331			PHB2	1	data	Adipose	prohibitin 2	false	Adipose expandability; Metabolic state	3	nucleic acid binding transcription factor activity; sequence-specific DNA binding transcription factor activity; regulation of transcription from RNA polymerase II promoter; multicellular organismal development; regulation of gene expression; sequence-specific DNA binding; positive regulation of transcription from RNA polymerase II promoter; positive regulation of gene expression; developmental p…	192; 192; 307; 646; 512; 148; 213; 290; 696; 468	1	0.000961006	20	10	21	0.952381	1	0.000116689	-1.15624	0.000999405	1-HealthVsDisease.1.HFLF12wk-pvalue1	-4.1217	TRUE	2	7	3
137964:Adipose	L:137964	unmapped	Entrez Gene	AGPAT6	1	data	Adipose	1-acylglycerol-3-phosphate O-acyltransferase 6	false	Adipose expandability; Metabolic state	112	glycerol-3-phosphate O-acyltransferase activity; CDP-diacylglycerol biosynthetic process; CDP-diacylglycerol metabolic process; O-acyltransferase activity; phosphatidic acid biosynthetic process; phosphatidic acid metabolic process; triglyceride biosynthetic process; transferase activity, transferring acyl groups other than amino-acyl groups; glycerophospholipid biosynthetic process; triglyceride…	4; 4; 4; 4; 4; 4; 4; 4; 4; 4	1	0.000315906	11	5	11	1	1	0.00025385	0.978436	0.0100911	6a-HealthVsDisease.6a.CRvsAL-pvalue1	5.16049	TRUE	1	7	2
2146:Adipose	L:2146			EZH2	0		Adipose	enhancer of zeste homolog 2 (Drosophila)	false	Metabolic state; Tissue inflammation	3	nucleic acid binding transcription factor activity; sequence-specific DNA binding transcription factor activity; regulation of transcription from RNA polymerase II promoter; multicellular organismal development; regulation of gene expression; sequence-specific DNA binding; positive regulation of transcription from RNA polymerase II promoter; positive regulation of gene expression; developmental p…	192; 192; 307; 646; 512; 148; 213; 290; 696; 468	1	8.71374e-05	8	7	98	0.0816327	0	0.000277657	0.668768	0.0193064	6a-HealthVsDisease.6a.CRvsAL-pvalue1	1.61535	FALSE	3	7	2
3101:Adipose	L:3101	unmapped	Entrez Gene	HK3	0	data	Adipose	hexokinase 3 (white cell)	false	Metabolic state	43	hexose metabolic process; glycolysis; monosaccharide metabolic process; glucose catabolic process; hexokinase activity; carbohydrate catabolic process; glucose metabolic process; endocrine pancreas development; carbohydrate metabolic process; hexose biosynthetic process	4; 3; 4; 3; 2; 3; 3; 2; 4; 2	1	0.000724769	21	5	30	0.7	0	0.000314507	2.71818	0.000299029	1-HealthVsDisease.1.HFLF12wk-pvalue	4.42284	TRUE	2	4	1
3952:Adipose	L:3952	unmapped	Entrez Gene	LEP	1	data	Adipose	leptin	false	Adipose expandability; Metabolic state; Tissue inflammation	3	nucleic acid binding transcription factor activity; sequence-specific DNA binding transcription factor activity; regulation of transcription from RNA polymerase II promoter; multicellular organismal development; regulation of gene expression; sequence-specific DNA binding; positive regulation of transcription from RNA polymerase II promoter; positive regulation of gene expression; developmental p…	192; 192; 307; 646; 512; 148; 213; 290; 696; 468	1	0.0263237	187	16	204	0.916667	1	0.000332236	1.89169	0.00440661	1-HealthVsDisease.1.HFLF12wk-pvalue1	3.78373	TRUE	3	7	25
4023:Adipose	L:4023	unmapped	Entrez Gene	LPL	0	data, predefined, correlation	Adipose	lipoprotein lipase	true	Metabolic state; Tissue inflammation	96	triglyceride metabolic process; neutral lipid metabolic process; triglyceride catabolic process; acylglycerol catabolic process; triglyceride lipase activity; lipid particle; glycerolipid metabolic process; retinyl-palmitate esterase activity; lipid catabolic process; cellular lipid catabolic process	8; 8; 6; 6; 5; 6; 8; 4; 7; 6	1	0.0208539	204	16	213	0.957746	0	0.000367461	1.22377	0.0176493	GSE39549-HealthVsDisease.GSE39549.NormalvsHighFat-pvalue1	12.3276	TRUE	1	7	5
7381:Adipose	L:7381	unmapped	Entrez Gene	UQCRB	0	data	Adipose	ubiquinol-cytochrome c reductase binding protein	false		33	hydrogen ion transmembrane transporter activity; respiratory electron transport chain; monovalent inorganic cation transmembrane transporter activity; electron transport chain; cellular respiration; cytochrome-c oxidase activity; inorganic cation transmembrane transporter activity; cation transmembrane transporter activity; mitochondrial inner membrane; organelle inner membrane	24; 25; 24; 25; 25; 16; 24; 24; 26; 26	1	0.000840915	39	14	41	0.95122	0	0.000391789	-2.09365	0.000286848	1-HealthVsDisease.1.HFLF12wk-pvalue	-5.92268	TRUE	1	4	7
7316:Adipose	L:7316	unmapped	, Entrez Gene	UBC	0		Adipose	ubiquitin C	false	Metabolic state; Oxidative stress; Tissue inflammation	3	nucleic acid binding transcription factor activity; sequence-specific DNA binding transcription factor activity; regulation of transcription from RNA polymerase II promoter; multicellular organismal development; regulation of gene expression; sequence-specific DNA binding; positive regulation of transcription from RNA polymerase II promoter; positive regulation of gene expression; developmental p…	192; 192; 307; 646; 512; 148; 213; 290; 696; 468	1	0.06395	246	17	2631	0.0935006	0	0.000523205	-0.32064	0.0210676	1-HealthVsDisease.1.HFLF12wk-pvalue	0.276714	FALSE	2	4	16
7385:Adipose	L:7385	unmapped	Entrez Gene	UQCRC2	0	data	Adipose	ubiquinol-cytochrome c reductase core protein II	false		33	hydrogen ion transmembrane transporter activity; respiratory electron transport chain; monovalent inorganic cation transmembrane transporter activity; electron transport chain; cellular respiration; cytochrome-c oxidase activity; inorganic cation transmembrane transporter activity; cation transmembrane transporter activity; mitochondrial inner membrane; organelle inner membrane	24; 25; 24; 25; 25; 16; 24; 24; 26; 26	1	0.0010586	35	14	35	1	0	0.000688523	-0.830009	0.000177786	1-HealthVsDisease.1.HFLF12wk-pvalue1	-4.94736	TRUE	2	7	7
27089:Adipose	L:27089	unmapped	Entrez Gene	UQCRQ	0	data	Adipose	ubiquinol-cytochrome c reductase, complex III subunit VII, 9.5kDa	false		33	hydrogen ion transmembrane transporter activity; respiratory electron transport chain; monovalent inorganic cation transmembrane transporter activity; electron transport chain; cellular respiration; cytochrome-c oxidase activity; inorganic cation transmembrane transporter activity; cation transmembrane transporter activity; mitochondrial inner membrane; organelle inner membrane	24; 25; 24; 25; 25; 16; 24; 24; 26; 26	1	0.000305664	30	14	30	1	0	0.000770491	-1.09658	0.000297529	1-HealthVsDisease.1.HFLF12wk-pvalue1	-4.53169	TRUE	2	6	7
440567:Adipose	L:440567			UQCRHL	0	data	Adipose	ubiquinol-cytochrome c reductase hinge protein-like	false		33	hydrogen ion transmembrane transporter activity; respiratory electron transport chain; monovalent inorganic cation transmembrane transporter activity; electron transport chain; cellular respiration; cytochrome-c oxidase activity; inorganic cation transmembrane transporter activity; cation transmembrane transporter activity; mitochondrial inner membrane; organelle inner membrane	24; 25; 24; 25; 25; 16; 24; 24; 26; 26	1	0.000407838	29	14	29	1	0	0.00078157	-1.38891	0.000177365	1-HealthVsDisease.1.HFLF12wk-pvalue1	-4.65964	TRUE	2	7	8
7388:Adipose	L:7388	unmapped	Entrez Gene	UQCRH	0	data	Adipose	ubiquinol-cytochrome c reductase hinge protein	false		33	hydrogen ion transmembrane transporter activity; respiratory electron transport chain; monovalent inorganic cation transmembrane transporter activity; electron transport chain; cellular respiration; cytochrome-c oxidase activity; inorganic cation transmembrane transporter activity; cation transmembrane transporter activity; mitochondrial inner membrane; organelle inner membrane	24; 25; 24; 25; 25; 16; 24; 24; 26; 26	1	0.000728988	37	14	37	1	0	0.00078157	-1.38891	0.000177365	1-HealthVsDisease.1.HFLF12wk-pvalue1	-4.65964	TRUE	2	7	8
1956:Adipose	L:1956	unmapped	Entrez Gene	EGFR	0	data	Adipose	epidermal growth factor receptor	false	Metabolic state; Tissue inflammation	3	nucleic acid binding transcription factor activity; sequence-specific DNA binding transcription factor activity; regulation of transcription from RNA polymerase II promoter; multicellular organismal development; regulation of gene expression; sequence-specific DNA binding; positive regulation of transcription from RNA polymerase II promoter; positive regulation of gene expression; developmental p…	192; 192; 307; 646; 512; 148; 213; 290; 696; 468	1	0.0516165	355	16	413	0.859564	0	0.000898558	0.0728789	0.0653009	1-HealthVsDisease.1.HFLF12wk-pvalue1	-6.27496	TRUE	1	7	5
5468:Adipose	L:5468	unmapped	Entrez Gene	PPARG	0		Adipose	peroxisome proliferator-activated receptor gamma	false	Metabolic state; Tissue inflammation	3	nucleic acid binding transcription factor activity; sequence-specific DNA binding transcription factor activity; regulation of transcription from RNA polymerase II promoter; multicellular organismal development; regulation of gene expression; sequence-specific DNA binding; positive regulation of transcription from RNA polymerase II promoter; positive regulation of gene expression; developmental p…	192; 192; 307; 646; 512; 148; 213; 290; 696; 468	1	0.0014582	32	16	335	0.0955224	0	0.000913036	-0.958782	0.0135079	1-HealthVsDisease.1.HFLF12wk-pvalue1	0.285606	FALSE	2	7	10
92960:Adipose	L:92960			PEX11G	1		Adipose	peroxisomal biogenesis factor 11 gamma	false	Adipose expandability	89	oligosaccharide biosynthetic process; lipid glycosylation; negative regulation of nodal signaling pathway	1; 1; 1	1	0.000479131	4	3	6	0.666667	0	0.00100364	-0.0604587	0.0185483	6a-HealthVsDisease.6a.CRvsAL-pvalue1	0.720137	FALSE	2	7	3
1537:Adipose	L:1537			CYC1	0	data	Adipose	cytochrome c-1	false		33	hydrogen ion transmembrane transporter activity; respiratory electron transport chain; monovalent inorganic cation transmembrane transporter activity; electron transport chain; cellular respiration; cytochrome-c oxidase activity; inorganic cation transmembrane transporter activity; cation transmembrane transporter activity; mitochondrial inner membrane; organelle inner membrane	24; 25; 24; 25; 25; 16; 24; 24; 26; 26	1	0.000861668	40	14	41	0.97561	0	0.00102654	-0.836088	0.00093095	1-HealthVsDisease.1.HFLF12wk-pvalue1	-4.09004	TRUE	2	7	8
1191:Adipose	L:1191			CLU	0	data	Adipose	clusterin	false	Tissue inflammation	3	nucleic acid binding transcription factor activity; sequence-specific DNA binding transcription factor activity; regulation of transcription from RNA polymerase II promoter; multicellular organismal development; regulation of gene expression; sequence-specific DNA binding; positive regulation of transcription from RNA polymerase II promoter; positive regulation of gene expression; developmental p…	192; 192; 307; 646; 512; 148; 213; 290; 696; 468	1	0.00246998	65	15	68	0.955882	0	0.00116808	0.385911	0.0381264	1-HealthVsDisease.1.HFLF12wk-pvalue1	4.09037	TRUE	2	7	3
7386:Adipose	L:7386	unmapped	Entrez Gene	UQCRFS1	1	data	Adipose	ubiquinol-cytochrome c reductase, Rieske iron-sulfur polypeptide 1	false	Adipose expandability	33	hydrogen ion transmembrane transporter activity; respiratory electron transport chain; monovalent inorganic cation transmembrane transporter activity; electron transport chain; cellular respiration; cytochrome-c oxidase activity; inorganic cation transmembrane transporter activity; cation transmembrane transporter activity; mitochondrial inner membrane; organelle inner membrane	24; 25; 24; 25; 25; 16; 24; 24; 26; 26	1	0.00263549	42	14	43	0.976744	1	0.00127177	-0.561201	0.00085521	1-HealthVsDisease.1.HFLF12wk-pvalue1	-5.24481	TRUE	1	7	11
2152:Adipose	L:2152	unmapped	Entrez Gene	F3	0	data	Adipose	coagulation factor III (thromboplastin, tissue factor)	false	Metabolic state; Tissue inflammation	3	nucleic acid binding transcription factor activity; sequence-specific DNA binding transcription factor activity; regulation of transcription from RNA polymerase II promoter; multicellular organismal development; regulation of gene expression; sequence-specific DNA binding; positive regulation of transcription from RNA polymerase II promoter; positive regulation of gene expression; developmental p…	192; 192; 307; 646; 512; 148; 213; 290; 696; 468	1	0.00228786	70	16	78	0.897436	0	0.00199387	1.04713	0.00265699	1-HealthVsDisease.1.HFLF12wk-pvalue1	4.19083	TRUE	2	7	4
7511:Adipose	L:7511			XPNPEP1	1	data	Adipose	X-prolyl aminopeptidase (aminopeptidase P) 1, soluble	false	Adipose expandability	3	nucleic acid binding transcription factor activity; sequence-specific DNA binding transcription factor activity; regulation of transcription from RNA polymerase II promoter; multicellular organismal development; regulation of gene expression; sequence-specific DNA binding; positive regulation of transcription from RNA polymerase II promoter; positive regulation of gene expression; developmental p…	192; 192; 307; 646; 512; 148; 213; 290; 696; 468	1	0.000227135	5	5	5	1	1	0.00227898	0.960208	0.0132588	6a-HealthVsDisease.6a.CRvsAL-pvalue1	4.85966	TRUE	1	7	1
55024:PBMC	L:55024			BANK1	1	data	PBMC	B-cell scaffold protein with ankyrin repeats 1	false	Adipose expandability	122			0	0.0091062	4	2	4	1	1	0.00241546	3.22912	0.30652	9a-HealthVsDisease.9a.CRLac-21d-pvalue	4.87722	TRUE	1	2	1
Leptin Adiponectin ratio:Blood				Leptin Adiponectin ratio	1	data, predefined, correlation	Blood		true	Adipose expandability	10	extracellular matrix; proteinaceous extracellular matrix; elastic fiber; interferon-alpha/beta receptor binding; regulation of type I interferon-mediated signaling pathway; extracellular space; elastic fiber assembly; oxidoreductase activity, acting on the CH-NH2 group of donors, oxygen as acceptor	9; 8; 2; 2; 3; 11; 2; 2	1	0.00198403	9	4	19	0.473684	1	0.00248675	1.9921	0.00027479	11-HealthVsDisease.11.t2w-obese-vs-overweight-pvalue	4.0326	TRUE	2	5	2
Brown fat mass:				Brown fat mass	1	data, predefined, correlation			true	Adipose expandability	89	oligosaccharide biosynthetic process; lipid glycosylation; negative regulation of nodal signaling pathway	1; 1; 1	1	0.00998268	12	6	14	0.857143	1	0.00259335	1.54816	2.75149e-06	9a-HealthVsDisease.9a.CRLac-21d-pvalue	5.70523	TRUE	1	3	5
9536:Adipose	L:9536	unmapped	Entrez Gene	PTGES	0	data	Adipose	prostaglandin E synthase	false		3	nucleic acid binding transcription factor activity; sequence-specific DNA binding transcription factor activity; regulation of transcription from RNA polymerase II promoter; multicellular organismal development; regulation of gene expression; sequence-specific DNA binding; positive regulation of transcription from RNA polymerase II promoter; positive regulation of gene expression; developmental p…	192; 192; 307; 646; 512; 148; 213; 290; 696; 468	1	0.00175591	25	12	25	1	0	0.00287681	-1.29248	0.000577316	1-HealthVsDisease.1.HFLF12wk-pvalue1	-4.51996	TRUE	2	7	1
6720:Adipose	L:6720	unmapped	Entrez Gene	SREBF1	0		Adipose	sterol regulatory element binding transcription factor 1	false	Metabolic state	3	nucleic acid binding transcription factor activity; sequence-specific DNA binding transcription factor activity; regulation of transcription from RNA polymerase II promoter; multicellular organismal development; regulation of gene expression; sequence-specific DNA binding; positive regulation of transcription from RNA polymerase II promoter; positive regulation of gene expression; developmental p…	192; 192; 307; 646; 512; 148; 213; 290; 696; 468	1	6.78036e-05	8	7	90	0.0888889	0	0.00296373	-0.731961	0.0289213	1-HealthVsDisease.1.HFLF12wk-pvalue1	-0.688292	FALSE	3	7	3
55825:Adipose	L:55825	unmapped	Entrez Gene	PECR	0	data	Adipose	peroxisomal trans-2-enoyl-CoA reductase	false		2	BMP signaling pathway; transmembrane receptor protein serine/threonine kinase signaling pathway; pattern specification process; embryonic morphogenesis; regulation of transcription from RNA polymerase II promoter; embryo development; regulation of BMP signaling pathway; tissue development; regulation of pathway-restricted SMAD protein phosphorylation; dorsal/ventral pattern formation	28; 33; 30; 29; 41; 33; 15; 38; 13; 14	1	0.000417911	11	6	11	1	0	0.00320216	-1.39413	0.0130118	1-HealthVsDisease.1.HFLF12wk-pvalue1	-4.14203	TRUE	2	7	1
285:Adipose	L:285		Entrez Gene	ANGPT2	0		Adipose	angiopoietin 2	false	Tissue inflammation	3	nucleic acid binding transcription factor activity; sequence-specific DNA binding transcription factor activity; regulation of transcription from RNA polymerase II promoter; multicellular organismal development; regulation of gene expression; sequence-specific DNA binding; positive regulation of transcription from RNA polymerase II promoter; positive regulation of gene expression; developmental p…	192; 192; 307; 646; 512; 148; 213; 290; 696; 468	1	0	3	3	24	0.125	0	0.00339601	0.367662	0.21162	GSE13268-HealthVsDisease.GSE13268.16wk_highfat_GKvs16wk_normal_GK-pvalue2	-0.00487958	FALSE	2	7	3
1236:Adipose	L:1236	unmapped	Entrez Gene	CCR7	0	data	Adipose	chemokine (C-C motif) receptor 7	false	Tissue inflammation	1	G-protein coupled receptor activity; G-protein coupled receptor signaling pathway; transmembrane signaling receptor activity; G-protein coupled peptide receptor activity; receptor activity; signal transducer activity; G-protein coupled receptor binding; cellular calcium ion homeostasis; calcium ion homeostasis; chemokine activity	157; 164; 157; 78; 158; 158; 64; 75; 75; 41	1	0.00972776	202	16	203	0.995074	0	0.00342116	2.25722	0.000308349	1-HealthVsDisease.1.HFLF12wk-pvalue	5.86234	TRUE	1	3	3
958:Adipose	L:958	unmapped	Entrez Gene	CD40	0		Adipose	CD40 molecule, TNF receptor superfamily member 5	false	Tissue inflammation	3	nucleic acid binding transcription factor activity; sequence-specific DNA binding transcription factor activity; regulation of transcription from RNA polymerase II promoter; multicellular organismal development; regulation of gene expression; sequence-specific DNA binding; positive regulation of transcription from RNA polymerase II promoter; positive regulation of gene expression; developmental p…	192; 192; 307; 646; 512; 148; 213; 290; 696; 468	1	7.71109e-05	8	8	92	0.0869565	0	0.00342116	0.982673	0.182456	GSE13268-HealthVsDisease.GSE13268.16wk_highfat_GKvs16wk_normal_GK-pvalue2	-0.0627789	FALSE	2	6	5
617:Adipose	L:617			BCS1L	0	data	Adipose	BC1 (ubiquinol-cytochrome c reductase) synthesis-like	false		7	intracellular signal transduction; protein tyrosine kinase activity; transmembrane receptor protein tyrosine kinase signaling pathway; signal transduction; cell communication; signaling; regulation of signal transduction; cell projection organization; signaling adaptor activity; phospholipid binding	264; 66; 152; 381; 394; 389; 227; 133; 39; 76	1	0.000192326	11	7	13	0.846154	0	0.00385927	-0.760902	0.00783797	1-HealthVsDisease.1.HFLF12wk-pvalue1	-3.56198	TRUE	2	7	3
387:Adipose	L:387	unmapped	Entrez Gene	RHOA	0	data	Adipose	ras homolog family member A	false	Metabolic state	7	intracellular signal transduction; protein tyrosine kinase activity; transmembrane receptor protein tyrosine kinase signaling pathway; signal transduction; cell communication; signaling; regulation of signal transduction; cell projection organization; signaling adaptor activity; phospholipid binding	264; 66; 152; 381; 394; 389; 227; 133; 39; 76	1	0.0161074	146	16	176	0.829545	0	0.0047817	1.66112	0.0607581	1-HealthVsDisease.1.HFLF12wk-pvalue1	4.6719	TRUE	1	7	1
7124:Adipose	L:7124	unmapped	Entrez Gene	TNF	0	data, predefined, correlation	Adipose	tumor necrosis factor	true	Metabolic state; Oxidative stress; Tissue inflammation	3	nucleic acid binding transcription factor activity; sequence-specific DNA binding transcription factor activity; regulation of transcription from RNA polymerase II promoter; multicellular organismal development; regulation of gene expression; sequence-specific DNA binding; positive regulation of transcription from RNA polymerase II promoter; positive regulation of gene expression; developmental p…	192; 192; 307; 646; 512; 148; 213; 290; 696; 468	1	0.0705902	524	16	602	0.870432	0	0.00582853	0.224049	0.287594	GSE13268-HealthVsDisease.GSE13268.16wk_highfat_WKvs16wk_normal_WK-pvalue1	-4.84288	TRUE	1	4	14
26235:Adipose	L:26235			FBXL4	1	data	Adipose	F-box and leucine-rich repeat protein 4	false	Adipose expandability	10	extracellular matrix; proteinaceous extracellular matrix; elastic fiber; interferon-alpha/beta receptor binding; regulation of type I interferon-mediated signaling pathway; extracellular space; elastic fiber assembly; oxidoreductase activity, acting on the CH-NH2 group of donors, oxygen as acceptor	9; 8; 2; 2; 3; 11; 2; 2	1	2.772e-05	3	3	3	1	1	0.00672643	-0.826742	0.0766525	6a-HealthVsDisease.6a.CRvsAL-pvalue1	3.2577	TRUE	1	7	1
8500:Adipose	L:8500			PPFIA1	1	data	Adipose	protein tyrosine phosphatase, receptor type, f polypeptide (PTPRF), interacting protein (liprin), alpha 1	false	Adipose expandability	44	protein phosphatase type 2A complex; protein serine/threonine phosphatase complex; protein phosphatase type 2A regulator activity; protein phosphatase regulator activity; phosphatase regulator activity; Wnt receptor signaling pathway; regulation of Wnt receptor signaling pathway; negative regulation of Wnt receptor signaling pathway; canonical Wnt receptor signaling pathway; regulation of canonic…	9; 9; 7; 7; 7; 11; 9; 7; 8; 7	1	0.000188463	11	4	22	0.5	1	0.00724911	-0.0727859	0.0558708	6a-HealthVsDisease.6a.CRvsAL-pvalue1	3.56406	TRUE	1	7	1
5293:Adipose	L:5293	unmapped	Entrez Gene	PIK3CD	0	data	Adipose	phosphatidylinositol-4,5-bisphosphate 3-kinase, catalytic subunit delta	false	Metabolic state; Tissue inflammation	7	intracellular signal transduction; protein tyrosine kinase activity; transmembrane receptor protein tyrosine kinase signaling pathway; signal transduction; cell communication; signaling; regulation of signal transduction; cell projection organization; signaling adaptor activity; phospholipid binding	264; 66; 152; 381; 394; 389; 227; 133; 39; 76	1	0.0110018	166	16	171	0.97076	0	0.00793354	1.62496	0.000762757	1-HealthVsDisease.1.HFLF12wk-pvalue1	5.31631	TRUE	1	7	4
5291:Adipose	L:5291	unmapped	Entrez Gene	PIK3CB	0		Adipose	phosphatidylinositol-4,5-bisphosphate 3-kinase, catalytic subunit beta	false	Metabolic state; Tissue inflammation	7	intracellular signal transduction; protein tyrosine kinase activity; transmembrane receptor protein tyrosine kinase signaling pathway; signal transduction; cell communication; signaling; regulation of signal transduction; cell projection organization; signaling adaptor activity; phospholipid binding	264; 66; 152; 381; 394; 389; 227; 133; 39; 76	1	0.000526714	27	16	174	0.155172	0	0.00837177	-0.352424	0.0772914	1-HealthVsDisease.1.HFLF12wk-pvalue1	0	FALSE	0	7	6
3837:Adipose	L:3837	unmapped	Entrez Gene	KPNB1	0	data	Adipose	karyopherin (importin) beta 1	false		27	nuclear pore; pore complex; nuclear envelope; RNA transport; RNA localization; mitotic prometaphase; regulation of glucose transport; mRNA transport; carbohydrate transport; hexose transport	32; 32; 33; 26; 26; 21; 23; 23; 23; 23	1	0.00930943	87	14	102	0.852941	0	0.00960261	0.658133	0.100996	1-HealthVsDisease.1.HFLF12wk-pvalue1	3.10192	TRUE	1	7	1
7351:Adipose	L:7351			UCP2	0	data, predefined, correlation	Adipose	uncoupling protein 2 (mitochondrial, proton carrier)	true	Metabolic state	3	nucleic acid binding transcription factor activity; sequence-specific DNA binding transcription factor activity; regulation of transcription from RNA polymerase II promoter; multicellular organismal development; regulation of gene expression; sequence-specific DNA binding; positive regulation of transcription from RNA polymerase II promoter; positive regulation of gene expression; developmental p…	192; 192; 307; 646; 512; 148; 213; 290; 696; 468	1	0.000409572	30	15	31	0.967742	0	0.00991734	1.80986	0.0477826	1-HealthVsDisease.1.HFLF12wk-pvalue1	3.22301	TRUE	2	7	1
1571:Adipose	L:1571	unmapped	Entrez Gene	CYP2E1	0		Adipose	cytochrome P450, family 2, subfamily E, polypeptide 1	false		61	monooxygenase activity; oxidoreductase activity, acting on paired donors, with incorporation or reduction of molecular oxygen; heme binding; iron ion binding; electron carrier activity; xenobiotic metabolic process; cellular response to xenobiotic stimulus; response to xenobiotic stimulus; oxidoreductase activity, acting on paired donors, with incorporation or reduction of molecular oxygen, reduc…	29; 29; 29; 29; 29; 27; 27; 27; 20; 29	1	6.54016e-05	5	5	208	0.0240385	0	0.0100722	-0.746657	0.00274066	1-HealthVsDisease.1.HFLF12wk-pvalue1	-4.57844	TRUE	1	7	1
1906:Adipose	L:1906	unmapped	Entrez Gene	EDN1	0		Adipose	endothelin 1	false	Metabolic state; Tissue inflammation	3	nucleic acid binding transcription factor activity; sequence-specific DNA binding transcription factor activity; regulation of transcription from RNA polymerase II promoter; multicellular organismal development; regulation of gene expression; sequence-specific DNA binding; positive regulation of transcription from RNA polymerase II promoter; positive regulation of gene expression; developmental p…	192; 192; 307; 646; 512; 148; 213; 290; 696; 468	1	0.000302978	23	16	309	0.0744337	0	0.0112366	1.1103	0.000756425	1-HealthVsDisease.1.HFLF12wk-pvalue1	5.32162	TRUE	1	7	8
57678:Adipose	L:57678	unmapped	Entrez Gene	GPAM	0	predefined, correlation	Adipose	glycerol-3-phosphate acyltransferase, mitochondrial	true	Metabolic state	112	glycerol-3-phosphate O-acyltransferase activity; CDP-diacylglycerol biosynthetic process; CDP-diacylglycerol metabolic process; O-acyltransferase activity; phosphatidic acid biosynthetic process; phosphatidic acid metabolic process; triglyceride biosynthetic process; transferase activity, transferring acyl groups other than amino-acyl groups; glycerophospholipid biosynthetic process; triglyceride…	4; 4; 4; 4; 4; 4; 4; 4; 4; 4	1	0.000901114	14	7	14	1	0	0.0113156	0.0897694	0.168337	1-HealthVsDisease.1.HFLF12wk-pvalue1	0	FALSE	0	7	1
183:Adipose	L:183	unmapped	Entrez Gene	AGT	0		Adipose	angiotensinogen (serpin peptidase inhibitor, clade A, member 8)	false	Metabolic state; Tissue inflammation	3	nucleic acid binding transcription factor activity; sequence-specific DNA binding transcription factor activity; regulation of transcription from RNA polymerase II promoter; multicellular organismal development; regulation of gene expression; sequence-specific DNA binding; positive regulation of transcription from RNA polymerase II promoter; positive regulation of gene expression; developmental p…	192; 192; 307; 646; 512; 148; 213; 290; 696; 468	1	9.91505e-06	7	7	71	0.0985915	0	0.0117651	0.482573	0.0650956	6a-HealthVsDisease.6a.CRvsAL-pvalue1	-0.0184841	FALSE	2	7	5
Visceral adipose mass:				Visceral adipose mass	1	predefined, correlation			true	Adipose expandability	10	extracellular matrix; proteinaceous extracellular matrix; elastic fiber; interferon-alpha/beta receptor binding; regulation of type I interferon-mediated signaling pathway; extracellular space; elastic fiber assembly; oxidoreductase activity, acting on the CH-NH2 group of donors, oxygen as acceptor	9; 8; 2; 2; 3; 11; 2; 2	1	0.00388947	27	6	47	0.574468	0	0.0121827	1.57325	0.00127034	6a-HealthVsDisease.6a.CRvsAL-pvalue	3.5382	TRUE	2	4	12
8708:Adipose	L:8708	unmapped	Entrez Gene	B3GALT1	1		Adipose	UDP-Gal:betaGlcNAc beta 1,3-galactosyltransferase, polypeptide 1	false	Adipose expandability	89	oligosaccharide biosynthetic process; lipid glycosylation; negative regulation of nodal signaling pathway	1; 1; 1	1	0	2	2	7	0.285714	0	0.0140078	2.30242	0.0164544	6a-HealthVsDisease.6a.CRvsAL-pvalue	4.57869	TRUE	1	2	2
155:Adipose	L:155	unmapped	Entrez Gene	ADRB3	0		Adipose	adrenoceptor beta 3	false	Metabolic state	75	positive regulation of cAMP biosynthetic process; positive regulation of cyclic nucleotide metabolic process; G-protein coupled receptor signaling pathway, coupled to cyclic nucleotide second messenger; regulation of cAMP biosynthetic process; regulation of cAMP metabolic process; G-protein coupled receptor activity; cAMP biosynthetic process; cAMP metabolic process; cyclic nucleotide biosyntheti…	28; 28; 34; 28; 28; 38; 28; 28; 28; 28	1	9.2101e-05	6	6	129	0.0465116	0	0.0140275	-0.237116	0.0644001	6a-HealthVsDisease.6a.CRvsAL-pvalue1	3.41601	TRUE	1	7	1
8480:Adipose	L:8480	unmapped	Entrez Gene	RAE1	0		Adipose	RAE1 RNA export 1 homolog (S. pombe)	false		27	nuclear pore; pore complex; nuclear envelope; RNA transport; RNA localization; mitotic prometaphase; regulation of glucose transport; mRNA transport; carbohydrate transport; hexose transport	32; 32; 33; 26; 26; 21; 23; 23; 23; 23	1	1.07181e-05	5	5	87	0.0574713	0	0.0143975	-0.0757045	0.013682	1-HealthVsDisease.1.HFLF12wk-pvalue1	-0.237837	FALSE	2	7	2
332:Adipose	L:332	unmapped	Entrez Gene	BIRC5	0		Adipose	baculoviral IAP repeat containing 5	false	Metabolic state; Tissue inflammation	3	nucleic acid binding transcription factor activity; sequence-specific DNA binding transcription factor activity; regulation of transcription from RNA polymerase II promoter; multicellular organismal development; regulation of gene expression; sequence-specific DNA binding; positive regulation of transcription from RNA polymerase II promoter; positive regulation of gene expression; developmental p…	192; 192; 307; 646; 512; 148; 213; 290; 696; 468	1	0.000433388	13	12	196	0.0663265	0	0.0158425	1.88172	0.0274693	1-HealthVsDisease.1.HFLF12wk-pvalue1	3.81251	TRUE	2	7	6
595:Adipose	L:595	unmapped	Entrez Gene	CCND1	0		Adipose	cyclin D1	false	Tissue inflammation	6	chromosome organization; chromatin organization; nucleus; DNA metabolic process; nucleobase-containing compound metabolic process; nuclear lumen; cellular aromatic compound metabolic process; nuclear part; heterocycle metabolic process; cellular nitrogen compound metabolic process	105; 90; 202; 105; 197; 154; 197; 160; 197; 199	1	0.00340375	50	17	390	0.128205	0	0.0184259	0.79105	0.231281	6a-HealthVsDisease.6a.CRvsAL-pvalue1	4.40492	TRUE	1	7	7
79602:Adipose	L:79602	unmapped	Entrez Gene	ADIPOR2	0		Adipose	adiponectin receptor 2	false	Metabolic state	3	nucleic acid binding transcription factor activity; sequence-specific DNA binding transcription factor activity; regulation of transcription from RNA polymerase II promoter; multicellular organismal development; regulation of gene expression; sequence-specific DNA binding; positive regulation of transcription from RNA polymerase II promoter; positive regulation of gene expression; developmental p…	192; 192; 307; 646; 512; 148; 213; 290; 696; 468	1	4.67366e-06	3	3	17	0.176471	0	0.0207177	1.07777	0.0488615	6a-HealthVsDisease.6a.CRvsAL-pvalue1	3.50394	TRUE	2	7	2
7040:Adipose	L:7040	unmapped	Entrez Gene	TGFB1	0		Adipose	transforming growth factor, beta 1	false	Tissue inflammation	3	nucleic acid binding transcription factor activity; sequence-specific DNA binding transcription factor activity; regulation of transcription from RNA polymerase II promoter; multicellular organismal development; regulation of gene expression; sequence-specific DNA binding; positive regulation of transcription from RNA polymerase II promoter; positive regulation of gene expression; developmental p…	192; 192; 307; 646; 512; 148; 213; 290; 696; 468	1	0.00142066	39	16	237	0.164557	0	0.0208096	1.5765	0.159337	GSE8700-HealthVsDisease.GSE8700.LeanvsObese-pvalue2	3.74579	TRUE	1	7	9
6696:Adipose	L:6696	unmapped	Entrez Gene	SPP1	0		Adipose	secreted phosphoprotein 1	false		3	nucleic acid binding transcription factor activity; sequence-specific DNA binding transcription factor activity; regulation of transcription from RNA polymerase II promoter; multicellular organismal development; regulation of gene expression; sequence-specific DNA binding; positive regulation of transcription from RNA polymerase II promoter; positive regulation of gene expression; developmental p…	192; 192; 307; 646; 512; 148; 213; 290; 696; 468	1	4.64335e-06	4	4	65	0.0615385	0	0.0225424	1.45928	0.124828	GSE8700-HealthVsDisease.GSE8700.LeanvsObese-pvalue2	4.56888	TRUE	1	7	1
178:Adipose	L:178	unmapped	Entrez Gene	AGL	0		Adipose	amylo-alpha-1, 6-glucosidase, 4-alpha-glucanotransferase	false		69			0	1.73164e-05	4	4	42	0.0952381	0	0.0269298	-0.854903	0.00304143	1-HealthVsDisease.1.HFLF12wk-pvalue1	-4.51905	TRUE	1	6	1
56729:Adipose	L:56729			RETN	0		Adipose	resistin	false	Metabolic state; Tissue inflammation	3	nucleic acid binding transcription factor activity; sequence-specific DNA binding transcription factor activity; regulation of transcription from RNA polymerase II promoter; multicellular organismal development; regulation of gene expression; sequence-specific DNA binding; positive regulation of transcription from RNA polymerase II promoter; positive regulation of gene expression; developmental p…	192; 192; 307; 646; 512; 148; 213; 290; 696; 468	1	3.79475e-05	7	7	44	0.159091	0	0.0280479	-1.15683	0.0196247	1-HealthVsDisease.1.HFLF12wk-pvalue	-3.43844	TRUE	1	4	4
5777:PBMC	L:5777	unmapped	Entrez Gene	PTPN6	1		PBMC	protein tyrosine phosphatase, non-receptor type 6	false	Adipose expandability	104	hemoglobin complex; oxygen transporter activity; cytosolic part; oxygen binding	3; 2; 3; 2	1	0.0435096	4	3	167	0.0239521	0	0.0328369	2.55363	0.332652	GSE14497-HealthVsDisease.GSE14497.ControlvsCafeteria-pvalue	2.88887	TRUE	1	2	1
60:Adipose	L:60	unmapped	Entrez Gene	ACTB	0		Adipose	actin, beta	false	Tissue inflammation	3	nucleic acid binding transcription factor activity; sequence-specific DNA binding transcription factor activity; regulation of transcription from RNA polymerase II promoter; multicellular organismal development; regulation of gene expression; sequence-specific DNA binding; positive regulation of transcription from RNA polymerase II promoter; positive regulation of gene expression; developmental p…	192; 192; 307; 646; 512; 148; 213; 290; 696; 468	1	0.000886341	19	12	171	0.111111	0	0.0332821	1.12251	0.0246509	1-HealthVsDisease.1.HFLF12wk-pvalue1	3.28688	TRUE	2	7	2
9146:Adipose	L:9146	unmapped	Entrez Gene	HGS	0		Adipose	hepatocyte growth factor-regulated tyrosine kinase substrate	false	Adipose expandability; Metabolic state; Tissue inflammation	3	nucleic acid binding transcription factor activity; sequence-specific DNA binding transcription factor activity; regulation of transcription from RNA polymerase II promoter; multicellular organismal development; regulation of gene expression; sequence-specific DNA binding; positive regulation of transcription from RNA polymerase II promoter; positive regulation of gene expression; developmental p…	192; 192; 307; 646; 512; 148; 213; 290; 696; 468	1	0.000340988	10	8	125	0.08	0	0.0388367	0.496532	0.152213	GSE8700-HealthVsDisease.GSE8700.LeanvsObese-pvalue2	3.87655	TRUE	1	7	4
7384:Adipose	L:7384	unmapped	Entrez Gene	UQCRC1	0		Adipose	ubiquinol-cytochrome c reductase core protein I	false		33	hydrogen ion transmembrane transporter activity; respiratory electron transport chain; monovalent inorganic cation transmembrane transporter activity; electron transport chain; cellular respiration; cytochrome-c oxidase activity; inorganic cation transmembrane transporter activity; cation transmembrane transporter activity; mitochondrial inner membrane; organelle inner membrane	24; 25; 24; 25; 25; 16; 24; 24; 26; 26	1	2.86763e-06	9	8	32	0.28125	0	0.0410045	-0.429733	0.00392712	1-HealthVsDisease.1.HFLF12wk-pvalue1	-4.37925	TRUE	1	7	8
213:Adipose	L:213	unmapped	Entrez Gene	ALB	0		Adipose	albumin	false	Tissue inflammation	3	nucleic acid binding transcription factor activity; sequence-specific DNA binding transcription factor activity; regulation of transcription from RNA polymerase II promoter; multicellular organismal development; regulation of gene expression; sequence-specific DNA binding; positive regulation of transcription from RNA polymerase II promoter; positive regulation of gene expression; developmental p…	192; 192; 307; 646; 512; 148; 213; 290; 696; 468	1	0.000253753	18	14	197	0.0913706	0	0.0589779	-1.43494	0.00711014	1-HealthVsDisease.1.HFLF12wk-pvalue1	-4.03265	TRUE	1	7	5
7422:Adipose	L:7422	unmapped	Entrez Gene	VEGFA	0	predefined, correlation	Adipose	vascular endothelial growth factor A	true	Oxidative stress; Tissue inflammation	3	nucleic acid binding transcription factor activity; sequence-specific DNA binding transcription factor activity; regulation of transcription from RNA polymerase II promoter; multicellular organismal development; regulation of gene expression; sequence-specific DNA binding; positive regulation of transcription from RNA polymerase II promoter; positive regulation of gene expression; developmental p…	192; 192; 307; 646; 512; 148; 213; 290; 696; 468	1	0.0511615	451	16	509	0.886051	0	0.0643178	-0.0531633	0.0885925	6a-HealthVsDisease.6a.CRvsAL-pvalue1	3.14175	TRUE	1	7	10
3814:Adipose	L:3814			KISS1	0		Adipose	KiSS-1 metastasis-suppressor	false		1	G-protein coupled receptor activity; G-protein coupled receptor signaling pathway; transmembrane signaling receptor activity; G-protein coupled peptide receptor activity; receptor activity; signal transducer activity; G-protein coupled receptor binding; cellular calcium ion homeostasis; calcium ion homeostasis; chemokine activity	157; 164; 157; 78; 158; 158; 64; 75; 75; 41	1	2.32218e-05	11	10	147	0.0748299	0	0.0662711	-1.49454	0.274773	GSE39549-HealthVsDisease.GSE39549.NormalvsHighFat-pvalue	-3.99681	TRUE	1	3	1
5770:Adipose	L:5770	unmapped	Entrez Gene	PTPN1	0		Adipose	protein tyrosine phosphatase, non-receptor type 1	false	Metabolic state; Tissue inflammation	3	nucleic acid binding transcription factor activity; sequence-specific DNA binding transcription factor activity; regulation of transcription from RNA polymerase II promoter; multicellular organismal development; regulation of gene expression; sequence-specific DNA binding; positive regulation of transcription from RNA polymerase II promoter; positive regulation of gene expression; developmental p…	192; 192; 307; 646; 512; 148; 213; 290; 696; 468	1	0.000232682	10	9	150	0.0666667	0	0.068323	0.675811	0.313496	GSE39549-HealthVsDisease.GSE39549.NormalvsHighFat-pvalue1	3.63046	TRUE	1	7	5
5515:Adipose	L:5515	unmapped	Entrez Gene	PPP2CA	0		Adipose	protein phosphatase 2, catalytic subunit, alpha isozyme	false		44	protein phosphatase type 2A complex; protein serine/threonine phosphatase complex; protein phosphatase type 2A regulator activity; protein phosphatase regulator activity; phosphatase regulator activity; Wnt receptor signaling pathway; regulation of Wnt receptor signaling pathway; negative regulation of Wnt receptor signaling pathway; canonical Wnt receptor signaling pathway; regulation of canonic…	9; 9; 7; 7; 7; 11; 9; 7; 8; 7	1	0.000180678	7	5	129	0.0542636	0	0.082029	0.00902844	0.0983348	1-HealthVsDisease.1.HFLF12wk-pvalue1	0	FALSE	0	7	2
2968:Adipose	L:2968			GTF2H4	0		Adipose	general transcription factor IIH, polypeptide 4, 52kDa	false		69			0	1.08776e-05	2	2	39	0.0512821	0	0.0824361	-0.637001	0.153934	GSE39549-HealthVsDisease.GSE39549.NormalvsHighFat-pvalue1	-5.31297	TRUE	1	7	1
9021:Adipose	L:9021	unmapped	Entrez Gene	SOCS3	0		Adipose	suppressor of cytokine signaling 3	false	Metabolic state; Tissue inflammation	7	intracellular signal transduction; protein tyrosine kinase activity; transmembrane receptor protein tyrosine kinase signaling pathway; signal transduction; cell communication; signaling; regulation of signal transduction; cell projection organization; signaling adaptor activity; phospholipid binding	264; 66; 152; 381; 394; 389; 227; 133; 39; 76	1	0.000439764	22	16	137	0.160584	0	0.0830726	1.11483	0.00631402	1-HealthVsDisease.1.HFLF12wk-pvalue1	4.10214	TRUE	1	7	7
4255:Adipose	L:4255			MGMT	1		Adipose	O-6-methylguanine-DNA methyltransferase	false	Adipose expandability; Metabolic state	6	chromosome organization; chromatin organization; nucleus; DNA metabolic process; nucleobase-containing compound metabolic process; nuclear lumen; cellular aromatic compound metabolic process; nuclear part; heterocycle metabolic process; cellular nitrogen compound metabolic process	105; 90; 202; 105; 197; 154; 197; 160; 197; 199	1	0.0125315	22	16	111	0.198198	0	0.0863516	0.0480094	0.293899	GSE13268-HealthVsDisease.GSE13268.16wk_highfat_GKvs16wk_normal_GK-pvalue2	-3.44318	TRUE	1	6	2
7352:Adipose	L:7352			UCP3	0		Adipose	uncoupling protein 3 (mitochondrial, proton carrier)	false	Metabolic state	3	nucleic acid binding transcription factor activity; sequence-specific DNA binding transcription factor activity; regulation of transcription from RNA polymerase II promoter; multicellular organismal development; regulation of gene expression; sequence-specific DNA binding; positive regulation of transcription from RNA polymerase II promoter; positive regulation of gene expression; developmental p…	192; 192; 307; 646; 512; 148; 213; 290; 696; 468	1	4.2318e-06	2	2	22	0.0909091	0	0.0866057	1.20772	0.311865	6a-HealthVsDisease.6a.CRvsAL-pvalue1	0	FALSE	0	7	1
5245:Adipose	L:5245			PHB	0		Adipose	prohibitin	false		3	nucleic acid binding transcription factor activity; sequence-specific DNA binding transcription factor activity; regulation of transcription from RNA polymerase II promoter; multicellular organismal development; regulation of gene expression; sequence-specific DNA binding; positive regulation of transcription from RNA polymerase II promoter; positive regulation of gene expression; developmental p…	192; 192; 307; 646; 512; 148; 213; 290; 696; 468	1	8.49227e-06	4	4	32	0.125	0	0.0888795	-1.13528	0.173117	1-HealthVsDisease.1.HFLF12wk-pvalue1	0	FALSE	0	4	1
2173:Adipose	L:2173			FABP7	1		Adipose	fatty acid binding protein 7, brain	false	Adipose expandability	10	extracellular matrix; proteinaceous extracellular matrix; elastic fiber; interferon-alpha/beta receptor binding; regulation of type I interferon-mediated signaling pathway; extracellular space; elastic fiber assembly; oxidoreductase activity, acting on the CH-NH2 group of donors, oxygen as acceptor	9; 8; 2; 2; 3; 11; 2; 2	1	0.000208652	2	2	9	0.222222	0	0.08978	0.290941	0.0644001	6a-HealthVsDisease.6a.CRvsAL-pvalue1	3.41988	TRUE	1	7	2
79671:Adipose	L:79671	unmapped	Entrez Gene	NLRX1	1		Adipose	NLR family member X1	false	Adipose expandability	10	extracellular matrix; proteinaceous extracellular matrix; elastic fiber; interferon-alpha/beta receptor binding; regulation of type I interferon-mediated signaling pathway; extracellular space; elastic fiber assembly; oxidoreductase activity, acting on the CH-NH2 group of donors, oxygen as acceptor	9; 8; 2; 2; 3; 11; 2; 2	1	5.02908e-05	3	3	14	0.214286	0	0.0966129	0.842857	0.0158489	6a-HealthVsDisease.6a.CRvsAL-pvalue1	4.62889	TRUE	1	7	2
207:Adipose	L:207	unmapped	Entrez Gene	AKT1	0		Adipose	v-akt murine thymoma viral oncogene homolog 1	false	Metabolic state; Tissue inflammation	3	nucleic acid binding transcription factor activity; sequence-specific DNA binding transcription factor activity; regulation of transcription from RNA polymerase II promoter; multicellular organismal development; regulation of gene expression; sequence-specific DNA binding; positive regulation of transcription from RNA polymerase II promoter; positive regulation of gene expression; developmental p…	192; 192; 307; 646; 512; 148; 213; 290; 696; 468	1	0.0240732	55	16	609	0.090312	0	0.0996892	1.24755	0.215183	GSE8700-HealthVsDisease.GSE8700.LeanvsObese-pvalue2	3.19363	TRUE	1	7	14
4313:Adipose	L:4313	unmapped	Entrez Gene	MMP2	0		Adipose	matrix metallopeptidase 2 (gelatinase A, 72kDa gelatinase, 72kDa type IV collagenase)	false	Oxidative stress; Tissue inflammation	3	nucleic acid binding transcription factor activity; sequence-specific DNA binding transcription factor activity; regulation of transcription from RNA polymerase II promoter; multicellular organismal development; regulation of gene expression; sequence-specific DNA binding; positive regulation of transcription from RNA polymerase II promoter; positive regulation of gene expression; developmental p…	192; 192; 307; 646; 512; 148; 213; 290; 696; 468	1	0.000961413	27	16	171	0.157895	0	0.102256	1.5346	0.235011	1-HealthVsDisease.1.HFLF12wk-pvalue1	0	FALSE	0	7	6
3667:Adipose	L:3667	unmapped	Entrez Gene	IRS1	0	predefined, correlation	Adipose	insulin receptor substrate 1	true	Metabolic state; Tissue inflammation	7	intracellular signal transduction; protein tyrosine kinase activity; transmembrane receptor protein tyrosine kinase signaling pathway; signal transduction; cell communication; signaling; regulation of signal transduction; cell projection organization; signaling adaptor activity; phospholipid binding	264; 66; 152; 381; 394; 389; 227; 133; 39; 76	1	0.0122074	176	16	189	0.931217	0	0.103266	-0.756941	0.132337	1-HealthVsDisease.1.HFLF12wk-pvalue1	0	FALSE	0	7	7
4015:Adipose	L:4015		Entrez Gene	LOX	1		Adipose	lysyl oxidase	false	Adipose expandability; Tissue inflammation	10	extracellular matrix; proteinaceous extracellular matrix; elastic fiber; interferon-alpha/beta receptor binding; regulation of type I interferon-mediated signaling pathway; extracellular space; elastic fiber assembly; oxidoreductase activity, acting on the CH-NH2 group of donors, oxygen as acceptor	9; 8; 2; 2; 3; 11; 2; 2	1	0.00037216	4	4	25	0.16	0	0.109785	1.24854	0.205579	1-HealthVsDisease.1.HFLF12wk-pvalue1	0	FALSE	0	6	2
8841:Adipose	L:8841	unmapped	, Entrez Gene	HDAC3	0		Adipose	histone deacetylase 3	false	Metabolic state; Tissue inflammation	3	nucleic acid binding transcription factor activity; sequence-specific DNA binding transcription factor activity; regulation of transcription from RNA polymerase II promoter; multicellular organismal development; regulation of gene expression; sequence-specific DNA binding; positive regulation of transcription from RNA polymerase II promoter; positive regulation of gene expression; developmental p…	192; 192; 307; 646; 512; 148; 213; 290; 696; 468	1	0.0002646	14	10	223	0.0627803	0	0.11188	0.852709	0.123399	6a-HealthVsDisease.6a.CRvsAL-pvalue1	2.81191	TRUE	1	7	2
5585:Adipose	L:5585	unmapped	Entrez Gene	PKN1	1		Adipose	protein kinase N1	false	Adipose expandability; Metabolic state	3	nucleic acid binding transcription factor activity; sequence-specific DNA binding transcription factor activity; regulation of transcription from RNA polymerase II promoter; multicellular organismal development; regulation of gene expression; sequence-specific DNA binding; positive regulation of transcription from RNA polymerase II promoter; positive regulation of gene expression; developmental p…	192; 192; 307; 646; 512; 148; 213; 290; 696; 468	1	0.000304362	5	4	46	0.108696	0	0.120039	1.00057	0.0389939	6a-HealthVsDisease.6a.CRvsAL-pvalue1	3.89339	TRUE	1	7	2
780:Adipose	L:780		Entrez Gene	DDR1	0		Adipose	discoidin domain receptor tyrosine kinase 1	false	Tissue inflammation	7	intracellular signal transduction; protein tyrosine kinase activity; transmembrane receptor protein tyrosine kinase signaling pathway; signal transduction; cell communication; signaling; regulation of signal transduction; cell projection organization; signaling adaptor activity; phospholipid binding	264; 66; 152; 381; 394; 389; 227; 133; 39; 76	1	0.000212483	6	4	54	0.111111	0	0.120241	0.706987	0.314621	1-HealthVsDisease.1.HFLF5d-pvalue1	0	FALSE	0	7	2
857:Adipose	L:857	unmapped	Entrez Gene	CAV1	0		Adipose	caveolin 1, caveolae protein, 22kDa	false	Metabolic state; Tissue inflammation	3	nucleic acid binding transcription factor activity; sequence-specific DNA binding transcription factor activity; regulation of transcription from RNA polymerase II promoter; multicellular organismal development; regulation of gene expression; sequence-specific DNA binding; positive regulation of transcription from RNA polymerase II promoter; positive regulation of gene expression; developmental p…	192; 192; 307; 646; 512; 148; 213; 290; 696; 468	1	0.000246938	18	12	139	0.129496	0	0.12188	0.932876	0.053461	1-HealthVsDisease.1.HFLF12wk-pvalue1	0	FALSE	0	7	9
30011:Adipose	L:30011	unmapped	Entrez Gene	SH3KBP1	0		Adipose	SH3-domain kinase binding protein 1	false		7	intracellular signal transduction; protein tyrosine kinase activity; transmembrane receptor protein tyrosine kinase signaling pathway; signal transduction; cell communication; signaling; regulation of signal transduction; cell projection organization; signaling adaptor activity; phospholipid binding	264; 66; 152; 381; 394; 389; 227; 133; 39; 76	1	0.00116763	19	12	218	0.087156	0	0.122339	1.23869	0.19423	6a-HealthVsDisease.6a.CRvsAL-pvalue1	0	FALSE	0	7	3
3934:Adipose	L:3934			LCN2	0		Adipose	lipocalin 2	false		3	nucleic acid binding transcription factor activity; sequence-specific DNA binding transcription factor activity; regulation of transcription from RNA polymerase II promoter; multicellular organismal development; regulation of gene expression; sequence-specific DNA binding; positive regulation of transcription from RNA polymerase II promoter; positive regulation of gene expression; developmental p…	192; 192; 307; 646; 512; 148; 213; 290; 696; 468	1	2.71456e-06	3	3	31	0.0967742	0	0.126196	0.609251	0.160305	GSE39549-HealthVsDisease.GSE39549.NormalvsHighFat-pvalue1	5.13975	TRUE	1	7	2
999:Adipose	L:999	unmapped	Entrez Gene	CDH1	0		Adipose	cadherin 1, type 1, E-cadherin (epithelial)	false	Tissue inflammation	3	nucleic acid binding transcription factor activity; sequence-specific DNA binding transcription factor activity; regulation of transcription from RNA polymerase II promoter; multicellular organismal development; regulation of gene expression; sequence-specific DNA binding; positive regulation of transcription from RNA polymerase II promoter; positive regulation of gene expression; developmental p…	192; 192; 307; 646; 512; 148; 213; 290; 696; 468	1	0.000348544	14	10	204	0.0686275	0	0.126683	-0.442732	0.273175	GSE39549-HealthVsDisease.GSE39549.NormalvsHighFat-pvalue1	-4.00625	TRUE	1	7	3
51738:Adipose	L:51738			GHRL	0		Adipose	ghrelin/obestatin prepropeptide	false	Metabolic state	3	nucleic acid binding transcription factor activity; sequence-specific DNA binding transcription factor activity; regulation of transcription from RNA polymerase II promoter; multicellular organismal development; regulation of gene expression; sequence-specific DNA binding; positive regulation of transcription from RNA polymerase II promoter; positive regulation of gene expression; developmental p…	192; 192; 307; 646; 512; 148; 213; 290; 696; 468	1	9.80029e-06	5	5	39	0.128205	0	0.127384	1.02198	0.0232334	1-HealthVsDisease.1.HFLF12wk-pvalue1	3.32804	TRUE	1	6	4
6774:Adipose	L:6774	unmapped	Entrez Gene	STAT3	0		Adipose	signal transducer and activator of transcription 3 (acute-phase response factor)	false	Metabolic state; Oxidative stress; Tissue inflammation	3	nucleic acid binding transcription factor activity; sequence-specific DNA binding transcription factor activity; regulation of transcription from RNA polymerase II promoter; multicellular organismal development; regulation of gene expression; sequence-specific DNA binding; positive regulation of transcription from RNA polymerase II promoter; positive regulation of gene expression; developmental p…	192; 192; 307; 646; 512; 148; 213; 290; 696; 468	1	0.00109709	30	16	306	0.0980392	0	0.128821	1.282	0.0613936	1-HealthVsDisease.1.HFLF12wk-pvalue1	0	FALSE	0	7	8
6770:Adipose	L:6770		Entrez Gene	STAR	0		Adipose	steroidogenic acute regulatory protein	false	Metabolic state	3	nucleic acid binding transcription factor activity; sequence-specific DNA binding transcription factor activity; regulation of transcription from RNA polymerase II promoter; multicellular organismal development; regulation of gene expression; sequence-specific DNA binding; positive regulation of transcription from RNA polymerase II promoter; positive regulation of gene expression; developmental p…	192; 192; 307; 646; 512; 148; 213; 290; 696; 468	1	0.000220917	7	6	45	0.155556	0	0.133724	1.03177	0.189216	GSE8700-HealthVsDisease.GSE8700.LeanvsObese-pvalue2	3.39843	TRUE	1	7	4
10627:Adipose	L:10627	unmapped	Entrez Gene	MYL12A	0		Adipose	myosin, light chain 12A, regulatory, non-sarcomeric	false		7	intracellular signal transduction; protein tyrosine kinase activity; transmembrane receptor protein tyrosine kinase signaling pathway; signal transduction; cell communication; signaling; regulation of signal transduction; cell projection organization; signaling adaptor activity; phospholipid binding	264; 66; 152; 381; 394; 389; 227; 133; 39; 76	1	0	2	2	22	0.0909091	0	0.133826	0.864137	0.00645444	1-HealthVsDisease.1.HFLF12wk-pvalue1	4.0882	TRUE	1	7	2
91445:Adipose	L:91445			RNF185	0		Adipose	ring finger protein 185	false	Metabolic state	3	nucleic acid binding transcription factor activity; sequence-specific DNA binding transcription factor activity; regulation of transcription from RNA polymerase II promoter; multicellular organismal development; regulation of gene expression; sequence-specific DNA binding; positive regulation of transcription from RNA polymerase II promoter; positive regulation of gene expression; developmental p…	192; 192; 307; 646; 512; 148; 213; 290; 696; 468	1	6.40129e-06	3	3	39	0.0769231	0	0.135024	-0.00822421	0.122642	1-HealthVsDisease.1.HFLF12wk-pvalue1	0	FALSE	0	7	1
5531:Adipose	L:5531			PPP4C	0		Adipose	protein phosphatase 4, catalytic subunit	false		3	nucleic acid binding transcription factor activity; sequence-specific DNA binding transcription factor activity; regulation of transcription from RNA polymerase II promoter; multicellular organismal development; regulation of gene expression; sequence-specific DNA binding; positive regulation of transcription from RNA polymerase II promoter; positive regulation of gene expression; developmental p…	192; 192; 307; 646; 512; 148; 213; 290; 696; 468	1	4.53203e-05	5	5	44	0.113636	0	0.135933	0.196147	0.221592	GSE13268-HealthVsDisease.GSE13268.16wk_highfat_GKvs16wk_normal_GK-pvalue2	3.39487	TRUE	1	7	2
71:Adipose	L:71	unmapped	Entrez Gene	ACTG1	0		Adipose	actin, gamma 1	false		3	nucleic acid binding transcription factor activity; sequence-specific DNA binding transcription factor activity; regulation of transcription from RNA polymerase II promoter; multicellular organismal development; regulation of gene expression; sequence-specific DNA binding; positive regulation of transcription from RNA polymerase II promoter; positive regulation of gene expression; developmental p…	192; 192; 307; 646; 512; 148; 213; 290; 696; 468	1	0.000308892	10	9	129	0.0775194	0	0.137806	1.45353	0.0210904	1-HealthVsDisease.1.HFLF12wk-pvalue	3.38843	TRUE	1	4	2
6866:Adipose	L:6866			TAC3	0		Adipose	tachykinin 3	false		1	G-protein coupled receptor activity; G-protein coupled receptor signaling pathway; transmembrane signaling receptor activity; G-protein coupled peptide receptor activity; receptor activity; signal transducer activity; G-protein coupled receptor binding; cellular calcium ion homeostasis; calcium ion homeostasis; chemokine activity	157; 164; 157; 78; 158; 158; 64; 75; 75; 41	1	6.48803e-06	10	10	144	0.0694444	0	0.150235	0.780252	0.20032	1-HealthVsDisease.1.HFLF12wk-pvalue1	0	FALSE	0	7	1
103910:Adipose	L:103910	unmapped	Entrez Gene	MYL12B	0		Adipose	myosin, light chain 12B, regulatory	false		7	intracellular signal transduction; protein tyrosine kinase activity; transmembrane receptor protein tyrosine kinase signaling pathway; signal transduction; cell communication; signaling; regulation of signal transduction; cell projection organization; signaling adaptor activity; phospholipid binding	264; 66; 152; 381; 394; 389; 227; 133; 39; 76	1	0	2	2	20	0.1	0	0.159649	1.14356	0.124828	GSE8700-HealthVsDisease.GSE8700.LeanvsObese-pvalue2	4.46629	TRUE	1	7	2
10971:PBMC	L:10971	unmapped	Entrez Gene	YWHAQ	0		PBMC	tyrosine 3-monooxygenase/tryptophan 5-monooxygenase activation protein, theta polypeptide	false		77			0	0.00066397	2	2	173	0.0115607	0	0.159766	1.88765	0.332444	GSE14497-HealthVsDisease.GSE14497.ControlvsCafeteria-pvalue	0	FALSE	0	2	1
6750:Adipose	L:6750	unmapped	Entrez Gene	SST	0		Adipose	somatostatin	false		3	nucleic acid binding transcription factor activity; sequence-specific DNA binding transcription factor activity; regulation of transcription from RNA polymerase II promoter; multicellular organismal development; regulation of gene expression; sequence-specific DNA binding; positive regulation of transcription from RNA polymerase II promoter; positive regulation of gene expression; developmental p…	192; 192; 307; 646; 512; 148; 213; 290; 696; 468	1	4.98555e-05	9	9	227	0.0396476	0	0.162353	0.529964	0.252115	GSE13268-HealthVsDisease.GSE13268.16wk_highfat_GKvs16wk_normal_GK-pvalue1	0	FALSE	0	4	3
8312:Adipose	L:8312	unmapped	Entrez Gene	AXIN1	0		Adipose	axin 1	false		108	anaphase-promoting complex-dependent proteasomal ubiquitin-dependent protein catabolic process; regulation of ubiquitin-protein ligase activity involved in mitotic cell cycle; regulation of ubiquitin-protein ligase activity; positive regulation of ubiquitin-protein ligase activity involved in mitotic cell cycle; positive regulation of ubiquitin-protein ligase activity; positive regulation of liga…	74; 70; 71; 66; 67; 67; 61; 69; 79; 78	1	0.000129869	13	9	127	0.102362	0	0.166519	1.04563	0.132632	6a-HealthVsDisease.6a.CRvsAL-pvalue1	0	FALSE	0	7	1
1401:Adipose	L:1401	unmapped	Entrez Gene	CRP	0		Adipose	C-reactive protein, pentraxin-related	false	Metabolic state; Tissue inflammation	3	nucleic acid binding transcription factor activity; sequence-specific DNA binding transcription factor activity; regulation of transcription from RNA polymerase II promoter; multicellular organismal development; regulation of gene expression; sequence-specific DNA binding; positive regulation of transcription from RNA polymerase II promoter; positive regulation of gene expression; developmental p…	192; 192; 307; 646; 512; 148; 213; 290; 696; 468	1	0.00021873	18	13	84	0.214286	0	0.172788	-0.110786	0.394636	GSE13268-HealthVsDisease.GSE13268.16wk_highfat_GKvs16wk_normal_GK-pvalue1	0	FALSE	0	4	6
55690:Adipose	L:55690			PACS1	1		Adipose	phosphofurin acidic cluster sorting protein 1	false	Adipose expandability	10	extracellular matrix; proteinaceous extracellular matrix; elastic fiber; interferon-alpha/beta receptor binding; regulation of type I interferon-mediated signaling pathway; extracellular space; elastic fiber assembly; oxidoreductase activity, acting on the CH-NH2 group of donors, oxygen as acceptor	9; 8; 2; 2; 3; 11; 2; 2	1	5.19306e-05	3	3	16	0.1875	0	0.187182	0.877032	0.0522359	6a-HealthVsDisease.6a.CRvsAL-pvalue1	3.61404	TRUE	1	7	2
5730:Adipose	L:5730	unmapped	Entrez Gene	PTGDS	0		Adipose	prostaglandin D2 synthase 21kDa (brain)	false		3	nucleic acid binding transcription factor activity; sequence-specific DNA binding transcription factor activity; regulation of transcription from RNA polymerase II promoter; multicellular organismal development; regulation of gene expression; sequence-specific DNA binding; positive regulation of transcription from RNA polymerase II promoter; positive regulation of gene expression; developmental p…	192; 192; 307; 646; 512; 148; 213; 290; 696; 468	1	1.34421e-05	4	4	45	0.0888889	0	0.190564	-0.383837	0.382905	GSE39549-HealthVsDisease.GSE39549.NormalvsHighFat-pvalue1	0	FALSE	0	7	2
5789:Adipose	L:5789			PTPRD	0		Adipose	protein tyrosine phosphatase, receptor type, D	false		44	protein phosphatase type 2A complex; protein serine/threonine phosphatase complex; protein phosphatase type 2A regulator activity; protein phosphatase regulator activity; phosphatase regulator activity; Wnt receptor signaling pathway; regulation of Wnt receptor signaling pathway; negative regulation of Wnt receptor signaling pathway; canonical Wnt receptor signaling pathway; regulation of canonic…	9; 9; 7; 7; 7; 11; 9; 7; 8; 7	1	6.72767e-06	2	2	14	0.142857	0	0.195989	-1.04733	0.195001	1-HealthVsDisease.1.HFLF12wk-pvalue1	0	FALSE	0	7	1
5111:Adipose	L:5111	unmapped	Entrez Gene	PCNA	0		Adipose	proliferating cell nuclear antigen	false	Tissue inflammation	6	chromosome organization; chromatin organization; nucleus; DNA metabolic process; nucleobase-containing compound metabolic process; nuclear lumen; cellular aromatic compound metabolic process; nuclear part; heterocycle metabolic process; cellular nitrogen compound metabolic process	105; 90; 202; 105; 197; 154; 197; 160; 197; 199	1	0.000559666	16	13	248	0.0645161	0	0.200937	0.391611	0.460262	6a-HealthVsDisease.6a.CRvsAL-pvalue1	0	FALSE	0	7	3
2099:Adipose	L:2099	unmapped	Entrez Gene	ESR1	0		Adipose	estrogen receptor 1	false	Metabolic state; Oxidative stress; Tissue inflammation	3	nucleic acid binding transcription factor activity; sequence-specific DNA binding transcription factor activity; regulation of transcription from RNA polymerase II promoter; multicellular organismal development; regulation of gene expression; sequence-specific DNA binding; positive regulation of transcription from RNA polymerase II promoter; positive regulation of gene expression; developmental p…	192; 192; 307; 646; 512; 148; 213; 290; 696; 468	1	0.00170127	31	16	524	0.0591603	0	0.202376	0.00697404	0.0816983	1-HealthVsDisease.1.HFLF12wk-pvalue1	0	FALSE	0	7	10
57817:Adipose	L:57817			HAMP	0		Adipose	hepcidin antimicrobial peptide	false	Tissue inflammation	2	BMP signaling pathway; transmembrane receptor protein serine/threonine kinase signaling pathway; pattern specification process; embryonic morphogenesis; regulation of transcription from RNA polymerase II promoter; embryo development; regulation of BMP signaling pathway; tissue development; regulation of pathway-restricted SMAD protein phosphorylation; dorsal/ventral pattern formation	28; 33; 30; 29; 41; 33; 15; 38; 13; 14	1	0.000205089	6	5	21	0.285714	0	0.202622	-1.14662	0.386968	GSE13268-HealthVsDisease.GSE13268.16wk_highfat_GKvs16wk_normal_GK-pvalue2	0	FALSE	0	6	2
761:Adipose	L:761	unmapped	Entrez Gene	CA3	0		Adipose	carbonic anhydrase III, muscle specific	false		3	nucleic acid binding transcription factor activity; sequence-specific DNA binding transcription factor activity; regulation of transcription from RNA polymerase II promoter; multicellular organismal development; regulation of gene expression; sequence-specific DNA binding; positive regulation of transcription from RNA polymerase II promoter; positive regulation of gene expression; developmental p…	192; 192; 307; 646; 512; 148; 213; 290; 696; 468	1	1.95267e-06	2	2	56	0.0357143	0	0.211979	-0.104092	0.358585	GSE39549-HealthVsDisease.GSE39549.NormalvsHighFat-pvalue1	0	FALSE	0	7	1
9370:Adipose	L:9370	unmapped	Entrez Gene	ADIPOQ	0	predefined, correlation	Adipose	adiponectin, C1Q and collagen domain containing	true	Metabolic state	3	nucleic acid binding transcription factor activity; sequence-specific DNA binding transcription factor activity; regulation of transcription from RNA polymerase II promoter; multicellular organismal development; regulation of gene expression; sequence-specific DNA binding; positive regulation of transcription from RNA polymerase II promoter; positive regulation of gene expression; developmental p…	192; 192; 307; 646; 512; 148; 213; 290; 696; 468	1	0.00137312	51	16	54	0.944444	0	0.229738	-0.178965	0.221703	1-HealthVsDisease.1.HFLF12wk-pvalue1	0	FALSE	0	7	3
5518:Adipose	L:5518	unmapped	Entrez Gene	PPP2R1A	0		Adipose	protein phosphatase 2, regulatory subunit A, alpha	false		44	protein phosphatase type 2A complex; protein serine/threonine phosphatase complex; protein phosphatase type 2A regulator activity; protein phosphatase regulator activity; phosphatase regulator activity; Wnt receptor signaling pathway; regulation of Wnt receptor signaling pathway; negative regulation of Wnt receptor signaling pathway; canonical Wnt receptor signaling pathway; regulation of canonic…	9; 9; 7; 7; 7; 11; 9; 7; 8; 7	1	4.64619e-05	4	3	230	0.0173913	0	0.231629	0.463868	0.185666	GSE8700-HealthVsDisease.GSE8700.LeanvsObese-pvalue2	3.42399	TRUE	1	7	1
84803:Adipose	L:84803	unmapped	Entrez Gene	AGPAT9	0		Adipose	1-acylglycerol-3-phosphate O-acyltransferase 9	false	Metabolic state	112	glycerol-3-phosphate O-acyltransferase activity; CDP-diacylglycerol biosynthetic process; CDP-diacylglycerol metabolic process; O-acyltransferase activity; phosphatidic acid biosynthetic process; phosphatidic acid metabolic process; triglyceride biosynthetic process; transferase activity, transferring acyl groups other than amino-acyl groups; glycerophospholipid biosynthetic process; triglyceride…	4; 4; 4; 4; 4; 4; 4; 4; 4; 4	1	0	2	2	9	0.222222	0	0.233945	0.603374	0.292097	GSE39549-HealthVsDisease.GSE39549.NormalvsHighFat-pvalue	3.81615	TRUE	1	4	2
7026:Adipose	L:7026		Entrez Gene	NR2F2	0		Adipose	nuclear receptor subfamily 2, group F, member 2	false		3	nucleic acid binding transcription factor activity; sequence-specific DNA binding transcription factor activity; regulation of transcription from RNA polymerase II promoter; multicellular organismal development; regulation of gene expression; sequence-specific DNA binding; positive regulation of transcription from RNA polymerase II promoter; positive regulation of gene expression; developmental p…	192; 192; 307; 646; 512; 148; 213; 290; 696; 468	1	6.14568e-05	4	3	96	0.0416667	0	0.234004	-0.595776	0.0781987	1-HealthVsDisease.1.HFLF12wk-pvalue1	0	FALSE	0	7	1
6514:Adipose	L:6514	unmapped	Entrez Gene	SLC2A2	0		Adipose	solute carrier family 2 (facilitated glucose transporter), member 2	false	Metabolic state; Tissue inflammation	3	nucleic acid binding transcription factor activity; sequence-specific DNA binding transcription factor activity; regulation of transcription from RNA polymerase II promoter; multicellular organismal development; regulation of gene expression; sequence-specific DNA binding; positive regulation of transcription from RNA polymerase II promoter; positive regulation of gene expression; developmental p…	192; 192; 307; 646; 512; 148; 213; 290; 696; 468	1	1.72478e-05	5	5	20	0.25	0	0.242445	-0.560188	0.428229	GSE13268-HealthVsDisease.GSE13268.16wk_highfat_GKvs16wk_normal_GK-pvalue1	0	FALSE	0	4	2
4851:Adipose	L:4851	unmapped	Entrez Gene	NOTCH1	0		Adipose	notch 1	false	Tissue inflammation	3	nucleic acid binding transcription factor activity; sequence-specific DNA binding transcription factor activity; regulation of transcription from RNA polymerase II promoter; multicellular organismal development; regulation of gene expression; sequence-specific DNA binding; positive regulation of transcription from RNA polymerase II promoter; positive regulation of gene expression; developmental p…	192; 192; 307; 646; 512; 148; 213; 290; 696; 468	1	0.000343401	12	9	178	0.0674157	0	0.242941	0.777924	0.0790231	1-HealthVsDisease.1.HFLF12wk-pvalue1	2.88095	TRUE	1	7	5
23443:Adipose	L:23443			SLC35A3	0		Adipose	solute carrier family 35 (UDP-N-acetylglucosamine (UDP-GlcNAc) transporter), member A3	false		69			0	1.73164e-05	4	4	30	0.133333	0	0.249095	-0.680055	0.167847	1-HealthVsDisease.1.HFLF12wk-pvalue	0	FALSE	0	4	1
8328:Adipose	L:8328			GFI1B	0		Adipose	growth factor independent 1B transcription repressor	false		10	extracellular matrix; proteinaceous extracellular matrix; elastic fiber; interferon-alpha/beta receptor binding; regulation of type I interferon-mediated signaling pathway; extracellular space; elastic fiber assembly; oxidoreductase activity, acting on the CH-NH2 group of donors, oxygen as acceptor	9; 8; 2; 2; 3; 11; 2; 2	1	0.000194437	7	5	78	0.0897436	0	0.249745	0.618541	0.00945104	1-HealthVsDisease.1.HFLF12wk-pvalue1	3.87612	TRUE	1	7	2
5781:Adipose	L:5781	unmapped	Entrez Gene	PTPN11	0		Adipose	protein tyrosine phosphatase, non-receptor type 11	false	Metabolic state; Tissue inflammation	7	intracellular signal transduction; protein tyrosine kinase activity; transmembrane receptor protein tyrosine kinase signaling pathway; signal transduction; cell communication; signaling; regulation of signal transduction; cell projection organization; signaling adaptor activity; phospholipid binding	264; 66; 152; 381; 394; 389; 227; 133; 39; 76	1	0.00107171	34	16	223	0.152466	0	0.258334	1.0058	0.35674	GSE8700-HealthVsDisease.GSE8700.LeanvsObese-pvalue2	0	FALSE	0	7	8
3396:Adipose	L:3396			ICT1	0		Adipose	immature colon carcinoma transcript 1	false	Metabolic state	3	nucleic acid binding transcription factor activity; sequence-specific DNA binding transcription factor activity; regulation of transcription from RNA polymerase II promoter; multicellular organismal development; regulation of gene expression; sequence-specific DNA binding; positive regulation of transcription from RNA polymerase II promoter; positive regulation of gene expression; developmental p…	192; 192; 307; 646; 512; 148; 213; 290; 696; 468	1	0.00249816	38	13	258	0.147287	0	0.258334	-0.498979	0.0511453	1-HealthVsDisease.1.HFLF12wk-pvalue1	-2.83863	TRUE	1	7	5
3717:Adipose	L:3717	unmapped	Entrez Gene	JAK2	0		Adipose	Janus kinase 2	false	Metabolic state; Tissue inflammation	7	intracellular signal transduction; protein tyrosine kinase activity; transmembrane receptor protein tyrosine kinase signaling pathway; signal transduction; cell communication; signaling; regulation of signal transduction; cell projection organization; signaling adaptor activity; phospholipid binding	264; 66; 152; 381; 394; 389; 227; 133; 39; 76	1	0.000745341	32	16	240	0.133333	0	0.259935	1.06957	0.293746	GSE8700-HealthVsDisease.GSE8700.LeanvsObese-pvalue2	0	FALSE	0	7	9
2847:Adipose	L:2847			MCHR1	0		Adipose	melanin-concentrating hormone receptor 1	false		1	G-protein coupled receptor activity; G-protein coupled receptor signaling pathway; transmembrane signaling receptor activity; G-protein coupled peptide receptor activity; receptor activity; signal transducer activity; G-protein coupled receptor binding; cellular calcium ion homeostasis; calcium ion homeostasis; chemokine activity	157; 164; 157; 78; 158; 158; 64; 75; 75; 41	1	1.0126e-05	14	14	220	0.0636364	0	0.264489	-0.304938	0.377271	6a-HealthVsDisease.6a.CRvsAL-pvalue1	0	FALSE	0	5	2
1917:Adipose	L:1917	unmapped	Entrez Gene	EEF1A2	0		Adipose	eukaryotic translation elongation factor 1 alpha 2	false		27	nuclear pore; pore complex; nuclear envelope; RNA transport; RNA localization; mitotic prometaphase; regulation of glucose transport; mRNA transport; carbohydrate transport; hexose transport	32; 32; 33; 26; 26; 21; 23; 23; 23; 23	1	1.89206e-05	3	3	21	0.142857	0	0.265004	0.017797	0.579185	GSE13268-HealthVsDisease.GSE13268.16wk_highfat_GKvs16wk_normal_GK-pvalue1	0	FALSE	0	4	2
5524:Adipose	L:5524	unmapped	Entrez Gene	PPP2R4	0		Adipose	protein phosphatase 2A activator, regulatory subunit 4	false		44	protein phosphatase type 2A complex; protein serine/threonine phosphatase complex; protein phosphatase type 2A regulator activity; protein phosphatase regulator activity; phosphatase regulator activity; Wnt receptor signaling pathway; regulation of Wnt receptor signaling pathway; negative regulation of Wnt receptor signaling pathway; canonical Wnt receptor signaling pathway; regulation of canonic…	9; 9; 7; 7; 7; 11; 9; 7; 8; 7	1	1.3533e-05	3	3	80	0.0375	0	0.267257	0.455255	0.219154	GSE13268-HealthVsDisease.GSE13268.16wk_highfat_GKvs16wk_normal_GK-pvalue2	3.42879	TRUE	1	7	1
6500:Adipose	L:6500	unmapped	Entrez Gene	SKP1	0		Adipose	S-phase kinase-associated protein 1	false		108	anaphase-promoting complex-dependent proteasomal ubiquitin-dependent protein catabolic process; regulation of ubiquitin-protein ligase activity involved in mitotic cell cycle; regulation of ubiquitin-protein ligase activity; positive regulation of ubiquitin-protein ligase activity involved in mitotic cell cycle; positive regulation of ubiquitin-protein ligase activity; positive regulation of liga…	74; 70; 71; 66; 67; 67; 61; 69; 79; 78	1	0.000447995	14	12	157	0.089172	0	0.298816	-0.278435	0.119009	1-HealthVsDisease.1.HFLF12wk-pvalue1	0	FALSE	0	7	1
5743:Adipose	L:5743	unmapped	Entrez Gene	PTGS2	0		Adipose	prostaglandin-endoperoxide synthase 2 (prostaglandin G/H synthase and cyclooxygenase)	false	Metabolic state; Tissue inflammation	3	nucleic acid binding transcription factor activity; sequence-specific DNA binding transcription factor activity; regulation of transcription from RNA polymerase II promoter; multicellular organismal development; regulation of gene expression; sequence-specific DNA binding; positive regulation of transcription from RNA polymerase II promoter; positive regulation of gene expression; developmental p…	192; 192; 307; 646; 512; 148; 213; 290; 696; 468	1	0.00119469	31	16	433	0.0715935	0	0.304632	-0.104587	0.148826	1-HealthVsDisease.1.HFLF12wk-pvalue1	0	FALSE	0	6	10
7025:Adipose	L:7025		Entrez Gene	NR2F1	0		Adipose	nuclear receptor subfamily 2, group F, member 1	false	Metabolic state	3	nucleic acid binding transcription factor activity; sequence-specific DNA binding transcription factor activity; regulation of transcription from RNA polymerase II promoter; multicellular organismal development; regulation of gene expression; sequence-specific DNA binding; positive regulation of transcription from RNA polymerase II promoter; positive regulation of gene expression; developmental p…	192; 192; 307; 646; 512; 148; 213; 290; 696; 468	1	6.63663e-06	4	4	57	0.0701754	0	0.312569	0.540827	0.185806	1-HealthVsDisease.1.HFLF12wk-pvalue1	0	FALSE	0	6	1
29895:Adipose	L:29895	unmapped	Entrez Gene	MYLPF	0		Adipose	myosin light chain, phosphorylatable, fast skeletal muscle	false		7	intracellular signal transduction; protein tyrosine kinase activity; transmembrane receptor protein tyrosine kinase signaling pathway; signal transduction; cell communication; signaling; regulation of signal transduction; cell projection organization; signaling adaptor activity; phospholipid binding	264; 66; 152; 381; 394; 389; 227; 133; 39; 76	1	0	2	2	17	0.117647	0	0.319253	-0.02681	0.368453	6a-HealthVsDisease.6a.CRvsAL-pvalue1	0	FALSE	0	5	2
2923:Adipose	L:2923			PDIA3	0		Adipose	protein disulfide isomerase family A, member 3	false	Tissue inflammation	3	nucleic acid binding transcription factor activity; sequence-specific DNA binding transcription factor activity; regulation of transcription from RNA polymerase II promoter; multicellular organismal development; regulation of gene expression; sequence-specific DNA binding; positive regulation of transcription from RNA polymerase II promoter; positive regulation of gene expression; developmental p…	192; 192; 307; 646; 512; 148; 213; 290; 696; 468	1	1.16484e-06	2	2	35	0.0571429	0	0.327773	0.644585	0.322453	1-HealthVsDisease.1.HFLF12wk-pvalue1	0	FALSE	0	7	1
10874:Adipose	L:10874			NMU	0		Adipose	neuromedin U	false		1	G-protein coupled receptor activity; G-protein coupled receptor signaling pathway; transmembrane signaling receptor activity; G-protein coupled peptide receptor activity; receptor activity; signal transducer activity; G-protein coupled receptor binding; cellular calcium ion homeostasis; calcium ion homeostasis; chemokine activity	157; 164; 157; 78; 158; 158; 64; 75; 75; 41	1	2.57933e-05	15	15	224	0.0669643	0	0.334667	0.622804	0.639735	GSE13268-HealthVsDisease.GSE13268.16wk_highfat_GKvs16wk_normal_GK-pvalue1	0	FALSE	0	4	3
596:Adipose	L:596	unmapped	Entrez Gene	BCL2	0		Adipose	B-cell CLL/lymphoma 2	false	Metabolic state; Oxidative stress; Tissue inflammation	3	nucleic acid binding transcription factor activity; sequence-specific DNA binding transcription factor activity; regulation of transcription from RNA polymerase II promoter; multicellular organismal development; regulation of gene expression; sequence-specific DNA binding; positive regulation of transcription from RNA polymerase II promoter; positive regulation of gene expression; developmental p…	192; 192; 307; 646; 512; 148; 213; 290; 696; 468	1	0.000287308	16	12	267	0.0599251	0	0.336479	0.166172	0.334245	1-HealthVsDisease.1.HFLF12wk-pvalue1	0	FALSE	0	7	6
3643:Adipose	L:3643	unmapped	Entrez Gene	INSR	0	predefined, correlation	Adipose	insulin receptor	true	Metabolic state; Tissue inflammation	7	intracellular signal transduction; protein tyrosine kinase activity; transmembrane receptor protein tyrosine kinase signaling pathway; signal transduction; cell communication; signaling; regulation of signal transduction; cell projection organization; signaling adaptor activity; phospholipid binding	264; 66; 152; 381; 394; 389; 227; 133; 39; 76	1	0.00921527	129	16	144	0.895833	0	0.346729	-0.617726	0.339272	6a-HealthVsDisease.6a.CRvsAL-pvalue1	0	FALSE	0	7	3
2596:Adipose	L:2596			GAP43	0		Adipose	growth associated protein 43	false		3	nucleic acid binding transcription factor activity; sequence-specific DNA binding transcription factor activity; regulation of transcription from RNA polymerase II promoter; multicellular organismal development; regulation of gene expression; sequence-specific DNA binding; positive regulation of transcription from RNA polymerase II promoter; positive regulation of gene expression; developmental p…	192; 192; 307; 646; 512; 148; 213; 290; 696; 468	1	7.62008e-07	2	2	9	0.222222	0	0.346954	-0.0528919	0.369475	1-HealthVsDisease.1.HFLF12wk-pvalue1	0	FALSE	0	6	1
7138:Adipose	L:7138	unmapped	Entrez Gene	TNNT1	0		Adipose	troponin T type 1 (skeletal, slow)	false		46	muscle filament sliding; actin-myosin filament sliding; actin-mediated cell contraction; actin filament-based movement; contractile fiber; muscle contraction; myofibril; muscle system process; sarcomere; actin filament-based process	28; 28; 28; 28; 28; 30; 27; 30; 23; 29	1	1.14087e-05	4	4	39	0.102564	0	0.355133	-0.696643	0.386243	6a-HealthVsDisease.6a.CRvsAL-pvalue1	0	FALSE	0	7	1
4852:Adipose	L:4852	unmapped	Entrez Gene	NPY	0		Adipose	neuropeptide Y	false		1	G-protein coupled receptor activity; G-protein coupled receptor signaling pathway; transmembrane signaling receptor activity; G-protein coupled peptide receptor activity; receptor activity; signal transducer activity; G-protein coupled receptor binding; cellular calcium ion homeostasis; calcium ion homeostasis; chemokine activity	157; 164; 157; 78; 158; 158; 64; 75; 75; 41	1	3.9902e-05	8	8	236	0.0338983	0	0.370839	0.177868	0.499983	GSE13268-HealthVsDisease.GSE13268.16wk_highfat_WKvs16wk_normal_WK-pvalue2	3.52123	TRUE	1	6	3
3953:Adipose	L:3953	unmapped	Entrez Gene	LEPR	0	predefined, correlation	Adipose	leptin receptor	true	Metabolic state	7	intracellular signal transduction; protein tyrosine kinase activity; transmembrane receptor protein tyrosine kinase signaling pathway; signal transduction; cell communication; signaling; regulation of signal transduction; cell projection organization; signaling adaptor activity; phospholipid binding	264; 66; 152; 381; 394; 389; 227; 133; 39; 76	1	0.00072112	39	16	43	0.906977	0	0.376113	-0.673507	0.436355	GSE8700-HealthVsDisease.GSE8700.LeanvsObese-pvalue2	0	FALSE	0	7	2
1958:Adipose	L:1958	unmapped	Entrez Gene	EGR1	0		Adipose	early growth response 1	false	Oxidative stress	3	nucleic acid binding transcription factor activity; sequence-specific DNA binding transcription factor activity; regulation of transcription from RNA polymerase II promoter; multicellular organismal development; regulation of gene expression; sequence-specific DNA binding; positive regulation of transcription from RNA polymerase II promoter; positive regulation of gene expression; developmental p…	192; 192; 307; 646; 512; 148; 213; 290; 696; 468	1	0.000195769	15	12	175	0.0857143	0	0.382245	0.98406	0.413273	1-HealthVsDisease.1.HFLF12wk-pvalue1	3.52789	TRUE	1	7	4
6772:Adipose	L:6772	unmapped	Entrez Gene	STAT1	0		Adipose	signal transducer and activator of transcription 1, 91kDa	false	Tissue inflammation	3	nucleic acid binding transcription factor activity; sequence-specific DNA binding transcription factor activity; regulation of transcription from RNA polymerase II promoter; multicellular organismal development; regulation of gene expression; sequence-specific DNA binding; positive regulation of transcription from RNA polymerase II promoter; positive regulation of gene expression; developmental p…	192; 192; 307; 646; 512; 148; 213; 290; 696; 468	1	0.000637366	25	16	351	0.0712251	0	0.389527	-0.0587736	0.45861	1-HealthVsDisease.1.HFLF5d-pvalue	0	FALSE	0	4	7
405:Adipose	L:405	unmapped	Entrez Gene	ARNT	0		Adipose	aryl hydrocarbon receptor nuclear translocator	false	Metabolic state; Tissue inflammation	3	nucleic acid binding transcription factor activity; sequence-specific DNA binding transcription factor activity; regulation of transcription from RNA polymerase II promoter; multicellular organismal development; regulation of gene expression; sequence-specific DNA binding; positive regulation of transcription from RNA polymerase II promoter; positive regulation of gene expression; developmental p…	192; 192; 307; 646; 512; 148; 213; 290; 696; 468	1	0.000519107	29	14	182	0.159341	0	0.391266	0.724478	0.326967	1-HealthVsDisease.1.HFLF12wk-pvalue1	0	FALSE	0	7	4
57104:Adipose	L:57104	unmapped	Entrez Gene	PNPLA2	0	predefined, correlation	Adipose	patatin-like phospholipase domain containing 2	true	Metabolic state	96	triglyceride metabolic process; neutral lipid metabolic process; triglyceride catabolic process; acylglycerol catabolic process; triglyceride lipase activity; lipid particle; glycerolipid metabolic process; retinyl-palmitate esterase activity; lipid catabolic process; cellular lipid catabolic process	8; 8; 6; 6; 5; 6; 8; 4; 7; 6	1	0.00690683	139	12	141	0.985816	0	0.39557	-0.483717	0.253617	1-HealthVsDisease.1.HFLF12wk-pvalue1	0	FALSE	0	7	4
9682:Adipose	L:9682			KDM4A	0		Adipose	lysine (K)-specific demethylase 4A	false		6	chromosome organization; chromatin organization; nucleus; DNA metabolic process; nucleobase-containing compound metabolic process; nuclear lumen; cellular aromatic compound metabolic process; nuclear part; heterocycle metabolic process; cellular nitrogen compound metabolic process	105; 90; 202; 105; 197; 154; 197; 160; 197; 199	1	9.1505e-05	15	14	48	0.3125	0	0.409785	0.197606	0.256085	1-HealthVsDisease.1.HFLF12wk-pvalue	0	FALSE	0	4	1
3553:Adipose	L:3553	unmapped	Entrez Gene	IL1B	0		Adipose	interleukin 1, beta	false	Metabolic state; Tissue inflammation	3	nucleic acid binding transcription factor activity; sequence-specific DNA binding transcription factor activity; regulation of transcription from RNA polymerase II promoter; multicellular organismal development; regulation of gene expression; sequence-specific DNA binding; positive regulation of transcription from RNA polymerase II promoter; positive regulation of gene expression; developmental p…	192; 192; 307; 646; 512; 148; 213; 290; 696; 468	1	0.000715732	24	16	268	0.0895522	0	0.41054	0.83703	0.494511	6a-HealthVsDisease.6a.CRvsAL-pvalue1	0	FALSE	0	5	9
4322:Adipose	L:4322	unmapped	Entrez Gene	MMP13	0		Adipose	matrix metallopeptidase 13 (collagenase 3)	false	Tissue inflammation	3	nucleic acid binding transcription factor activity; sequence-specific DNA binding transcription factor activity; regulation of transcription from RNA polymerase II promoter; multicellular organismal development; regulation of gene expression; sequence-specific DNA binding; positive regulation of transcription from RNA polymerase II promoter; positive regulation of gene expression; developmental p…	192; 192; 307; 646; 512; 148; 213; 290; 696; 468	1	4.43685e-05	6	6	73	0.0821918	0	0.426454	0.636331	0.321537	GSE39549-HealthVsDisease.GSE39549.NormalvsHighFat-pvalue2	0	FALSE	0	4	4
4846:Adipose	L:4846	unmapped	Entrez Gene	NOS3	0		Adipose	nitric oxide synthase 3 (endothelial cell)	false	Metabolic state; Oxidative stress; Tissue inflammation	3	nucleic acid binding transcription factor activity; sequence-specific DNA binding transcription factor activity; regulation of transcription from RNA polymerase II promoter; multicellular organismal development; regulation of gene expression; sequence-specific DNA binding; positive regulation of transcription from RNA polymerase II promoter; positive regulation of gene expression; developmental p…	192; 192; 307; 646; 512; 148; 213; 290; 696; 468	1	0.000270774	17	15	251	0.0677291	0	0.434714	-0.193387	0.226042	1-HealthVsDisease.1.HFLF12wk-pvalue1	0	FALSE	0	7	9
3065:Adipose	L:3065	unmapped	Entrez Gene	HDAC1	0		Adipose	histone deacetylase 1	false	Metabolic state; Tissue inflammation	6	chromosome organization; chromatin organization; nucleus; DNA metabolic process; nucleobase-containing compound metabolic process; nuclear lumen; cellular aromatic compound metabolic process; nuclear part; heterocycle metabolic process; cellular nitrogen compound metabolic process	105; 90; 202; 105; 197; 154; 197; 160; 197; 199	1	0.00152675	40	17	405	0.0987654	0	0.435404	0.33451	0.271398	6a-HealthVsDisease.6a.CRvsAL-pvalue	0	FALSE	0	4	2
5290:Adipose	L:5290	unmapped	Entrez Gene	PIK3CA	0		Adipose	phosphatidylinositol-4,5-bisphosphate 3-kinase, catalytic subunit alpha	false	Metabolic state; Tissue inflammation	7	intracellular signal transduction; protein tyrosine kinase activity; transmembrane receptor protein tyrosine kinase signaling pathway; signal transduction; cell communication; signaling; regulation of signal transduction; cell projection organization; signaling adaptor activity; phospholipid binding	264; 66; 152; 381; 394; 389; 227; 133; 39; 76	1	0.000363267	27	16	212	0.127358	0	0.43992	-0.41717	0.447816	6a-HealthVsDisease.6a.CRvsAL-pvalue1	0	FALSE	0	7	5
4036:Adipose	L:4036	unmapped	Entrez Gene	LRP2	0		Adipose	low density lipoprotein receptor-related protein 2	false	Metabolic state	3	nucleic acid binding transcription factor activity; sequence-specific DNA binding transcription factor activity; regulation of transcription from RNA polymerase II promoter; multicellular organismal development; regulation of gene expression; sequence-specific DNA binding; positive regulation of transcription from RNA polymerase II promoter; positive regulation of gene expression; developmental p…	192; 192; 307; 646; 512; 148; 213; 290; 696; 468	1	4.35192e-05	7	7	58	0.12069	0	0.447975	-0.831174	0.521817	1-HealthVsDisease.1.HFLF12wk-pvalue	0	FALSE	0	3	4
8496:Adipose	L:8496			PPFIBP1	0		Adipose	PTPRF interacting protein, binding protein 1 (liprin beta 1)	false		44	protein phosphatase type 2A complex; protein serine/threonine phosphatase complex; protein phosphatase type 2A regulator activity; protein phosphatase regulator activity; phosphatase regulator activity; Wnt receptor signaling pathway; regulation of Wnt receptor signaling pathway; negative regulation of Wnt receptor signaling pathway; canonical Wnt receptor signaling pathway; regulation of canonic…	9; 9; 7; 7; 7; 11; 9; 7; 8; 7	1	7.79943e-06	2	2	4	0.5	0	0.460459	0.141652	0.244884	1-HealthVsDisease.1.HFLF12wk-pvalue1	0	FALSE	0	7	1
10398:Adipose	L:10398	unmapped	Entrez Gene	MYL9	0		Adipose	myosin, light chain 9, regulatory	false		7	intracellular signal transduction; protein tyrosine kinase activity; transmembrane receptor protein tyrosine kinase signaling pathway; signal transduction; cell communication; signaling; regulation of signal transduction; cell projection organization; signaling adaptor activity; phospholipid binding	264; 66; 152; 381; 394; 389; 227; 133; 39; 76	1	0	2	2	25	0.08	0	0.467085	0.143444	0.226278	1-HealthVsDisease.1.HFLF12wk-pvalue1	0	FALSE	0	7	2
5696:Adipose	L:5696	unmapped	Entrez Gene	PSMB8	0		Adipose	proteasome (prosome, macropain) subunit, beta type, 8 (large multifunctional peptidase 7)	false		69			0	0.000179121	7	6	58	0.12069	0	0.477089	0.231994	0.53859	GSE13268-HealthVsDisease.GSE13268.16wk_highfat_GKvs16wk_normal_GK-pvalue2	0	FALSE	0	7	1
7468:Adipose	L:7468	unmapped	Entrez Gene	WHSC1	1		Adipose	Wolf-Hirschhorn syndrome candidate 1	false	Adipose expandability	10	extracellular matrix; proteinaceous extracellular matrix; elastic fiber; interferon-alpha/beta receptor binding; regulation of type I interferon-mediated signaling pathway; extracellular space; elastic fiber assembly; oxidoreductase activity, acting on the CH-NH2 group of donors, oxygen as acceptor	9; 8; 2; 2; 3; 11; 2; 2	1	5.76585e-05	2	2	42	0.047619	0	0.482352	0.886334	0.132689	6a-HealthVsDisease.6a.CRvsAL-pvalue1	0	FALSE	0	7	1
7919:Adipose	L:7919	unmapped	Entrez Gene	DDX39B	0		Adipose	DEAD (Asp-Glu-Ala-Asp) box polypeptide 39B	false		115			0	6.32876e-06	2	2	54	0.037037	0	0.49684	0.557199	0.364128	GSE8700-HealthVsDisease.GSE8700.LeanvsObese-pvalue2	0	FALSE	0	7	1
28964:Adipose	L:28964	unmapped	Entrez Gene	GIT1	0		Adipose	G protein-coupled receptor kinase interacting ArfGAP 1	false		3	nucleic acid binding transcription factor activity; sequence-specific DNA binding transcription factor activity; regulation of transcription from RNA polymerase II promoter; multicellular organismal development; regulation of gene expression; sequence-specific DNA binding; positive regulation of transcription from RNA polymerase II promoter; positive regulation of gene expression; developmental p…	192; 192; 307; 646; 512; 148; 213; 290; 696; 468	1	5.0041e-05	4	4	35	0.114286	0	0.501706	1.0038	0.501676	GSE8700-HealthVsDisease.GSE8700.LeanvsObese-pvalue2	0	FALSE	0	7	1
8074:Adipose	L:8074	unmapped	Entrez Gene	FGF23	0		Adipose	fibroblast growth factor 23	false		3	nucleic acid binding transcription factor activity; sequence-specific DNA binding transcription factor activity; regulation of transcription from RNA polymerase II promoter; multicellular organismal development; regulation of gene expression; sequence-specific DNA binding; positive regulation of transcription from RNA polymerase II promoter; positive regulation of gene expression; developmental p…	192; 192; 307; 646; 512; 148; 213; 290; 696; 468	1	0	2	2	30	0.0666667	0	0.506684	-0.182777	0.334958	1-HealthVsDisease.1.HFLF12wk-pvalue1	0	FALSE	0	6	2
10499:Adipose	L:10499	unmapped	, Entrez Gene	NCOA2	0		Adipose	nuclear receptor coactivator 2	false	Metabolic state; Tissue inflammation	3	nucleic acid binding transcription factor activity; sequence-specific DNA binding transcription factor activity; regulation of transcription from RNA polymerase II promoter; multicellular organismal development; regulation of gene expression; sequence-specific DNA binding; positive regulation of transcription from RNA polymerase II promoter; positive regulation of gene expression; developmental p…	192; 192; 307; 646; 512; 148; 213; 290; 696; 468	1	0.000236818	9	8	131	0.0687023	0	0.507728	-0.262243	0.34839	1-HealthVsDisease.1.HFLF12wk-pvalue1	0	FALSE	0	7	4
182:Adipose	L:182	unmapped	Entrez Gene	JAG1	0		Adipose	jagged 1	false		3	nucleic acid binding transcription factor activity; sequence-specific DNA binding transcription factor activity; regulation of transcription from RNA polymerase II promoter; multicellular organismal development; regulation of gene expression; sequence-specific DNA binding; positive regulation of transcription from RNA polymerase II promoter; positive regulation of gene expression; developmental p…	192; 192; 307; 646; 512; 148; 213; 290; 696; 468	1	2.26163e-05	4	4	44	0.0909091	0	0.517069	-0.783361	0.565853	GSE8700-HealthVsDisease.GSE8700.LeanvsObese-pvalue2	0	FALSE	0	7	2
6403:Adipose	L:6403	unmapped	Entrez Gene	SELP	0		Adipose	selectin P (granule membrane protein 140kDa, antigen CD62)	false	Tissue inflammation	3	nucleic acid binding transcription factor activity; sequence-specific DNA binding transcription factor activity; regulation of transcription from RNA polymerase II promoter; multicellular organismal development; regulation of gene expression; sequence-specific DNA binding; positive regulation of transcription from RNA polymerase II promoter; positive regulation of gene expression; developmental p…	192; 192; 307; 646; 512; 148; 213; 290; 696; 468	1	7.38186e-05	10	9	69	0.144928	0	0.519628	0.65689	0.420756	GSE13268-HealthVsDisease.GSE13268.16wk_highfat_GKvs16wk_normal_GK-pvalue2	0	FALSE	0	7	3
7514:Adipose	L:7514	unmapped	Entrez Gene	XPO1	0		Adipose	exportin 1 (CRM1 homolog, yeast)	false		3	nucleic acid binding transcription factor activity; sequence-specific DNA binding transcription factor activity; regulation of transcription from RNA polymerase II promoter; multicellular organismal development; regulation of gene expression; sequence-specific DNA binding; positive regulation of transcription from RNA polymerase II promoter; positive regulation of gene expression; developmental p…	192; 192; 307; 646; 512; 148; 213; 290; 696; 468	1	5.39575e-05	6	6	174	0.0344828	0	0.52105	0.0544548	0.387419	1-HealthVsDisease.1.HFLF12wk-pvalue1	0	FALSE	0	7	1
3479:Adipose	L:3479	unmapped	Entrez Gene	IGF1	0		Adipose	insulin-like growth factor 1 (somatomedin C)	false	Metabolic state; Tissue inflammation	3	nucleic acid binding transcription factor activity; sequence-specific DNA binding transcription factor activity; regulation of transcription from RNA polymerase II promoter; multicellular organismal development; regulation of gene expression; sequence-specific DNA binding; positive regulation of transcription from RNA polymerase II promoter; positive regulation of gene expression; developmental p…	192; 192; 307; 646; 512; 148; 213; 290; 696; 468	1	0.000929059	31	16	267	0.116105	0	0.531014	-0.310325	0.542967	GSE39549-HealthVsDisease.GSE39549.NormalvsHighFat-pvalue1	0	FALSE	0	7	13
1812:Adipose	L:1812	unmapped	Entrez Gene	DRD1	1		Adipose	dopamine receptor D1	false	Adipose expandability	75	positive regulation of cAMP biosynthetic process; positive regulation of cyclic nucleotide metabolic process; G-protein coupled receptor signaling pathway, coupled to cyclic nucleotide second messenger; regulation of cAMP biosynthetic process; regulation of cAMP metabolic process; G-protein coupled receptor activity; cAMP biosynthetic process; cAMP metabolic process; cyclic nucleotide biosyntheti…	28; 28; 34; 28; 28; 38; 28; 28; 28; 28	1	0.000191006	5	4	181	0.0276243	0	0.538334	-0.0138128	0.389041	6a-HealthVsDisease.6a.CRvsAL-pvalue1	0	FALSE	0	5	1
26260:Adipose	L:26260			FBXO25	0		Adipose	F-box protein 25	false		3	nucleic acid binding transcription factor activity; sequence-specific DNA binding transcription factor activity; regulation of transcription from RNA polymerase II promoter; multicellular organismal development; regulation of gene expression; sequence-specific DNA binding; positive regulation of transcription from RNA polymerase II promoter; positive regulation of gene expression; developmental p…	192; 192; 307; 646; 512; 148; 213; 290; 696; 468	1	0.000706923	15	9	110	0.136364	0	0.541668	0.61239	0.498012	GSE39549-HealthVsDisease.GSE39549.NormalvsHighFat-pvalue	0	FALSE	0	4	3
7350:Adipose	L:7350			UCP1	0		Adipose	uncoupling protein 1 (mitochondrial, proton carrier)	false	Metabolic state; Tissue inflammation	3	nucleic acid binding transcription factor activity; sequence-specific DNA binding transcription factor activity; regulation of transcription from RNA polymerase II promoter; multicellular organismal development; regulation of gene expression; sequence-specific DNA binding; positive regulation of transcription from RNA polymerase II promoter; positive regulation of gene expression; developmental p…	192; 192; 307; 646; 512; 148; 213; 290; 696; 468	1	3.16883e-05	6	6	38	0.157895	0	0.544224	-0.982995	0.518649	GSE39549-HealthVsDisease.GSE39549.NormalvsHighFat-pvalue	0	FALSE	0	3	5
4843:Adipose	L:4843	unmapped	Entrez Gene	NOS2	0	predefined, correlation	Adipose	nitric oxide synthase 2, inducible	true	Tissue inflammation	3	nucleic acid binding transcription factor activity; sequence-specific DNA binding transcription factor activity; regulation of transcription from RNA polymerase II promoter; multicellular organismal development; regulation of gene expression; sequence-specific DNA binding; positive regulation of transcription from RNA polymerase II promoter; positive regulation of gene expression; developmental p…	192; 192; 307; 646; 512; 148; 213; 290; 696; 468	1	0.00740486	131	16	179	0.731844	0	0.54717	-0.937689	0.243985	1-HealthVsDisease.1.HFLF12wk-pvalue	0	FALSE	0	3	2
181:Adipose	L:181	unmapped	Entrez Gene	AGRP	0		Adipose	agouti related protein homolog (mouse)	false	Metabolic state	3	nucleic acid binding transcription factor activity; sequence-specific DNA binding transcription factor activity; regulation of transcription from RNA polymerase II promoter; multicellular organismal development; regulation of gene expression; sequence-specific DNA binding; positive regulation of transcription from RNA polymerase II promoter; positive regulation of gene expression; developmental p…	192; 192; 307; 646; 512; 148; 213; 290; 696; 468	1	7.04206e-05	5	5	20	0.25	0	0.54918	1.0213	0.76182	GSE39549-HealthVsDisease.GSE39549.NormalvsHighFat-pvalue	0	FALSE	0	1	2
2475:Adipose	L:2475	unmapped	Entrez Gene	MTOR	0		Adipose	mechanistic target of rapamycin (serine/threonine kinase)	false	Metabolic state; Tissue inflammation	3	nucleic acid binding transcription factor activity; sequence-specific DNA binding transcription factor activity; regulation of transcription from RNA polymerase II promoter; multicellular organismal development; regulation of gene expression; sequence-specific DNA binding; positive regulation of transcription from RNA polymerase II promoter; positive regulation of gene expression; developmental p…	192; 192; 307; 646; 512; 148; 213; 290; 696; 468	1	0.00232729	17	13	174	0.0977011	0	0.558241	-0.0395134	0.42658	6a-HealthVsDisease.6a.CRvsAL-pvalue1	0	FALSE	0	7	7
27329:Adipose	L:27329			ANGPTL3	0		Adipose	angiopoietin-like 3	false	Metabolic state	3	nucleic acid binding transcription factor activity; sequence-specific DNA binding transcription factor activity; regulation of transcription from RNA polymerase II promoter; multicellular organismal development; regulation of gene expression; sequence-specific DNA binding; positive regulation of transcription from RNA polymerase II promoter; positive regulation of gene expression; developmental p…	192; 192; 307; 646; 512; 148; 213; 290; 696; 468	1	0	2	2	4	0.5	0	0.568524	-0.0242131	0.419943	1-HealthVsDisease.1.HFLF12wk-pvalue1	0	FALSE	0	7	2
2691:Adipose	L:2691			GHRH	0		Adipose	growth hormone releasing hormone	false		75	positive regulation of cAMP biosynthetic process; positive regulation of cyclic nucleotide metabolic process; G-protein coupled receptor signaling pathway, coupled to cyclic nucleotide second messenger; regulation of cAMP biosynthetic process; regulation of cAMP metabolic process; G-protein coupled receptor activity; cAMP biosynthetic process; cAMP metabolic process; cyclic nucleotide biosyntheti…	28; 28; 34; 28; 28; 38; 28; 28; 28; 28	1	4.05173e-05	5	5	99	0.0505051	0	0.577893	0.37732	0.644854	GSE13268-HealthVsDisease.GSE13268.16wk_highfat_WKvs16wk_normal_WK-pvalue1	0	FALSE	0	4	2
3066:Adipose	L:3066	unmapped	Entrez Gene	HDAC2	0		Adipose	histone deacetylase 2	false	Metabolic state; Tissue inflammation	3	nucleic acid binding transcription factor activity; sequence-specific DNA binding transcription factor activity; regulation of transcription from RNA polymerase II promoter; multicellular organismal development; regulation of gene expression; sequence-specific DNA binding; positive regulation of transcription from RNA polymerase II promoter; positive regulation of gene expression; developmental p…	192; 192; 307; 646; 512; 148; 213; 290; 696; 468	1	0.000270923	14	10	244	0.057377	0	0.57806	-0.456291	0.242686	1-HealthVsDisease.1.HFLF12wk-pvalue1	0	FALSE	0	7	3
84649:Adipose	L:84649	unmapped	Entrez Gene	DGAT2	0	predefined, correlation	Adipose	diacylglycerol O-acyltransferase 2	true	Metabolic state	96	triglyceride metabolic process; neutral lipid metabolic process; triglyceride catabolic process; acylglycerol catabolic process; triglyceride lipase activity; lipid particle; glycerolipid metabolic process; retinyl-palmitate esterase activity; lipid catabolic process; cellular lipid catabolic process	8; 8; 6; 6; 5; 6; 8; 4; 7; 6	1	0.00598433	164	5	164	1	0	0.580967	-0.315884	0.431243	1-HealthVsDisease.1.HFLF12wk-pvalue1	0	FALSE	0	7	1
4323:Adipose	L:4323	unmapped	Entrez Gene	MMP14	0		Adipose	matrix metallopeptidase 14 (membrane-inserted)	false	Tissue inflammation	3	nucleic acid binding transcription factor activity; sequence-specific DNA binding transcription factor activity; regulation of transcription from RNA polymerase II promoter; multicellular organismal development; regulation of gene expression; sequence-specific DNA binding; positive regulation of transcription from RNA polymerase II promoter; positive regulation of gene expression; developmental p…	192; 192; 307; 646; 512; 148; 213; 290; 696; 468	1	4.99298e-05	8	8	54	0.148148	0	0.581627	0.410577	0.483382	1-HealthVsDisease.1.HFLF12wk-pvalue1	0	FALSE	0	7	4
5443:Adipose	L:5443	unmapped	Entrez Gene	POMC	0		Adipose	proopiomelanocortin	false	Tissue inflammation	3	nucleic acid binding transcription factor activity; sequence-specific DNA binding transcription factor activity; regulation of transcription from RNA polymerase II promoter; multicellular organismal development; regulation of gene expression; sequence-specific DNA binding; positive regulation of transcription from RNA polymerase II promoter; positive regulation of gene expression; developmental p…	192; 192; 307; 646; 512; 148; 213; 290; 696; 468	1	0.000492948	18	14	408	0.0441176	0	0.58433	0.621936	0.348343	GSE13268-HealthVsDisease.GSE13268.16wk_highfat_GKvs16wk_normal_GK-pvalue2	0	FALSE	0	7	6
93408:Adipose	L:93408	unmapped	Entrez Gene	MYL10	0		Adipose	myosin, light chain 10, regulatory	false		7	intracellular signal transduction; protein tyrosine kinase activity; transmembrane receptor protein tyrosine kinase signaling pathway; signal transduction; cell communication; signaling; regulation of signal transduction; cell projection organization; signaling adaptor activity; phospholipid binding	264; 66; 152; 381; 394; 389; 227; 133; 39; 76	1	0	2	2	18	0.111111	0	0.584404	-0.920464	0.788409	GSE39549-HealthVsDisease.GSE39549.NormalvsHighFat-pvalue	0	FALSE	0	1	2
3308:Adipose	L:3308	unmapped	Entrez Gene	HSPA4	0		Adipose	heat shock 70kDa protein 4	false	Metabolic state; Oxidative stress; Tissue inflammation	3	nucleic acid binding transcription factor activity; sequence-specific DNA binding transcription factor activity; regulation of transcription from RNA polymerase II promoter; multicellular organismal development; regulation of gene expression; sequence-specific DNA binding; positive regulation of transcription from RNA polymerase II promoter; positive regulation of gene expression; developmental p…	192; 192; 307; 646; 512; 148; 213; 290; 696; 468	1	0.000695468	18	13	266	0.0676692	0	0.586096	-0.449455	0.575842	GSE13268-HealthVsDisease.GSE13268.16wk_highfat_WKvs16wk_normal_WK-pvalue2	0	FALSE	0	7	7
85569:Adipose	L:85569			GALP	0		Adipose	galanin-like peptide	false		3	nucleic acid binding transcription factor activity; sequence-specific DNA binding transcription factor activity; regulation of transcription from RNA polymerase II promoter; multicellular organismal development; regulation of gene expression; sequence-specific DNA binding; positive regulation of transcription from RNA polymerase II promoter; positive regulation of gene expression; developmental p…	192; 192; 307; 646; 512; 148; 213; 290; 696; 468	1	0	2	2	4	0.5	0	0.593704	0.373634	0.498556	1-HealthVsDisease.1.HFLF12wk-pvalue1	0	FALSE	0	6	2
3991:Adipose	L:3991	unmapped	Entrez Gene	LIPE	0	predefined, correlation	Adipose	lipase, hormone-sensitive	true	Metabolic state	96	triglyceride metabolic process; neutral lipid metabolic process; triglyceride catabolic process; acylglycerol catabolic process; triglyceride lipase activity; lipid particle; glycerolipid metabolic process; retinyl-palmitate esterase activity; lipid catabolic process; cellular lipid catabolic process	8; 8; 6; 6; 5; 6; 8; 4; 7; 6	1	0.0092312	155	15	160	0.96875	0	0.597572	0.207842	0.161777	6a-HealthVsDisease.6a.CRvsAL-pvalue1	0	FALSE	0	7	3
885:Adipose	L:885			CCK	0		Adipose	cholecystokinin	false		1	G-protein coupled receptor activity; G-protein coupled receptor signaling pathway; transmembrane signaling receptor activity; G-protein coupled peptide receptor activity; receptor activity; signal transducer activity; G-protein coupled receptor binding; cellular calcium ion homeostasis; calcium ion homeostasis; chemokine activity	157; 164; 157; 78; 158; 158; 64; 75; 75; 41	1	1.07688e-05	11	11	198	0.0555556	0	0.605314	0.10891	0.591142	GSE39549-HealthVsDisease.GSE39549.NormalvsHighFat-pvalue1	0	FALSE	0	6	2
2:Adipose	L:2	unmapped	Entrez Gene	A2M	0		Adipose	alpha-2-macroglobulin	false	Metabolic state; Tissue inflammation	3	nucleic acid binding transcription factor activity; sequence-specific DNA binding transcription factor activity; regulation of transcription from RNA polymerase II promoter; multicellular organismal development; regulation of gene expression; sequence-specific DNA binding; positive regulation of transcription from RNA polymerase II promoter; positive regulation of gene expression; developmental p…	192; 192; 307; 646; 512; 148; 213; 290; 696; 468	1	0.000184956	16	14	86	0.186047	0	0.615898	0.0368523	0.620692	GSE13268-HealthVsDisease.GSE13268.16wk_highfat_GKvs16wk_normal_GK-pvalue1	0	FALSE	0	4	3
3708:PBMC	L:3708	unmapped	Entrez Gene	ITPR1	0		PBMC	inositol 1,4,5-trisphosphate receptor, type 1	false		122			0	0.00379277	2	2	85	0.0235294	0	0.630366	-0.328893	0.519351	GSE14497-HealthVsDisease.GSE14497.ControlvsCafeteria-pvalue	0	FALSE	0	2	1
5792:Adipose	L:5792	unmapped	Entrez Gene	PTPRF	0		Adipose	protein tyrosine phosphatase, receptor type, F	false	Metabolic state	7	intracellular signal transduction; protein tyrosine kinase activity; transmembrane receptor protein tyrosine kinase signaling pathway; signal transduction; cell communication; signaling; regulation of signal transduction; cell projection organization; signaling adaptor activity; phospholipid binding	264; 66; 152; 381; 394; 389; 227; 133; 39; 76	1	5.36293e-05	5	4	24	0.208333	0	0.649636	0.237311	0.517279	6a-HealthVsDisease.6a.CRvsAL-pvalue1	0	FALSE	0	7	3
10879:Adipose	L:10879			SMR3B	0		Adipose	submaxillary gland androgen regulated protein 3B	false		69			0	1.41255e-05	3	3	15	0.2	0	0.65138	-0.331811	0.736597	GSE8700-HealthVsDisease.GSE8700.LeanvsObese-pvalue1	0	FALSE	0	4	1
3990:Adipose	L:3990	unmapped	Entrez Gene	LIPC	0		Adipose	lipase, hepatic	false	Metabolic state; Oxidative stress	96	triglyceride metabolic process; neutral lipid metabolic process; triglyceride catabolic process; acylglycerol catabolic process; triglyceride lipase activity; lipid particle; glycerolipid metabolic process; retinyl-palmitate esterase activity; lipid catabolic process; cellular lipid catabolic process	8; 8; 6; 6; 5; 6; 8; 4; 7; 6	1	1.57094e-05	6	5	143	0.041958	0	0.663509	-0.32107	0.649317	GSE39549-HealthVsDisease.GSE39549.NormalvsHighFat-pvalue1	0	FALSE	0	6	4
58498:Adipose	L:58498	unmapped	Entrez Gene	MYL7	0		Adipose	myosin, light chain 7, regulatory	false		7	intracellular signal transduction; protein tyrosine kinase activity; transmembrane receptor protein tyrosine kinase signaling pathway; signal transduction; cell communication; signaling; regulation of signal transduction; cell projection organization; signaling adaptor activity; phospholipid binding	264; 66; 152; 381; 394; 389; 227; 133; 39; 76	1	0	2	2	16	0.125	0	0.670444	0.859622	0.536257	GSE13268-HealthVsDisease.GSE13268.16wk_highfat_GKvs16wk_normal_GK-pvalue2	0	FALSE	0	5	2
23380:Adipose	L:23380	unmapped	Entrez Gene	SRGAP2	0		Adipose	SLIT-ROBO Rho GTPase activating protein 2	false		41	lamellipodium assembly involved in ameboidal cell migration; extension of a leading process involved in cell motility in cerebral cortex radial glia guided migration; regulation of neuron migration; negative regulation of neuron migration; actin filament severing	1; 1; 1; 1; 1	1	0.000292342	2	1	13	0.153846	0	0.676779	0.281275	0.450622	1-HealthVsDisease.1.HFLF12wk-pvalue1	0	FALSE	0	6	1
7341:Adipose	L:7341	unmapped	Entrez Gene	SUMO1	0		Adipose	SMT3 suppressor of mif two 3 homolog 1 (S. cerevisiae)	false	Metabolic state; Oxidative stress; Tissue inflammation	6	chromosome organization; chromatin organization; nucleus; DNA metabolic process; nucleobase-containing compound metabolic process; nuclear lumen; cellular aromatic compound metabolic process; nuclear part; heterocycle metabolic process; cellular nitrogen compound metabolic process	105; 90; 202; 105; 197; 154; 197; 160; 197; 199	1	0.00344312	55	17	480	0.114583	0	0.67852	-0.604461	0.41787	GSE13268-HealthVsDisease.GSE13268.16wk_highfat_GKvs16wk_normal_GK-pvalue2	0	FALSE	0	7	4
3569:Adipose	L:3569	unmapped	Entrez Gene	IL6	0	predefined, correlation	Adipose	interleukin 6 (interferon, beta 2)	true	Metabolic state; Oxidative stress; Tissue inflammation	3	nucleic acid binding transcription factor activity; sequence-specific DNA binding transcription factor activity; regulation of transcription from RNA polymerase II promoter; multicellular organismal development; regulation of gene expression; sequence-specific DNA binding; positive regulation of transcription from RNA polymerase II promoter; positive regulation of gene expression; developmental p…	192; 192; 307; 646; 512; 148; 213; 290; 696; 468	1	0.0400536	396	16	435	0.910345	0	0.680991	-0.173542	0.530253	GSE8700-HealthVsDisease.GSE8700.LeanvsObese-pvalue1	0	FALSE	0	4	11
4160:Adipose	L:4160			MC4R	0		Adipose	melanocortin 4 receptor	false		75	positive regulation of cAMP biosynthetic process; positive regulation of cyclic nucleotide metabolic process; G-protein coupled receptor signaling pathway, coupled to cyclic nucleotide second messenger; regulation of cAMP biosynthetic process; regulation of cAMP metabolic process; G-protein coupled receptor activity; cAMP biosynthetic process; cAMP metabolic process; cyclic nucleotide biosyntheti…	28; 28; 34; 28; 28; 38; 28; 28; 28; 28	1	6.24594e-05	5	5	86	0.0581395	0	0.682934	0.0858155	0.432604	6a-HealthVsDisease.6a.CRvsAL-pvalue1	0	FALSE	0	5	1
5241:Adipose	L:5241	unmapped	Entrez Gene	PGR	0		Adipose	progesterone receptor	false		3	nucleic acid binding transcription factor activity; sequence-specific DNA binding transcription factor activity; regulation of transcription from RNA polymerase II promoter; multicellular organismal development; regulation of gene expression; sequence-specific DNA binding; positive regulation of transcription from RNA polymerase II promoter; positive regulation of gene expression; developmental p…	192; 192; 307; 646; 512; 148; 213; 290; 696; 468	1	4.304e-05	7	6	142	0.0492958	0	0.697803	-0.113414	0.721482	GSE8700-HealthVsDisease.GSE8700.LeanvsObese-pvalue1	0	FALSE	0	4	3
51083:Adipose	L:51083		Entrez Gene	GAL	0		Adipose	galanin/GMAP prepropeptide	false	Metabolic state; Tissue inflammation	3	nucleic acid binding transcription factor activity; sequence-specific DNA binding transcription factor activity; regulation of transcription from RNA polymerase II promoter; multicellular organismal development; regulation of gene expression; sequence-specific DNA binding; positive regulation of transcription from RNA polymerase II promoter; positive regulation of gene expression; developmental p…	192; 192; 307; 646; 512; 148; 213; 290; 696; 468	1	3.29327e-05	9	9	178	0.0505618	0	0.701572	0.291822	0.566967	1-HealthVsDisease.1.HFLF5d-pvalue1	0	FALSE	0	7	4
4312:Adipose	L:4312	unmapped	Entrez Gene	MMP1	0		Adipose	matrix metallopeptidase 1 (interstitial collagenase)	false	Oxidative stress; Tissue inflammation	3	nucleic acid binding transcription factor activity; sequence-specific DNA binding transcription factor activity; regulation of transcription from RNA polymerase II promoter; multicellular organismal development; regulation of gene expression; sequence-specific DNA binding; positive regulation of transcription from RNA polymerase II promoter; positive regulation of gene expression; developmental p…	192; 192; 307; 646; 512; 148; 213; 290; 696; 468	1	3.40517e-05	12	11	122	0.0983607	0	0.749349	-0.658334	0.742554	GSE39549-HealthVsDisease.GSE39549.NormalvsHighFat-pvalue1	0	FALSE	0	1	6
5294:Adipose	L:5294	unmapped	Entrez Gene	PIK3CG	0		Adipose	phosphatidylinositol-4,5-bisphosphate 3-kinase, catalytic subunit gamma	false	Metabolic state; Tissue inflammation	7	intracellular signal transduction; protein tyrosine kinase activity; transmembrane receptor protein tyrosine kinase signaling pathway; signal transduction; cell communication; signaling; regulation of signal transduction; cell projection organization; signaling adaptor activity; phospholipid binding	264; 66; 152; 381; 394; 389; 227; 133; 39; 76	1	0.00026271	22	16	183	0.120219	0	0.765267	0.665356	0.360685	1-HealthVsDisease.1.HFLF12wk-pvalue	0	FALSE	0	4	5
1392:Adipose	L:1392	unmapped	Entrez Gene	CRH	0		Adipose	corticotropin releasing hormone	false	Tissue inflammation	75	positive regulation of cAMP biosynthetic process; positive regulation of cyclic nucleotide metabolic process; G-protein coupled receptor signaling pathway, coupled to cyclic nucleotide second messenger; regulation of cAMP biosynthetic process; regulation of cAMP metabolic process; G-protein coupled receptor activity; cAMP biosynthetic process; cAMP metabolic process; cyclic nucleotide biosyntheti…	28; 28; 34; 28; 28; 38; 28; 28; 28; 28	1	6.66002e-05	6	6	140	0.0428571	0	0.768228	-0.039533	0.66313	GSE13268-HealthVsDisease.GSE13268.16wk_highfat_GKvs16wk_normal_GK-pvalue1	0	FALSE	0	4	3
4654:Adipose	L:4654		Entrez Gene	MYOD1	0		Adipose	myogenic differentiation 1	false	Metabolic state	3	nucleic acid binding transcription factor activity; sequence-specific DNA binding transcription factor activity; regulation of transcription from RNA polymerase II promoter; multicellular organismal development; regulation of gene expression; sequence-specific DNA binding; positive regulation of transcription from RNA polymerase II promoter; positive regulation of gene expression; developmental p…	192; 192; 307; 646; 512; 148; 213; 290; 696; 468	1	8.773e-05	8	8	129	0.0620155	0	0.779624	-0.449277	0.425734	GSE13268-HealthVsDisease.GSE13268.16wk_highfat_GKvs16wk_normal_GK-pvalue1	0	FALSE	0	4	1
820:Adipose	L:820	unmapped	Entrez Gene	CAMP	1		Adipose	cathelicidin antimicrobial peptide	false	Adipose expandability; Tissue inflammation	3	nucleic acid binding transcription factor activity; sequence-specific DNA binding transcription factor activity; regulation of transcription from RNA polymerase II promoter; multicellular organismal development; regulation of gene expression; sequence-specific DNA binding; positive regulation of transcription from RNA polymerase II promoter; positive regulation of gene expression; developmental p…	192; 192; 307; 646; 512; 148; 213; 290; 696; 468	1	0.00707667	4	4	25	0.16	0	0.799216	-0.1047	0.375476	1-HealthVsDisease.1.HFLF12wk-pvalue1	0	FALSE	0	6	3
5617:Adipose	L:5617	unmapped	Entrez Gene	PRL	0		Adipose	prolactin	false	Metabolic state; Tissue inflammation	3	nucleic acid binding transcription factor activity; sequence-specific DNA binding transcription factor activity; regulation of transcription from RNA polymerase II promoter; multicellular organismal development; regulation of gene expression; sequence-specific DNA binding; positive regulation of transcription from RNA polymerase II promoter; positive regulation of gene expression; developmental p…	192; 192; 307; 646; 512; 148; 213; 290; 696; 468	1	0.000268658	15	12	293	0.0511945	0	0.805735	-0.382968	0.643011	GSE39549-HealthVsDisease.GSE39549.NormalvsHighFat-pvalue2	0	FALSE	0	4	6
3091:Adipose	L:3091	unmapped	Entrez Gene	HIF1A	0	predefined, correlation	Adipose	hypoxia inducible factor 1, alpha subunit (basic helix-loop-helix transcription factor)	true	Metabolic state; Oxidative stress; Tissue inflammation	3	nucleic acid binding transcription factor activity; sequence-specific DNA binding transcription factor activity; regulation of transcription from RNA polymerase II promoter; multicellular organismal development; regulation of gene expression; sequence-specific DNA binding; positive regulation of transcription from RNA polymerase II promoter; positive regulation of gene expression; developmental p…	192; 192; 307; 646; 512; 148; 213; 290; 696; 468	1	0.0264731	260	16	334	0.778443	0	0.810587	0.198744	0.641841	1-HealthVsDisease.1.HFLF5d-pvalue1	0	FALSE	0	7	4
7200:Adipose	L:7200	unmapped	Entrez Gene	TRH	0		Adipose	thyrotropin-releasing hormone	false		3	nucleic acid binding transcription factor activity; sequence-specific DNA binding transcription factor activity; regulation of transcription from RNA polymerase II promoter; multicellular organismal development; regulation of gene expression; sequence-specific DNA binding; positive regulation of transcription from RNA polymerase II promoter; positive regulation of gene expression; developmental p…	192; 192; 307; 646; 512; 148; 213; 290; 696; 468	1	2.64942e-05	12	12	204	0.0588235	0	0.81541	-0.0701283	0.662771	GSE8700-HealthVsDisease.GSE8700.LeanvsObese-pvalue1	0	FALSE	0	4	2
4519:Adipose	L:4519	unmapped	Entrez Gene	CYTB	0		Adipose	cytochrome b	false		33	hydrogen ion transmembrane transporter activity; respiratory electron transport chain; monovalent inorganic cation transmembrane transporter activity; electron transport chain; cellular respiration; cytochrome-c oxidase activity; inorganic cation transmembrane transporter activity; cation transmembrane transporter activity; mitochondrial inner membrane; organelle inner membrane	24; 25; 24; 25; 25; 16; 24; 24; 26; 26	1	6.41049e-05	13	12	47	0.276596	0	0.821302	-0.620109	0.829407	GSE13268-HealthVsDisease.GSE13268.16wk_highfat_WKvs16wk_normal_WK-pvalue	0	FALSE	0	3	9
150763:Adipose	L:150763	unmapped	Entrez Gene	GPAT2	0		Adipose	glycerol-3-phosphate acyltransferase 2, mitochondrial	false	Metabolic state	112	glycerol-3-phosphate O-acyltransferase activity; CDP-diacylglycerol biosynthetic process; CDP-diacylglycerol metabolic process; O-acyltransferase activity; phosphatidic acid biosynthetic process; phosphatidic acid metabolic process; triglyceride biosynthetic process; transferase activity, transferring acyl groups other than amino-acyl groups; glycerophospholipid biosynthetic process; triglyceride…	4; 4; 4; 4; 4; 4; 4; 4; 4; 4	1	0	2	2	8	0.25	0	0.827303	0.288665	0.52385	GSE39549-HealthVsDisease.GSE39549.NormalvsHighFat-pvalue1	0	FALSE	0	6	2
2693:Adipose	L:2693			GHSR	0		Adipose	growth hormone secretagogue receptor	false		1	G-protein coupled receptor activity; G-protein coupled receptor signaling pathway; transmembrane signaling receptor activity; G-protein coupled peptide receptor activity; receptor activity; signal transducer activity; G-protein coupled receptor binding; cellular calcium ion homeostasis; calcium ion homeostasis; chemokine activity	157; 164; 157; 78; 158; 158; 64; 75; 75; 41	1	6.48803e-06	10	10	114	0.0877193	0	0.828886	-0.473667	0.646721	GSE13268-HealthVsDisease.GSE13268.16wk_highfat_GKvs16wk_normal_GK-pvalue1	0	FALSE	0	4	1
627:Adipose	L:627	unmapped	Entrez Gene	BDNF	0		Adipose	brain-derived neurotrophic factor	false	Tissue inflammation	3	nucleic acid binding transcription factor activity; sequence-specific DNA binding transcription factor activity; regulation of transcription from RNA polymerase II promoter; multicellular organismal development; regulation of gene expression; sequence-specific DNA binding; positive regulation of transcription from RNA polymerase II promoter; positive regulation of gene expression; developmental p…	192; 192; 307; 646; 512; 148; 213; 290; 696; 468	1	0.000204474	11	10	161	0.068323	0	0.836373	-0.472241	0.507493	6a-HealthVsDisease.6a.CRvsAL-pvalue1	0	FALSE	0	5	6
5528:Adipose	L:5528	unmapped	Entrez Gene	PPP2R5D	0		Adipose	protein phosphatase 2, regulatory subunit B', delta	false		44	protein phosphatase type 2A complex; protein serine/threonine phosphatase complex; protein phosphatase type 2A regulator activity; protein phosphatase regulator activity; phosphatase regulator activity; Wnt receptor signaling pathway; regulation of Wnt receptor signaling pathway; negative regulation of Wnt receptor signaling pathway; canonical Wnt receptor signaling pathway; regulation of canonic…	9; 9; 7; 7; 7; 11; 9; 7; 8; 7	1	1.06501e-05	3	3	24	0.125	0	0.842432	0.0803306	0.649453	1-HealthVsDisease.1.HFLF5d-pvalue1	0	FALSE	0	7	1
1385:Adipose	L:1385	unmapped	Entrez Gene	CREB1	0		Adipose	cAMP responsive element binding protein 1	false	Tissue inflammation	3	nucleic acid binding transcription factor activity; sequence-specific DNA binding transcription factor activity; regulation of transcription from RNA polymerase II promoter; multicellular organismal development; regulation of gene expression; sequence-specific DNA binding; positive regulation of transcription from RNA polymerase II promoter; positive regulation of gene expression; developmental p…	192; 192; 307; 646; 512; 148; 213; 290; 696; 468	1	0.00690207	15	11	244	0.0614754	0	0.865955	-0.0844857	0.721482	GSE8700-HealthVsDisease.GSE8700.LeanvsObese-pvalue2	0	FALSE	0	5	3
1054:Adipose	L:1054	unmapped	Entrez Gene	CEBPG	0		Adipose	CCAAT/enhancer binding protein (C/EBP), gamma	false	Tissue inflammation	3	nucleic acid binding transcription factor activity; sequence-specific DNA binding transcription factor activity; regulation of transcription from RNA polymerase II promoter; multicellular organismal development; regulation of gene expression; sequence-specific DNA binding; positive regulation of transcription from RNA polymerase II promoter; positive regulation of gene expression; developmental p…	192; 192; 307; 646; 512; 148; 213; 290; 696; 468	1	0	2	2	25	0.08	0	0.868023	-0.166846	0.493232	1-HealthVsDisease.1.HFLF12wk-pvalue1	0	FALSE	0	7	2
3481:Adipose	L:3481	unmapped	Entrez Gene	IGF2	0		Adipose	insulin-like growth factor 2 (somatomedin A)	false	Metabolic state; Oxidative stress; Tissue inflammation	3	nucleic acid binding transcription factor activity; sequence-specific DNA binding transcription factor activity; regulation of transcription from RNA polymerase II promoter; multicellular organismal development; regulation of gene expression; sequence-specific DNA binding; positive regulation of transcription from RNA polymerase II promoter; positive regulation of gene expression; developmental p…	192; 192; 307; 646; 512; 148; 213; 290; 696; 468	1	0.00303105	51	16	745	0.0684564	0	0.888142	0.164161	0.575013	6a-HealthVsDisease.6a.CRvsAL-pvalue1	0	FALSE	0	5	16
144125:Adipose	L:144125	unmapped	Entrez Gene	OR2AG1	1		Adipose	olfactory receptor, family 2, subfamily AG, member 1	false	Adipose expandability	1	G-protein coupled receptor activity; G-protein coupled receptor signaling pathway; transmembrane signaling receptor activity; G-protein coupled peptide receptor activity; receptor activity; signal transducer activity; G-protein coupled receptor binding; cellular calcium ion homeostasis; calcium ion homeostasis; chemokine activity	157; 164; 157; 78; 158; 158; 64; 75; 75; 41	1	0.000242603	2	2	259	0.00772201	0	0.897794	-0.00855805	0.433093	GSE39549-HealthVsDisease.GSE39549.NormalvsHighFat-pvalue1	0	FALSE	0	3	1
338755:Adipose	L:338755	unmapped	Entrez Gene	OR2AG2	1		Adipose	olfactory receptor, family 2, subfamily AG, member 2	false	Adipose expandability	1	G-protein coupled receptor activity; G-protein coupled receptor signaling pathway; transmembrane signaling receptor activity; G-protein coupled peptide receptor activity; receptor activity; signal transducer activity; G-protein coupled receptor binding; cellular calcium ion homeostasis; calcium ion homeostasis; chemokine activity	157; 164; 157; 78; 158; 158; 64; 75; 75; 41	1	0.000242603	2	2	258	0.00775194	0	0.897794	-0.00855805	0.433093	GSE39549-HealthVsDisease.GSE39549.NormalvsHighFat-pvalue1	0	FALSE	0	3	1
10014:Adipose	L:10014	unmapped	Entrez Gene	HDAC5	0		Adipose	histone deacetylase 5	false	Tissue inflammation	3	nucleic acid binding transcription factor activity; sequence-specific DNA binding transcription factor activity; regulation of transcription from RNA polymerase II promoter; multicellular organismal development; regulation of gene expression; sequence-specific DNA binding; positive regulation of transcription from RNA polymerase II promoter; positive regulation of gene expression; developmental p…	192; 192; 307; 646; 512; 148; 213; 290; 696; 468	1	1.17707e-05	3	3	89	0.0337079	0	0.911545	0.547325	0.636854	GSE8700-HealthVsDisease.GSE8700.LeanvsObese-pvalue2	0	FALSE	0	7	2
5728:Adipose	L:5728	unmapped	Entrez Gene	PTEN	0		Adipose	phosphatase and tensin homolog	false	Oxidative stress; Tissue inflammation	3	nucleic acid binding transcription factor activity; sequence-specific DNA binding transcription factor activity; regulation of transcription from RNA polymerase II promoter; multicellular organismal development; regulation of gene expression; sequence-specific DNA binding; positive regulation of transcription from RNA polymerase II promoter; positive regulation of gene expression; developmental p…	192; 192; 307; 646; 512; 148; 213; 290; 696; 468	1	8.58763e-05	12	10	161	0.0745342	0	0.927009	0.179786	0.545265	1-HealthVsDisease.1.HFLF12wk-pvalue1	0	FALSE	0	7	8
2641:Adipose	L:2641			GCG	0		Adipose	glucagon	false		1	G-protein coupled receptor activity; G-protein coupled receptor signaling pathway; transmembrane signaling receptor activity; G-protein coupled peptide receptor activity; receptor activity; signal transducer activity; G-protein coupled receptor binding; cellular calcium ion homeostasis; calcium ion homeostasis; chemokine activity	157; 164; 157; 78; 158; 158; 64; 75; 75; 41	1	0.000607163	17	14	318	0.0534591	0	0.935437	-0.134704	0.77997	GSE39549-HealthVsDisease.GSE39549.NormalvsHighFat-pvalue2	0	FALSE	0	4	2
4922:Adipose	L:4922			NTS	0		Adipose	neurotensin	false		1	G-protein coupled receptor activity; G-protein coupled receptor signaling pathway; transmembrane signaling receptor activity; G-protein coupled peptide receptor activity; receptor activity; signal transducer activity; G-protein coupled receptor binding; cellular calcium ion homeostasis; calcium ion homeostasis; chemokine activity	157; 164; 157; 78; 158; 158; 64; 75; 75; 41	1	6.48803e-06	10	10	162	0.0617284	0	0.957517	0.119534	0.529006	6a-HealthVsDisease.6a.CRvsAL-pvalue1	0	FALSE	0	7	1
4633:Adipose	L:4633	unmapped	Entrez Gene	MYL2	0		Adipose	myosin, light chain 2, regulatory, cardiac, slow	false		46	muscle filament sliding; actin-myosin filament sliding; actin-mediated cell contraction; actin filament-based movement; contractile fiber; muscle contraction; myofibril; muscle system process; sarcomere; actin filament-based process	28; 28; 28; 28; 28; 30; 27; 30; 23; 29	1	7.9503e-05	5	5	56	0.0892857	0	0.985588	-0.0314291	0.994511	GSE39549-HealthVsDisease.GSE39549.NormalvsHighFat-pvalue	0	FALSE	0	1	2
8174:Adipose	L:8174	unmapped	Entrez Gene	MADCAM1	1		Adipose	mucosal vascular addressin cell adhesion molecule 1	false	Adipose expandability; Tissue inflammation	3	nucleic acid binding transcription factor activity; sequence-specific DNA binding transcription factor activity; regulation of transcription from RNA polymerase II promoter; multicellular organismal development; regulation of gene expression; sequence-specific DNA binding; positive regulation of transcription from RNA polymerase II promoter; positive regulation of gene expression; developmental p…	192; 192; 307; 646; 512; 148; 213; 290; 696; 468	1	0.00544298	4	4	10	0.4	0	0.987969	-0.338211	0.730572	1-HealthVsDisease.1.HFLF12wk-pvalue1	0	FALSE	0	6	2
6863:Adipose	L:6863		Entrez Gene	TAC1	0		Adipose	tachykinin, precursor 1	false		1	G-protein coupled receptor activity; G-protein coupled receptor signaling pathway; transmembrane signaling receptor activity; G-protein coupled peptide receptor activity; receptor activity; signal transducer activity; G-protein coupled receptor binding; cellular calcium ion homeostasis; calcium ion homeostasis; chemokine activity	157; 164; 157; 78; 158; 158; 64; 75; 75; 41	1	0.000187932	13	12	205	0.0634146	0	0.994349	0.214502	0.915228	GSE39549-HealthVsDisease.GSE39549.NormalvsHighFat-pvalue2	0	FALSE	0	4	2
3645:Adipose	L:3645	unmapped	Entrez Gene	INSRR	1		Adipose	insulin receptor-related receptor	false	Adipose expandability; Metabolic state	7	intracellular signal transduction; protein tyrosine kinase activity; transmembrane receptor protein tyrosine kinase signaling pathway; signal transduction; cell communication; signaling; regulation of signal transduction; cell projection organization; signaling adaptor activity; phospholipid binding	264; 66; 152; 381; 394; 389; 227; 133; 39; 76	1	0.00305902	4	4	26	0.153846	0	0.995029	-0.0710347	0.864123	GSE39549-HealthVsDisease.GSE39549.NormalvsHighFat-pvalue1	0	FALSE	0	6	3
167691:PBMC	L:167691			LCA5	0		PBMC	Leber congenital amaurosis 5	false		17	NAD(P)+ transhydrogenase (B-specific) activity; NAD(P)+ transhydrogenase (AB-specific) activity; 13-prostaglandin reductase activity; 15-oxoprostaglandin 13-oxidase activity; NAD(P)+ transhydrogenase activity	1; 1; 1; 1; 1	1	0.00382284	5	3	160	0.03125	0	1		#DIV/0!		0	FALSE	0	0	1
3952:Blood	L:3952	unmapped	Entrez Gene	LEP	1	predefined, correlation	Blood	leptin	true	Adipose expandability; Metabolic state	21	response to hormone stimulus; regulation of immune system process; hormone activity; positive regulation of mitosis; response to organic nitrogen; extracellular space; negative regulation of transport; negative regulation of hormone secretion; nitric oxide biosynthetic process; response to organic substance	15; 16; 8; 6; 14; 14; 10; 6; 6; 19	1	0.0116679	40	4	206	0.194175	0					0	FALSE	0	0	3
HMDB01201:Adipose	Ch:HMDB01201	mapped	HMDB	HMDB01201	0		Adipose		false	Metabolic state	7	intracellular signal transduction; protein tyrosine kinase activity; transmembrane receptor protein tyrosine kinase signaling pathway; signal transduction; cell communication; signaling; regulation of signal transduction; cell projection organization; signaling adaptor activity; phospholipid binding	264; 66; 152; 381; 394; 389; 227; 133; 39; 76	1	0.00119965	31	13	612	0.0506536	0					0	FALSE	0	0	5
HMDB01256:Adipose	Ch:HMDB01256	mapped	HMDB	HMDB01256	0		Adipose		false	Tissue inflammation	3	nucleic acid binding transcription factor activity; sequence-specific DNA binding transcription factor activity; regulation of transcription from RNA polymerase II promoter; multicellular organismal development; regulation of gene expression; sequence-specific DNA binding; positive regulation of transcription from RNA polymerase II promoter; positive regulation of gene expression; developmental p…	192; 192; 307; 646; 512; 148; 213; 290; 696; 468	1	6.95148e-05	9	7	113	0.079646	0					0	FALSE	0	0	4
HMDB01275:Adipose	Ch:HMDB01275	mapped	HMDB	HMDB01275	0		Adipose		false	Metabolic state	3	nucleic acid binding transcription factor activity; sequence-specific DNA binding transcription factor activity; regulation of transcription from RNA polymerase II promoter; multicellular organismal development; regulation of gene expression; sequence-specific DNA binding; positive regulation of transcription from RNA polymerase II promoter; positive regulation of gene expression; developmental p…	192; 192; 307; 646; 512; 148; 213; 290; 696; 468	1	0.000152137	11	7	99	0.111111	0					0	FALSE	0	0	2
HMDB01220:Adipose	Ch:HMDB01220	mapped	HMDB	HMDB01220	0		Adipose		false	Metabolic state; Tissue inflammation	3	nucleic acid binding transcription factor activity; sequence-specific DNA binding transcription factor activity; regulation of transcription from RNA polymerase II promoter; multicellular organismal development; regulation of gene expression; sequence-specific DNA binding; positive regulation of transcription from RNA polymerase II promoter; positive regulation of gene expression; developmental p…	192; 192; 307; 646; 512; 148; 213; 290; 696; 468	1	0.00241795	47	16	478	0.0983264	0					0	FALSE	0	0	11
HMDB00538:Adipose	Ch:HMDB00538	mapped, unmapped	HMDB	HMDB00538	0		Adipose		false	Metabolic state; Tissue inflammation	3	nucleic acid binding transcription factor activity; sequence-specific DNA binding transcription factor activity; regulation of transcription from RNA polymerase II promoter; multicellular organismal development; regulation of gene expression; sequence-specific DNA binding; positive regulation of transcription from RNA polymerase II promoter; positive regulation of gene expression; developmental p…	192; 192; 307; 646; 512; 148; 213; 290; 696; 468	1	0.0162797	117	16	1688	0.0693128	0					0	FALSE	0	0	7
HMDB14330:Adipose	Ch:HMDB14330	mapped	HMDB	HMDB14330	0		Adipose		false	Metabolic state; Oxidative stress; Tissue inflammation	3	nucleic acid binding transcription factor activity; sequence-specific DNA binding transcription factor activity; regulation of transcription from RNA polymerase II promoter; multicellular organismal development; regulation of gene expression; sequence-specific DNA binding; positive regulation of transcription from RNA polymerase II promoter; positive regulation of gene expression; developmental p…	192; 192; 307; 646; 512; 148; 213; 290; 696; 468	1	0.00069362	24	16	182	0.131868	0					0	FALSE	0	0	7
HMDB14312:Adipose	Ch:HMDB14312	mapped	HMDB	HMDB14312	0		Adipose		false	Tissue inflammation	3	nucleic acid binding transcription factor activity; sequence-specific DNA binding transcription factor activity; regulation of transcription from RNA polymerase II promoter; multicellular organismal development; regulation of gene expression; sequence-specific DNA binding; positive regulation of transcription from RNA polymerase II promoter; positive regulation of gene expression; developmental p…	192; 192; 307; 646; 512; 148; 213; 290; 696; 468	1	4.46189e-05	7	7	51	0.137255	0					0	FALSE	0	0	2
HMDB00464:Adipose	Ch:HMDB00464	mapped, unmapped	HMDB	HMDB00464	0		Adipose		false	Metabolic state; Oxidative stress; Tissue inflammation	3	nucleic acid binding transcription factor activity; sequence-specific DNA binding transcription factor activity; regulation of transcription from RNA polymerase II promoter; multicellular organismal development; regulation of gene expression; sequence-specific DNA binding; positive regulation of transcription from RNA polymerase II promoter; positive regulation of gene expression; developmental p…	192; 192; 307; 646; 512; 148; 213; 290; 696; 468	1	0.0669803	143	16	1551	0.0921986	0					0	FALSE	0	0	19
HMDB01423:Adipose	Ch:HMDB01423	mapped, unmapped	HMDB	HMDB01423	0		Adipose		false	Metabolic state	3	nucleic acid binding transcription factor activity; sequence-specific DNA binding transcription factor activity; regulation of transcription from RNA polymerase II promoter; multicellular organismal development; regulation of gene expression; sequence-specific DNA binding; positive regulation of transcription from RNA polymerase II promoter; positive regulation of gene expression; developmental p…	192; 192; 307; 646; 512; 148; 213; 290; 696; 468	1	0.00128471	29	10	334	0.0868263	0					0	FALSE	0	0	4
HMDB01473:Adipose	Ch:HMDB01473	mapped, unmapped	HMDB	HMDB01473	0		Adipose		false	Metabolic state	112	glycerol-3-phosphate O-acyltransferase activity; CDP-diacylglycerol biosynthetic process; CDP-diacylglycerol metabolic process; O-acyltransferase activity; phosphatidic acid biosynthetic process; phosphatidic acid metabolic process; triglyceride biosynthetic process; transferase activity, transferring acyl groups other than amino-acyl groups; glycerophospholipid biosynthetic process; triglyceride…	4; 4; 4; 4; 4; 4; 4; 4; 4; 4	1	3.9562e-05	4	4	81	0.0493827	0					0	FALSE	0	0	2
HMDB00305:Adipose	Ch:HMDB00305	mapped, unmapped	HMDB	HMDB00305	0		Adipose		false	Metabolic state; Tissue inflammation	3	nucleic acid binding transcription factor activity; sequence-specific DNA binding transcription factor activity; regulation of transcription from RNA polymerase II promoter; multicellular organismal development; regulation of gene expression; sequence-specific DNA binding; positive regulation of transcription from RNA polymerase II promoter; positive regulation of gene expression; developmental p…	192; 192; 307; 646; 512; 148; 213; 290; 696; 468	1	0.000893947	16	10	102	0.156863	0					0	FALSE	0	0	4
HMDB01325:Adipose	Ch:HMDB01325	mapped	HMDB	HMDB01325	0		Adipose		false		33	hydrogen ion transmembrane transporter activity; respiratory electron transport chain; monovalent inorganic cation transmembrane transporter activity; electron transport chain; cellular respiration; cytochrome-c oxidase activity; inorganic cation transmembrane transporter activity; cation transmembrane transporter activity; mitochondrial inner membrane; organelle inner membrane	24; 25; 24; 25; 25; 16; 24; 24; 26; 26	1	0	5	5	58	0.0862069	0					0	FALSE	0	0	5
HMDB08923:Adipose	Ch:HMDB08923	mapped	HMDB	HMDB08923	0		Adipose		false		33	hydrogen ion transmembrane transporter activity; respiratory electron transport chain; monovalent inorganic cation transmembrane transporter activity; electron transport chain; cellular respiration; cytochrome-c oxidase activity; inorganic cation transmembrane transporter activity; cation transmembrane transporter activity; mitochondrial inner membrane; organelle inner membrane	24; 25; 24; 25; 25; 16; 24; 24; 26; 26	1	0.000536652	7	6	79	0.0886076	0					0	FALSE	0	0	5
HMDB01341:Adipose	Ch:HMDB01341	mapped	HMDB	HMDB01341	0		Adipose		false	Metabolic state	3	nucleic acid binding transcription factor activity; sequence-specific DNA binding transcription factor activity; regulation of transcription from RNA polymerase II promoter; multicellular organismal development; regulation of gene expression; sequence-specific DNA binding; positive regulation of transcription from RNA polymerase II promoter; positive regulation of gene expression; developmental p…	192; 192; 307; 646; 512; 148; 213; 290; 696; 468	1	0.0139624	105	16	1560	0.0673077	0					0	FALSE	0	0	8
HMDB08986:Adipose	Ch:HMDB08986	mapped	HMDB	HMDB08986	0		Adipose		false		33	hydrogen ion transmembrane transporter activity; respiratory electron transport chain; monovalent inorganic cation transmembrane transporter activity; electron transport chain; cellular respiration; cytochrome-c oxidase activity; inorganic cation transmembrane transporter activity; cation transmembrane transporter activity; mitochondrial inner membrane; organelle inner membrane	24; 25; 24; 25; 25; 16; 24; 24; 26; 26	1	0.000536652	7	6	76	0.0921053	0					0	FALSE	0	0	5
HMDB08991:Adipose	Ch:HMDB08991	mapped	HMDB	HMDB08991	0		Adipose		false		33	hydrogen ion transmembrane transporter activity; respiratory electron transport chain; monovalent inorganic cation transmembrane transporter activity; electron transport chain; cellular respiration; cytochrome-c oxidase activity; inorganic cation transmembrane transporter activity; cation transmembrane transporter activity; mitochondrial inner membrane; organelle inner membrane	24; 25; 24; 25; 25; 16; 24; 24; 26; 26	1	0.00102958	10	8	80	0.125	0					0	FALSE	0	0	5
HMDB01389:Adipose	Ch:HMDB01389	mapped, unmapped	HMDB	HMDB01389	0		Adipose		false	Metabolic state; Oxidative stress; Tissue inflammation	3	nucleic acid binding transcription factor activity; sequence-specific DNA binding transcription factor activity; regulation of transcription from RNA polymerase II promoter; multicellular organismal development; regulation of gene expression; sequence-specific DNA binding; positive regulation of transcription from RNA polymerase II promoter; positive regulation of gene expression; developmental p…	192; 192; 307; 646; 512; 148; 213; 290; 696; 468	1	0.00212837	35	16	301	0.116279	0					0	FALSE	0	0	10
HMDB00220:Adipose	Ch:HMDB00220	mapped	HMDB	HMDB00220	0		Adipose		false	Metabolic state; Oxidative stress; Tissue inflammation	3	nucleic acid binding transcription factor activity; sequence-specific DNA binding transcription factor activity; regulation of transcription from RNA polymerase II promoter; multicellular organismal development; regulation of gene expression; sequence-specific DNA binding; positive regulation of transcription from RNA polymerase II promoter; positive regulation of gene expression; developmental p…	192; 192; 307; 646; 512; 148; 213; 290; 696; 468	1	0.00175493	37	16	315	0.11746	0					0	FALSE	0	0	9
HMDB00237:Adipose	Ch:HMDB00237	mapped	HMDB	HMDB00237	0		Adipose		false	Metabolic state; Tissue inflammation	3	nucleic acid binding transcription factor activity; sequence-specific DNA binding transcription factor activity; regulation of transcription from RNA polymerase II promoter; multicellular organismal development; regulation of gene expression; sequence-specific DNA binding; positive regulation of transcription from RNA polymerase II promoter; positive regulation of gene expression; developmental p…	192; 192; 307; 646; 512; 148; 213; 290; 696; 468	1	0.00076506	26	16	230	0.113043	0					0	FALSE	0	0	4
HMDB00234:Adipose	Ch:HMDB00234	mapped	HMDB	HMDB00234	0		Adipose		false	Metabolic state; Tissue inflammation	3	nucleic acid binding transcription factor activity; sequence-specific DNA binding transcription factor activity; regulation of transcription from RNA polymerase II promoter; multicellular organismal development; regulation of gene expression; sequence-specific DNA binding; positive regulation of transcription from RNA polymerase II promoter; positive regulation of gene expression; developmental p…	192; 192; 307; 646; 512; 148; 213; 290; 696; 468	1	0.000772573	22	14	208	0.105769	0					0	FALSE	0	0	11
HMDB00216:Adipose	Ch:HMDB00216	mapped, unmapped	HMDB	HMDB00216	0		Adipose		false	Metabolic state; Tissue inflammation	3	nucleic acid binding transcription factor activity; sequence-specific DNA binding transcription factor activity; regulation of transcription from RNA polymerase II promoter; multicellular organismal development; regulation of gene expression; sequence-specific DNA binding; positive regulation of transcription from RNA polymerase II promoter; positive regulation of gene expression; developmental p…	192; 192; 307; 646; 512; 148; 213; 290; 696; 468	1	0.00125448	33	16	444	0.0743243	0					0	FALSE	0	0	8
HMDB00288:Adipose	Ch:HMDB00288	mapped	HMDB	HMDB00288	0		Adipose		false	Oxidative stress; Tissue inflammation	3	nucleic acid binding transcription factor activity; sequence-specific DNA binding transcription factor activity; regulation of transcription from RNA polymerase II promoter; multicellular organismal development; regulation of gene expression; sequence-specific DNA binding; positive regulation of transcription from RNA polymerase II promoter; positive regulation of gene expression; developmental p…	192; 192; 307; 646; 512; 148; 213; 290; 696; 468	1	1.31225e-05	4	4	122	0.0327869	0					0	FALSE	0	0	2
HMDB00265:Adipose	Ch:HMDB00265	mapped	HMDB	HMDB00265	0		Adipose		false	Metabolic state; Tissue inflammation	3	nucleic acid binding transcription factor activity; sequence-specific DNA binding transcription factor activity; regulation of transcription from RNA polymerase II promoter; multicellular organismal development; regulation of gene expression; sequence-specific DNA binding; positive regulation of transcription from RNA polymerase II promoter; positive regulation of gene expression; developmental p…	192; 192; 307; 646; 512; 148; 213; 290; 696; 468	1	0.00013144	7	7	59	0.118644	0					0	FALSE	0	0	3
HMDB00258:Adipose	Ch:HMDB00258	mapped	HMDB	HMDB00258	0		Adipose		false	Metabolic state; Tissue inflammation	3	nucleic acid binding transcription factor activity; sequence-specific DNA binding transcription factor activity; regulation of transcription from RNA polymerase II promoter; multicellular organismal development; regulation of gene expression; sequence-specific DNA binding; positive regulation of transcription from RNA polymerase II promoter; positive regulation of gene expression; developmental p…	192; 192; 307; 646; 512; 148; 213; 290; 696; 468	1	0.000924004	18	12	146	0.123288	0					0	FALSE	0	0	11
HMDB00259:Adipose	Ch:HMDB00259	mapped	HMDB	HMDB00259	0		Adipose		false	Metabolic state; Tissue inflammation	3	nucleic acid binding transcription factor activity; sequence-specific DNA binding transcription factor activity; regulation of transcription from RNA polymerase II promoter; multicellular organismal development; regulation of gene expression; sequence-specific DNA binding; positive regulation of transcription from RNA polymerase II promoter; positive regulation of gene expression; developmental p…	192; 192; 307; 646; 512; 148; 213; 290; 696; 468	1	0.000782793	31	16	468	0.0662393	0					0	FALSE	0	0	7
4636:Adipose	L:4636	unmapped	Entrez Gene	MYL5	0		Adipose	myosin, light chain 5, regulatory	false		7	intracellular signal transduction; protein tyrosine kinase activity; transmembrane receptor protein tyrosine kinase signaling pathway; signal transduction; cell communication; signaling; regulation of signal transduction; cell projection organization; signaling adaptor activity; phospholipid binding	264; 66; 152; 381; 394; 389; 227; 133; 39; 76	1	0	2	2	16	0.125	0					0	FALSE	0	0	2
HMDB00131:Adipose	Ch:HMDB00131	mapped	HMDB	HMDB00131	0		Adipose		false	Metabolic state; Oxidative stress; Tissue inflammation	3	nucleic acid binding transcription factor activity; sequence-specific DNA binding transcription factor activity; regulation of transcription from RNA polymerase II promoter; multicellular organismal development; regulation of gene expression; sequence-specific DNA binding; positive regulation of transcription from RNA polymerase II promoter; positive regulation of gene expression; developmental p…	192; 192; 307; 646; 512; 148; 213; 290; 696; 468	1	0.00982348	110	16	1194	0.0921273	0					0	FALSE	0	0	13
HMDB00126:Adipose	Ch:HMDB00126	mapped	HMDB	HMDB00126	0		Adipose		false	Metabolic state	112	glycerol-3-phosphate O-acyltransferase activity; CDP-diacylglycerol biosynthetic process; CDP-diacylglycerol metabolic process; O-acyltransferase activity; phosphatidic acid biosynthetic process; phosphatidic acid metabolic process; triglyceride biosynthetic process; transferase activity, transferring acyl groups other than amino-acyl groups; glycerophospholipid biosynthetic process; triglyceride…	4; 4; 4; 4; 4; 4; 4; 4; 4; 4	1	1.27489e-05	4	4	73	0.0547945	0					0	FALSE	0	0	2
HMDB00151:Adipose	Ch:HMDB00151	mapped, unmapped	HMDB	HMDB00151	0		Adipose		false	Metabolic state; Oxidative stress; Tissue inflammation	3	nucleic acid binding transcription factor activity; sequence-specific DNA binding transcription factor activity; regulation of transcription from RNA polymerase II promoter; multicellular organismal development; regulation of gene expression; sequence-specific DNA binding; positive regulation of transcription from RNA polymerase II promoter; positive regulation of gene expression; developmental p…	192; 192; 307; 646; 512; 148; 213; 290; 696; 468	1	0.00392099	57	16	444	0.128378	0					0	FALSE	0	0	13
HMDB00148:Adipose	Ch:HMDB00148	mapped, unmapped	HMDB	HMDB00148	0		Adipose		false	Metabolic state; Tissue inflammation	3	nucleic acid binding transcription factor activity; sequence-specific DNA binding transcription factor activity; regulation of transcription from RNA polymerase II promoter; multicellular organismal development; regulation of gene expression; sequence-specific DNA binding; positive regulation of transcription from RNA polymerase II promoter; positive regulation of gene expression; developmental p…	192; 192; 307; 646; 512; 148; 213; 290; 696; 468	1	0.000819874	25	11	431	0.0580046	0					0	FALSE	0	0	5
HMDB00108:Adipose	Ch:HMDB00108	mapped	HMDB	HMDB00108	0		Adipose		false	Metabolic state; Oxidative stress; Tissue inflammation	3	nucleic acid binding transcription factor activity; sequence-specific DNA binding transcription factor activity; regulation of transcription from RNA polymerase II promoter; multicellular organismal development; regulation of gene expression; sequence-specific DNA binding; positive regulation of transcription from RNA polymerase II promoter; positive regulation of gene expression; developmental p…	192; 192; 307; 646; 512; 148; 213; 290; 696; 468	1	0.00922065	61	16	421	0.144893	0					0	FALSE	0	0	15
HMDB01547:Adipose	Ch:HMDB01547	mapped	HMDB	HMDB01547	0		Adipose		false	Metabolic state; Tissue inflammation	7	intracellular signal transduction; protein tyrosine kinase activity; transmembrane receptor protein tyrosine kinase signaling pathway; signal transduction; cell communication; signaling; regulation of signal transduction; cell projection organization; signaling adaptor activity; phospholipid binding	264; 66; 152; 381; 394; 389; 227; 133; 39; 76	1	0.000405268	7	5	83	0.0843373	0					0	FALSE	0	0	2
HMDB00039:Adipose	Ch:HMDB00039	mapped	HMDB	HMDB00039	0		Adipose		false	Metabolic state; Oxidative stress; Tissue inflammation	3	nucleic acid binding transcription factor activity; sequence-specific DNA binding transcription factor activity; regulation of transcription from RNA polymerase II promoter; multicellular organismal development; regulation of gene expression; sequence-specific DNA binding; positive regulation of transcription from RNA polymerase II promoter; positive regulation of gene expression; developmental p…	192; 192; 307; 646; 512; 148; 213; 290; 696; 468	1	0.000484973	29	16	281	0.103203	0					0	FALSE	0	0	6
HMDB00034:Adipose	Ch:HMDB00034	mapped	HMDB	HMDB00034	0		Adipose		false	Metabolic state	3	nucleic acid binding transcription factor activity; sequence-specific DNA binding transcription factor activity; regulation of transcription from RNA polymerase II promoter; multicellular organismal development; regulation of gene expression; sequence-specific DNA binding; positive regulation of transcription from RNA polymerase II promoter; positive regulation of gene expression; developmental p…	192; 192; 307; 646; 512; 148; 213; 290; 696; 468	1	4.70187e-06	5	5	114	0.0438596	0					0	FALSE	0	0	2
HMDB00053:Adipose	Ch:HMDB00053	mapped	HMDB	HMDB00053	0		Adipose		false		3	nucleic acid binding transcription factor activity; sequence-specific DNA binding transcription factor activity; regulation of transcription from RNA polymerase II promoter; multicellular organismal development; regulation of gene expression; sequence-specific DNA binding; positive regulation of transcription from RNA polymerase II promoter; positive regulation of gene expression; developmental p…	192; 192; 307; 646; 512; 148; 213; 290; 696; 468	1	2.95182e-06	2	2	43	0.0465116	0					0	FALSE	0	0	1
HMDB15572:Adipose	Ch:HMDB15572	mapped	HMDB	HMDB15572	0		Adipose		false	Metabolic state; Oxidative stress; Tissue inflammation	3	nucleic acid binding transcription factor activity; sequence-specific DNA binding transcription factor activity; regulation of transcription from RNA polymerase II promoter; multicellular organismal development; regulation of gene expression; sequence-specific DNA binding; positive regulation of transcription from RNA polymerase II promoter; positive regulation of gene expression; developmental p…	192; 192; 307; 646; 512; 148; 213; 290; 696; 468	1	0.00323287	60	16	685	0.0875912	0					0	FALSE	0	0	4
HMDB02961:Adipose	Ch:HMDB02961	mapped, unmapped	HMDB	HMDB02961	0		Adipose		false	Tissue inflammation	3	nucleic acid binding transcription factor activity; sequence-specific DNA binding transcription factor activity; regulation of transcription from RNA polymerase II promoter; multicellular organismal development; regulation of gene expression; sequence-specific DNA binding; positive regulation of transcription from RNA polymerase II promoter; positive regulation of gene expression; developmental p…	192; 192; 307; 646; 512; 148; 213; 290; 696; 468	1	0.00020081	8	8	75	0.106667	0					0	FALSE	0	0	3
HMDB01847:Adipose	Ch:HMDB01847	mapped	HMDB	HMDB01847	0		Adipose		false	Metabolic state; Tissue inflammation	3	nucleic acid binding transcription factor activity; sequence-specific DNA binding transcription factor activity; regulation of transcription from RNA polymerase II promoter; multicellular organismal development; regulation of gene expression; sequence-specific DNA binding; positive regulation of transcription from RNA polymerase II promoter; positive regulation of gene expression; developmental p…	192; 192; 307; 646; 512; 148; 213; 290; 696; 468	1	0.000504103	13	10	154	0.0844156	0					0	FALSE	0	0	4
HMDB01903:Adipose	Ch:HMDB01903	mapped, unmapped	HMDB	HMDB01903	0		Adipose		false	Metabolic state; Oxidative stress; Tissue inflammation	3	nucleic acid binding transcription factor activity; sequence-specific DNA binding transcription factor activity; regulation of transcription from RNA polymerase II promoter; multicellular organismal development; regulation of gene expression; sequence-specific DNA binding; positive regulation of transcription from RNA polymerase II promoter; positive regulation of gene expression; developmental p…	192; 192; 307; 646; 512; 148; 213; 290; 696; 468	1	0.00144656	25	16	157	0.159236	0					0	FALSE	0	0	8
HMDB01830:Adipose	Ch:HMDB01830	mapped	HMDB	HMDB01830	0		Adipose		false	Metabolic state; Oxidative stress; Tissue inflammation	3	nucleic acid binding transcription factor activity; sequence-specific DNA binding transcription factor activity; regulation of transcription from RNA polymerase II promoter; multicellular organismal development; regulation of gene expression; sequence-specific DNA binding; positive regulation of transcription from RNA polymerase II promoter; positive regulation of gene expression; developmental p…	192; 192; 307; 646; 512; 148; 213; 290; 696; 468	1	0.00129984	37	16	312	0.11859	0					0	FALSE	0	0	11
HMDB08036:Adipose	Ch:HMDB08036	mapped	HMDB	HMDB08036	0		Adipose		false		33	hydrogen ion transmembrane transporter activity; respiratory electron transport chain; monovalent inorganic cation transmembrane transporter activity; electron transport chain; cellular respiration; cytochrome-c oxidase activity; inorganic cation transmembrane transporter activity; cation transmembrane transporter activity; mitochondrial inner membrane; organelle inner membrane	24; 25; 24; 25; 25; 16; 24; 24; 26; 26	1	0.000270021	6	6	115	0.0521739	0					0	FALSE	0	0	5
3576:Adipose	L:3576	unmapped	Entrez Gene	IL8	0		Adipose	interleukin 8	false	Tissue inflammation	3	nucleic acid binding transcription factor activity; sequence-specific DNA binding transcription factor activity; regulation of transcription from RNA polymerase II promoter; multicellular organismal development; regulation of gene expression; sequence-specific DNA binding; positive regulation of transcription from RNA polymerase II promoter; positive regulation of gene expression; developmental p…	192; 192; 307; 646; 512; 148; 213; 290; 696; 468	1	0.000503506	22	16	245	0.0897959	0					0	FALSE	0	0	7
Ck:C00681:Adipose	Ck:C00681	unmapped	Kegg Compound	Ck	0		Adipose		false	Metabolic state	112	glycerol-3-phosphate O-acyltransferase activity; CDP-diacylglycerol biosynthetic process; CDP-diacylglycerol metabolic process; O-acyltransferase activity; phosphatidic acid biosynthetic process; phosphatidic acid metabolic process; triglyceride biosynthetic process; transferase activity, transferring acyl groups other than amino-acyl groups; glycerophospholipid biosynthetic process; triglyceride…	4; 4; 4; 4; 4; 4; 4; 4; 4; 4	1	1.4968e-05	3	3	34	0.0882353	0					0	FALSE	0	0	2
HMDB13785:Adipose	Ch:HMDB13785	mapped	HMDB	HMDB13785	0		Adipose		false	Metabolic state; Tissue inflammation	3	nucleic acid binding transcription factor activity; sequence-specific DNA binding transcription factor activity; regulation of transcription from RNA polymerase II promoter; multicellular organismal development; regulation of gene expression; sequence-specific DNA binding; positive regulation of transcription from RNA polymerase II promoter; positive regulation of gene expression; developmental p…	192; 192; 307; 646; 512; 148; 213; 290; 696; 468	1	0.000924004	18	12	146	0.123288	0					0	FALSE	0	0	11
HMDB14879:Adipose	Ch:HMDB14879	mapped	HMDB	HMDB14879	0		Adipose		false	Metabolic state; Tissue inflammation	3	nucleic acid binding transcription factor activity; sequence-specific DNA binding transcription factor activity; regulation of transcription from RNA polymerase II promoter; multicellular organismal development; regulation of gene expression; sequence-specific DNA binding; positive regulation of transcription from RNA polymerase II promoter; positive regulation of gene expression; developmental p…	192; 192; 307; 646; 512; 148; 213; 290; 696; 468	1	0.000616064	22	14	180	0.122222	0					0	FALSE	0	0	6
Ck:C00040:Adipose	Ck:C00040	unmapped	Kegg Compound	Ck	0		Adipose		false	Metabolic state	112	glycerol-3-phosphate O-acyltransferase activity; CDP-diacylglycerol biosynthetic process; CDP-diacylglycerol metabolic process; O-acyltransferase activity; phosphatidic acid biosynthetic process; phosphatidic acid metabolic process; triglyceride biosynthetic process; transferase activity, transferring acyl groups other than amino-acyl groups; glycerophospholipid biosynthetic process; triglyceride…	4; 4; 4; 4; 4; 4; 4; 4; 4; 4	1	4.50327e-05	4	4	155	0.0258065	0					0	FALSE	0	0	3
HMDB00765:Adipose	Ch:HMDB00765	mapped	HMDB	HMDB00765	0		Adipose		false	Metabolic state	8	actin binding	5	1	1.68831e-05	4	4	37	0.108108	0					0	FALSE	0	0	2
HMDB00673:Adipose	Ch:HMDB00673	mapped, unmapped	HMDB	HMDB00673	0		Adipose		false	Metabolic state; Tissue inflammation	3	nucleic acid binding transcription factor activity; sequence-specific DNA binding transcription factor activity; regulation of transcription from RNA polymerase II promoter; multicellular organismal development; regulation of gene expression; sequence-specific DNA binding; positive regulation of transcription from RNA polymerase II promoter; positive regulation of gene expression; developmental p…	192; 192; 307; 646; 512; 148; 213; 290; 696; 468	1	0.00401832	14	9	1073	0.0130475	0					0	FALSE	0	0	3
HMDB01032:Adipose	Ch:HMDB01032	mapped	HMDB	HMDB01032	0		Adipose		false	Tissue inflammation	3	nucleic acid binding transcription factor activity; sequence-specific DNA binding transcription factor activity; regulation of transcription from RNA polymerase II promoter; multicellular organismal development; regulation of gene expression; sequence-specific DNA binding; positive regulation of transcription from RNA polymerase II promoter; positive regulation of gene expression; developmental p…	192; 192; 307; 646; 512; 148; 213; 290; 696; 468	1	0	2	2	22	0.0909091	0					0	FALSE	0	0	2
100527963:Adipose	L:100527963		Entrez Gene	PMF1-BGLAP	0		Adipose	PMF1-BGLAP readthrough	false		27	nuclear pore; pore complex; nuclear envelope; RNA transport; RNA localization; mitotic prometaphase; regulation of glucose transport; mRNA transport; carbohydrate transport; hexose transport	32; 32; 33; 26; 26; 21; 23; 23; 23; 23	1	4.58203e-05	3	3	52	0.0576923	0					0	FALSE	0	0	1
HMDB00588:Adipose	Ch:HMDB00588	unmapped	HMDB	HMDB00588	0		Adipose		false	Metabolic state; Oxidative stress; Tissue inflammation	3	nucleic acid binding transcription factor activity; sequence-specific DNA binding transcription factor activity; regulation of transcription from RNA polymerase II promoter; multicellular organismal development; regulation of gene expression; sequence-specific DNA binding; positive regulation of transcription from RNA polymerase II promoter; positive regulation of gene expression; developmental p…	192; 192; 307; 646; 512; 148; 213; 290; 696; 468	1	0.00564047	70	16	891	0.0785634	0					0	FALSE	0	0	6
HMDB14351:Adipose	Ch:HMDB14351			HMDB14351	0		Adipose		false	Metabolic state	3	nucleic acid binding transcription factor activity; sequence-specific DNA binding transcription factor activity; regulation of transcription from RNA polymerase II promoter; multicellular organismal development; regulation of gene expression; sequence-specific DNA binding; positive regulation of transcription from RNA polymerase II promoter; positive regulation of gene expression; developmental p…	192; 192; 307; 646; 512; 148; 213; 290; 696; 468	1	4.85431e-05	6	6	55	0.109091	0					0	FALSE	0	0	3
HMDB14323:Adipose	Ch:HMDB14323			HMDB14323	0		Adipose		false	Metabolic state; Tissue inflammation	3	nucleic acid binding transcription factor activity; sequence-specific DNA binding transcription factor activity; regulation of transcription from RNA polymerase II promoter; multicellular organismal development; regulation of gene expression; sequence-specific DNA binding; positive regulation of transcription from RNA polymerase II promoter; positive regulation of gene expression; developmental p…	192; 192; 307; 646; 512; 148; 213; 290; 696; 468	1	0.000110016	9	7	32	0.28125	0					0	FALSE	0	0	5
HMDB15094:Adipose	Ch:HMDB15094	mapped	HMDB	HMDB15094	0		Adipose		false	Metabolic state; Tissue inflammation	3	nucleic acid binding transcription factor activity; sequence-specific DNA binding transcription factor activity; regulation of transcription from RNA polymerase II promoter; multicellular organismal development; regulation of gene expression; sequence-specific DNA binding; positive regulation of transcription from RNA polymerase II promoter; positive regulation of gene expression; developmental p…	192; 192; 307; 646; 512; 148; 213; 290; 696; 468	1	1.50129e-05	6	6	27	0.222222	0					0	FALSE	0	0	4
HMDB37685:Adipose	Ch:HMDB37685			HMDB37685	0		Adipose		false	Metabolic state; Tissue inflammation	3	nucleic acid binding transcription factor activity; sequence-specific DNA binding transcription factor activity; regulation of transcription from RNA polymerase II promoter; multicellular organismal development; regulation of gene expression; sequence-specific DNA binding; positive regulation of transcription from RNA polymerase II promoter; positive regulation of gene expression; developmental p…	192; 192; 307; 646; 512; 148; 213; 290; 696; 468	1	0.00125448	33	16	401	0.0822943	0					0	FALSE	0	0	8
100507681:Adipose	L:100507681			100507681	0		Adipose		false	Tissue inflammation	9	antigen processing and presentation of peptide antigen via MHC class II; antigen processing and presentation of exogenous peptide antigen via MHC class II; antigen processing and presentation of peptide antigen; antigen processing and presentation; immune system process; response to type I interferon; type I interferon-mediated signaling pathway; cellular response to type I interferon; interferon…	55; 54; 56; 56; 90; 29; 29; 29; 29; 26	1	0.000398006	13	11	105	0.12381	0					0	FALSE	0	0	2
HMDB03116:Adipose	Ch:HMDB03116			HMDB03116	0		Adipose		false	Oxidative stress	3	nucleic acid binding transcription factor activity; sequence-specific DNA binding transcription factor activity; regulation of transcription from RNA polymerase II promoter; multicellular organismal development; regulation of gene expression; sequence-specific DNA binding; positive regulation of transcription from RNA polymerase II promoter; positive regulation of gene expression; developmental p…	192; 192; 307; 646; 512; 148; 213; 290; 696; 468	1	1.02124e-06	2	2	8	0.25	0					0	FALSE	0	0	1
HMDB15197:Adipose	Ch:HMDB15197			HMDB15197	0		Adipose		false	Metabolic state; Oxidative stress; Tissue inflammation	3	nucleic acid binding transcription factor activity; sequence-specific DNA binding transcription factor activity; regulation of transcription from RNA polymerase II promoter; multicellular organismal development; regulation of gene expression; sequence-specific DNA binding; positive regulation of transcription from RNA polymerase II promoter; positive regulation of gene expression; developmental p…	192; 192; 307; 646; 512; 148; 213; 290; 696; 468	1	0.000818548	18	13	130	0.138462	0					0	FALSE	0	0	10
HMDB15151:Adipose	Ch:HMDB15151	mapped	HMDB	HMDB15151	0		Adipose		false	Metabolic state	3	nucleic acid binding transcription factor activity; sequence-specific DNA binding transcription factor activity; regulation of transcription from RNA polymerase II promoter; multicellular organismal development; regulation of gene expression; sequence-specific DNA binding; positive regulation of transcription from RNA polymerase II promoter; positive regulation of gene expression; developmental p…	192; 192; 307; 646; 512; 148; 213; 290; 696; 468	1	0.000118818	9	8	80	0.1125	0					0	FALSE	0	0	2
HMDB31330:Adipose	Ch:HMDB31330			HMDB31330	0		Adipose		false	Metabolic state; Tissue inflammation	5	cellular amino acid catabolic process; cellular amino acid biosynthetic process; transaminase activity; carboxylic acid catabolic process; pyridoxal phosphate binding; cellular amino acid metabolic process; cofactor binding; cellular modified amino acid catabolic process; glutamate metabolic process; 4-hydroxyproline catabolic process	9; 8; 6; 9; 6; 10; 8; 4; 4; 3	1	3.46791e-05	5	5	17	0.294118	0					0	FALSE	0	0	2
HMDB15168:Adipose	Ch:HMDB15168			HMDB15168	0		Adipose		false	Metabolic state	3	nucleic acid binding transcription factor activity; sequence-specific DNA binding transcription factor activity; regulation of transcription from RNA polymerase II promoter; multicellular organismal development; regulation of gene expression; sequence-specific DNA binding; positive regulation of transcription from RNA polymerase II promoter; positive regulation of gene expression; developmental p…	192; 192; 307; 646; 512; 148; 213; 290; 696; 468	1	0	2	2	7	0.285714	0					0	FALSE	0	0	2
HMDB15101:Adipose	Ch:HMDB15101			HMDB15101	0		Adipose		false	Metabolic state; Tissue inflammation	3	nucleic acid binding transcription factor activity; sequence-specific DNA binding transcription factor activity; regulation of transcription from RNA polymerase II promoter; multicellular organismal development; regulation of gene expression; sequence-specific DNA binding; positive regulation of transcription from RNA polymerase II promoter; positive regulation of gene expression; developmental p…	192; 192; 307; 646; 512; 148; 213; 290; 696; 468	1	0.00014497	11	10	42	0.261905	0					0	FALSE	0	0	4
HMDB15116:Adipose	Ch:HMDB15116			HMDB15116	0		Adipose		false		3	nucleic acid binding transcription factor activity; sequence-specific DNA binding transcription factor activity; regulation of transcription from RNA polymerase II promoter; multicellular organismal development; regulation of gene expression; sequence-specific DNA binding; positive regulation of transcription from RNA polymerase II promoter; positive regulation of gene expression; developmental p…	192; 192; 307; 646; 512; 148; 213; 290; 696; 468	1	3.16589e-06	2	2	42	0.047619	0					0	FALSE	0	0	1
HMDB01362:Adipose	Ch:HMDB01362	unmapped	HMDB	HMDB01362	0		Adipose		false	Metabolic state; Oxidative stress; Tissue inflammation	3	nucleic acid binding transcription factor activity; sequence-specific DNA binding transcription factor activity; regulation of transcription from RNA polymerase II promoter; multicellular organismal development; regulation of gene expression; sequence-specific DNA binding; positive regulation of transcription from RNA polymerase II promoter; positive regulation of gene expression; developmental p…	192; 192; 307; 646; 512; 148; 213; 290; 696; 468	1	0.0170706	162	16	2267	0.0714601	0					0	FALSE	0	0	15
HMDB15251:Adipose	Ch:HMDB15251			HMDB15251	0		Adipose		false		3	nucleic acid binding transcription factor activity; sequence-specific DNA binding transcription factor activity; regulation of transcription from RNA polymerase II promoter; multicellular organismal development; regulation of gene expression; sequence-specific DNA binding; positive regulation of transcription from RNA polymerase II promoter; positive regulation of gene expression; developmental p…	192; 192; 307; 646; 512; 148; 213; 290; 696; 468	1	1.38833e-05	3	3	27	0.111111	0					0	FALSE	0	0	1
100507436:Adipose	L:100507436			MICA	0		Adipose	MHC class I polypeptide-related sequence A	false	Tissue inflammation	69			0	4.6888e-05	4	4	40	0.1	0					0	FALSE	0	0	1
HMDB15207:Adipose	Ch:HMDB15207			HMDB15207	0		Adipose		false	Metabolic state	86	long-chain fatty acid-CoA ligase activity; fatty acid ligase activity; fatty acid metabolic process; monocarboxylic acid metabolic process; cellular lipid metabolic process; carboxylic acid metabolic process; long-chain fatty acid metabolic process; fatty acid transport; organic acid metabolic process; carboxylic acid transport	7; 7; 12; 12; 13; 13; 7; 8; 13; 9	1	0.000136624	4	4	9	0.444444	0					0	FALSE	0	0	1
4295:Adipose	L:4295			MLN	0		Adipose	motilin	false		1	G-protein coupled receptor activity; G-protein coupled receptor signaling pathway; transmembrane signaling receptor activity; G-protein coupled peptide receptor activity; receptor activity; signal transducer activity; G-protein coupled receptor binding; cellular calcium ion homeostasis; calcium ion homeostasis; chemokine activity	157; 164; 157; 78; 158; 158; 64; 75; 75; 41	1	6.48803e-06	10	10	145	0.0689655	0					0	FALSE	0	0	1
HMDB03642:Adipose	Ch:HMDB03642			HMDB03642	0		Adipose		false		3	nucleic acid binding transcription factor activity; sequence-specific DNA binding transcription factor activity; regulation of transcription from RNA polymerase II promoter; multicellular organismal development; regulation of gene expression; sequence-specific DNA binding; positive regulation of transcription from RNA polymerase II promoter; positive regulation of gene expression; developmental p…	192; 192; 307; 646; 512; 148; 213; 290; 696; 468	1	2.81038e-05	2	2	9	0.222222	0					0	FALSE	0	0	1
HMDB15364:Adipose	Ch:HMDB15364			HMDB15364	0		Adipose		false	Metabolic state; Oxidative stress; Tissue inflammation	3	nucleic acid binding transcription factor activity; sequence-specific DNA binding transcription factor activity; regulation of transcription from RNA polymerase II promoter; multicellular organismal development; regulation of gene expression; sequence-specific DNA binding; positive regulation of transcription from RNA polymerase II promoter; positive regulation of gene expression; developmental p…	192; 192; 307; 646; 512; 148; 213; 290; 696; 468	1	0.00370932	60	16	450	0.133333	0					0	FALSE	0	0	12
HMDB05801:Adipose	Ch:HMDB05801			HMDB05801	0		Adipose		false	Tissue inflammation	3	nucleic acid binding transcription factor activity; sequence-specific DNA binding transcription factor activity; regulation of transcription from RNA polymerase II promoter; multicellular organismal development; regulation of gene expression; sequence-specific DNA binding; positive regulation of transcription from RNA polymerase II promoter; positive regulation of gene expression; developmental p…	192; 192; 307; 646; 512; 148; 213; 290; 696; 468	1	0.000151218	6	6	46	0.130435	0					0	FALSE	0	0	2
HMDB15328:Adipose	Ch:HMDB15328			HMDB15328	0		Adipose		false	Tissue inflammation	7	intracellular signal transduction; protein tyrosine kinase activity; transmembrane receptor protein tyrosine kinase signaling pathway; signal transduction; cell communication; signaling; regulation of signal transduction; cell projection organization; signaling adaptor activity; phospholipid binding	264; 66; 152; 381; 394; 389; 227; 133; 39; 76	1	8.20335e-05	5	5	57	0.0877193	0					0	FALSE	0	0	2
HMDB15489:Adipose	Ch:HMDB15489			HMDB15489	0		Adipose		false		3	nucleic acid binding transcription factor activity; sequence-specific DNA binding transcription factor activity; regulation of transcription from RNA polymerase II promoter; multicellular organismal development; regulation of gene expression; sequence-specific DNA binding; positive regulation of transcription from RNA polymerase II promoter; positive regulation of gene expression; developmental p…	192; 192; 307; 646; 512; 148; 213; 290; 696; 468	1	6.39e-05	9	7	85	0.105882	0					0	FALSE	0	0	3
HMDB01537:Adipose	Ch:HMDB01537			HMDB01537	0		Adipose		false	Metabolic state; Tissue inflammation	3	nucleic acid binding transcription factor activity; sequence-specific DNA binding transcription factor activity; regulation of transcription from RNA polymerase II promoter; multicellular organismal development; regulation of gene expression; sequence-specific DNA binding; positive regulation of transcription from RNA polymerase II promoter; positive regulation of gene expression; developmental p…	192; 192; 307; 646; 512; 148; 213; 290; 696; 468	1	9.64413e-05	9	8	58	0.155172	0					0	FALSE	0	0	3
HMDB01849:Adipose	Ch:HMDB01849			HMDB01849	0		Adipose		false	Metabolic state; Tissue inflammation	3	nucleic acid binding transcription factor activity; sequence-specific DNA binding transcription factor activity; regulation of transcription from RNA polymerase II promoter; multicellular organismal development; regulation of gene expression; sequence-specific DNA binding; positive regulation of transcription from RNA polymerase II promoter; positive regulation of gene expression; developmental p…	192; 192; 307; 646; 512; 148; 213; 290; 696; 468	1	0.000198734	11	9	106	0.103774	0					0	FALSE	0	0	7
HMDB01850:Adipose	Ch:HMDB01850			HMDB01850	0		Adipose		false	Tissue inflammation	3	nucleic acid binding transcription factor activity; sequence-specific DNA binding transcription factor activity; regulation of transcription from RNA polymerase II promoter; multicellular organismal development; regulation of gene expression; sequence-specific DNA binding; positive regulation of transcription from RNA polymerase II promoter; positive regulation of gene expression; developmental p…	192; 192; 307; 646; 512; 148; 213; 290; 696; 468	1	0.000109582	11	10	127	0.0866142	0					0	FALSE	0	0	5
HMDB12204:Adipose	Ch:HMDB12204			HMDB12204	0		Adipose		false	Metabolic state; Tissue inflammation	3	nucleic acid binding transcription factor activity; sequence-specific DNA binding transcription factor activity; regulation of transcription from RNA polymerase II promoter; multicellular organismal development; regulation of gene expression; sequence-specific DNA binding; positive regulation of transcription from RNA polymerase II promoter; positive regulation of gene expression; developmental p…	192; 192; 307; 646; 512; 148; 213; 290; 696; 468	1	9.51159e-05	7	6	22	0.318182	0					0	FALSE	0	0	3
HMDB01877:Adipose	Ch:HMDB01877			HMDB01877	0		Adipose		false	Tissue inflammation	3	nucleic acid binding transcription factor activity; sequence-specific DNA binding transcription factor activity; regulation of transcription from RNA polymerase II promoter; multicellular organismal development; regulation of gene expression; sequence-specific DNA binding; positive regulation of transcription from RNA polymerase II promoter; positive regulation of gene expression; developmental p…	192; 192; 307; 646; 512; 148; 213; 290; 696; 468	1	0.000270183	12	10	96	0.125	0					0	FALSE	0	0	5
HMDB01921:Adipose	Ch:HMDB01921			HMDB01921	0		Adipose		false	Metabolic state; Tissue inflammation	3	nucleic acid binding transcription factor activity; sequence-specific DNA binding transcription factor activity; regulation of transcription from RNA polymerase II promoter; multicellular organismal development; regulation of gene expression; sequence-specific DNA binding; positive regulation of transcription from RNA polymerase II promoter; positive regulation of gene expression; developmental p…	192; 192; 307; 646; 512; 148; 213; 290; 696; 468	1	0.000528458	16	11	86	0.186047	0					0	FALSE	0	0	5
HMDB01934:Adipose	Ch:HMDB01934	unmapped	HMDB	HMDB01934	0		Adipose		false	Metabolic state; Oxidative stress; Tissue inflammation	3	nucleic acid binding transcription factor activity; sequence-specific DNA binding transcription factor activity; regulation of transcription from RNA polymerase II promoter; multicellular organismal development; regulation of gene expression; sequence-specific DNA binding; positive regulation of transcription from RNA polymerase II promoter; positive regulation of gene expression; developmental p…	192; 192; 307; 646; 512; 148; 213; 290; 696; 468	1	0.000965076	27	16	197	0.137056	0					0	FALSE	0	0	7
HMDB15531:Adipose	Ch:HMDB15531			HMDB15531	0		Adipose		false	Metabolic state; Oxidative stress; Tissue inflammation	33	hydrogen ion transmembrane transporter activity; respiratory electron transport chain; monovalent inorganic cation transmembrane transporter activity; electron transport chain; cellular respiration; cytochrome-c oxidase activity; inorganic cation transmembrane transporter activity; cation transmembrane transporter activity; mitochondrial inner membrane; organelle inner membrane	24; 25; 24; 25; 25; 16; 24; 24; 26; 26	1	0.000622222	31	14	363	0.0853994	0					0	FALSE	0	0	10
HMDB15532:Adipose	Ch:HMDB15532			HMDB15532	0		Adipose		false	Metabolic state; Oxidative stress; Tissue inflammation	3	nucleic acid binding transcription factor activity; sequence-specific DNA binding transcription factor activity; regulation of transcription from RNA polymerase II promoter; multicellular organismal development; regulation of gene expression; sequence-specific DNA binding; positive regulation of transcription from RNA polymerase II promoter; positive regulation of gene expression; developmental p…	192; 192; 307; 646; 512; 148; 213; 290; 696; 468	1	0.0111666	102	16	1304	0.0782209	0					0	FALSE	0	0	17
HMDB30049:Adipose	Ch:HMDB30049			HMDB30049	0		Adipose		false	Metabolic state; Oxidative stress; Tissue inflammation	3	nucleic acid binding transcription factor activity; sequence-specific DNA binding transcription factor activity; regulation of transcription from RNA polymerase II promoter; multicellular organismal development; regulation of gene expression; sequence-specific DNA binding; positive regulation of transcription from RNA polymerase II promoter; positive regulation of gene expression; developmental p…	192; 192; 307; 646; 512; 148; 213; 290; 696; 468	1	0.00309359	54	16	393	0.137405	0					0	FALSE	0	0	12
HMDB15663:Adipose	Ch:HMDB15663			HMDB15663	0		Adipose		false	Oxidative stress	3	nucleic acid binding transcription factor activity; sequence-specific DNA binding transcription factor activity; regulation of transcription from RNA polymerase II promoter; multicellular organismal development; regulation of gene expression; sequence-specific DNA binding; positive regulation of transcription from RNA polymerase II promoter; positive regulation of gene expression; developmental p…	192; 192; 307; 646; 512; 148; 213; 290; 696; 468	1	1.02124e-06	2	2	5	0.4	0					0	FALSE	0	0	1
727897:Adipose	L:727897			MUC5B	0		Adipose	mucin 5B, oligomeric mucus/gel-forming	false	Tissue inflammation	3	nucleic acid binding transcription factor activity; sequence-specific DNA binding transcription factor activity; regulation of transcription from RNA polymerase II promoter; multicellular organismal development; regulation of gene expression; sequence-specific DNA binding; positive regulation of transcription from RNA polymerase II promoter; positive regulation of gene expression; developmental p…	192; 192; 307; 646; 512; 148; 213; 290; 696; 468	1	0.00186906	10	6	78	0.128205	0					0	FALSE	0	0	3
HMDB06709:Adipose	Ch:HMDB06709			HMDB06709	0		Adipose		false	Tissue inflammation	33	hydrogen ion transmembrane transporter activity; respiratory electron transport chain; monovalent inorganic cation transmembrane transporter activity; electron transport chain; cellular respiration; cytochrome-c oxidase activity; inorganic cation transmembrane transporter activity; cation transmembrane transporter activity; mitochondrial inner membrane; organelle inner membrane	24; 25; 24; 25; 25; 16; 24; 24; 26; 26	1	0.000206238	12	11	60	0.2	0					0	FALSE	0	0	10
HMDB13835:Adipose	Ch:HMDB13835			HMDB13835	0		Adipose		false	Metabolic state	3	nucleic acid binding transcription factor activity; sequence-specific DNA binding transcription factor activity; regulation of transcription from RNA polymerase II promoter; multicellular organismal development; regulation of gene expression; sequence-specific DNA binding; positive regulation of transcription from RNA polymerase II promoter; positive regulation of gene expression; developmental p…	192; 192; 307; 646; 512; 148; 213; 290; 696; 468	1	4.2318e-06	2	2	3	0.666667	0					0	FALSE	0	0	1
10975:Adipose	L:10975	unmapped	Entrez Gene	UQCR11	0		Adipose	ubiquinol-cytochrome c reductase, complex III subunit XI	false		33	hydrogen ion transmembrane transporter activity; respiratory electron transport chain; monovalent inorganic cation transmembrane transporter activity; electron transport chain; cellular respiration; cytochrome-c oxidase activity; inorganic cation transmembrane transporter activity; cation transmembrane transporter activity; mitochondrial inner membrane; organelle inner membrane	24; 25; 24; 25; 25; 16; 24; 24; 26; 26	1	8.53016e-07	11	11	25	0.44	0					0	FALSE	0	0	8
HMDB14839:Adipose	Ch:HMDB14839			HMDB14839	0		Adipose		false		3	nucleic acid binding transcription factor activity; sequence-specific DNA binding transcription factor activity; regulation of transcription from RNA polymerase II promoter; multicellular organismal development; regulation of gene expression; sequence-specific DNA binding; positive regulation of transcription from RNA polymerase II promoter; positive regulation of gene expression; developmental p…	192; 192; 307; 646; 512; 148; 213; 290; 696; 468	1	0	2	2	23	0.0869565	0					0	FALSE	0	0	2
HMDB14830:Adipose	Ch:HMDB14830			HMDB14830	0		Adipose		false	Tissue inflammation	3	nucleic acid binding transcription factor activity; sequence-specific DNA binding transcription factor activity; regulation of transcription from RNA polymerase II promoter; multicellular organismal development; regulation of gene expression; sequence-specific DNA binding; positive regulation of transcription from RNA polymerase II promoter; positive regulation of gene expression; developmental p…	192; 192; 307; 646; 512; 148; 213; 290; 696; 468	1	0	2	2	33	0.0606061	0					0	FALSE	0	0	2
HMDB02269:Adipose	Ch:HMDB02269			HMDB02269	0		Adipose		false	Metabolic state; Tissue inflammation	3	nucleic acid binding transcription factor activity; sequence-specific DNA binding transcription factor activity; regulation of transcription from RNA polymerase II promoter; multicellular organismal development; regulation of gene expression; sequence-specific DNA binding; positive regulation of transcription from RNA polymerase II promoter; positive regulation of gene expression; developmental p…	192; 192; 307; 646; 512; 148; 213; 290; 696; 468	1	0.000782156	27	16	156	0.173077	0					0	FALSE	0	0	8
11243:Adipose	L:11243			PMF1	0		Adipose	polyamine-modulated factor 1	false		27	nuclear pore; pore complex; nuclear envelope; RNA transport; RNA localization; mitotic prometaphase; regulation of glucose transport; mRNA transport; carbohydrate transport; hexose transport	32; 32; 33; 26; 26; 21; 23; 23; 23; 23	1	4.58203e-05	3	3	52	0.0576923	0					0	FALSE	0	0	1
HMDB32556:Adipose	Ch:HMDB32556			HMDB32556	0		Adipose		false	Metabolic state; Tissue inflammation	3	nucleic acid binding transcription factor activity; sequence-specific DNA binding transcription factor activity; regulation of transcription from RNA polymerase II promoter; multicellular organismal development; regulation of gene expression; sequence-specific DNA binding; positive regulation of transcription from RNA polymerase II promoter; positive regulation of gene expression; developmental p…	192; 192; 307; 646; 512; 148; 213; 290; 696; 468	1	0.000727516	18	13	114	0.157895	0					0	FALSE	0	0	7
HMDB14721:Adipose	Ch:HMDB14721			HMDB14721	0		Adipose		false	Metabolic state; Oxidative stress; Tissue inflammation	3	nucleic acid binding transcription factor activity; sequence-specific DNA binding transcription factor activity; regulation of transcription from RNA polymerase II promoter; multicellular organismal development; regulation of gene expression; sequence-specific DNA binding; positive regulation of transcription from RNA polymerase II promoter; positive regulation of gene expression; developmental p…	192; 192; 307; 646; 512; 148; 213; 290; 696; 468	1	9.96792e-05	9	8	43	0.209302	0					0	FALSE	0	0	2
HMDB02227:Adipose	Ch:HMDB02227			HMDB02227	0		Adipose		false	Metabolic state; Tissue inflammation	3	nucleic acid binding transcription factor activity; sequence-specific DNA binding transcription factor activity; regulation of transcription from RNA polymerase II promoter; multicellular organismal development; regulation of gene expression; sequence-specific DNA binding; positive regulation of transcription from RNA polymerase II promoter; positive regulation of gene expression; developmental p…	192; 192; 307; 646; 512; 148; 213; 290; 696; 468	1	0.000206184	15	11	103	0.145631	0					0	FALSE	0	0	4
HMDB14779:Adipose	Ch:HMDB14779			HMDB14779	0		Adipose		false	Metabolic state; Tissue inflammation	3	nucleic acid binding transcription factor activity; sequence-specific DNA binding transcription factor activity; regulation of transcription from RNA polymerase II promoter; multicellular organismal development; regulation of gene expression; sequence-specific DNA binding; positive regulation of transcription from RNA polymerase II promoter; positive regulation of gene expression; developmental p…	192; 192; 307; 646; 512; 148; 213; 290; 696; 468	1	0.000548743	21	16	129	0.162791	0					0	FALSE	0	0	10
HMDB05031:Adipose	Ch:HMDB05031			HMDB05031	0		Adipose		false	Metabolic state; Oxidative stress; Tissue inflammation	3	nucleic acid binding transcription factor activity; sequence-specific DNA binding transcription factor activity; regulation of transcription from RNA polymerase II promoter; multicellular organismal development; regulation of gene expression; sequence-specific DNA binding; positive regulation of transcription from RNA polymerase II promoter; positive regulation of gene expression; developmental p…	192; 192; 307; 646; 512; 148; 213; 290; 696; 468	1	0.00156708	36	16	255	0.141176	0					0	FALSE	0	0	9
HMDB05034:Adipose	Ch:HMDB05034			HMDB05034	0		Adipose		false	Metabolic state	3	nucleic acid binding transcription factor activity; sequence-specific DNA binding transcription factor activity; regulation of transcription from RNA polymerase II promoter; multicellular organismal development; regulation of gene expression; sequence-specific DNA binding; positive regulation of transcription from RNA polymerase II promoter; positive regulation of gene expression; developmental p…	192; 192; 307; 646; 512; 148; 213; 290; 696; 468	1	1.56619e-05	4	4	36	0.111111	0					0	FALSE	0	0	1
8778:Adipose	L:8778			SIGLEC5	0		Adipose	sialic acid binding Ig-like lectin 5	false		7	intracellular signal transduction; protein tyrosine kinase activity; transmembrane receptor protein tyrosine kinase signaling pathway; signal transduction; cell communication; signaling; regulation of signal transduction; cell projection organization; signaling adaptor activity; phospholipid binding	264; 66; 152; 381; 394; 389; 227; 133; 39; 76	1	7.86319e-06	2	2	6	0.333333	0					0	FALSE	0	0	1
HMDB00847:Adipose	Ch:HMDB00847			HMDB00847	0		Adipose		false		3	nucleic acid binding transcription factor activity; sequence-specific DNA binding transcription factor activity; regulation of transcription from RNA polymerase II promoter; multicellular organismal development; regulation of gene expression; sequence-specific DNA binding; positive regulation of transcription from RNA polymerase II promoter; positive regulation of gene expression; developmental p…	192; 192; 307; 646; 512; 148; 213; 290; 696; 468	1	3.89335e-06	2	2	4	0.5	0					0	FALSE	0	0	1
HMDB02012:Adipose	Ch:HMDB02012	unmapped	HMDB	HMDB02012	0		Adipose		false		3	nucleic acid binding transcription factor activity; sequence-specific DNA binding transcription factor activity; regulation of transcription from RNA polymerase II promoter; multicellular organismal development; regulation of gene expression; sequence-specific DNA binding; positive regulation of transcription from RNA polymerase II promoter; positive regulation of gene expression; developmental p…	192; 192; 307; 646; 512; 148; 213; 290; 696; 468	1	0.000105628	24	14	103	0.23301	0					0	FALSE	0	0	8
HMDB14487:Adipose	Ch:HMDB14487			HMDB14487	0		Adipose		false	Tissue inflammation	3	nucleic acid binding transcription factor activity; sequence-specific DNA binding transcription factor activity; regulation of transcription from RNA polymerase II promoter; multicellular organismal development; regulation of gene expression; sequence-specific DNA binding; positive regulation of transcription from RNA polymerase II promoter; positive regulation of gene expression; developmental p…	192; 192; 307; 646; 512; 148; 213; 290; 696; 468	1	0	3	3	41	0.0731707	0					0	FALSE	0	0	3
HMDB04080:Adipose	Ch:HMDB04080			HMDB04080	0		Adipose		false	Tissue inflammation	3	nucleic acid binding transcription factor activity; sequence-specific DNA binding transcription factor activity; regulation of transcription from RNA polymerase II promoter; multicellular organismal development; regulation of gene expression; sequence-specific DNA binding; positive regulation of transcription from RNA polymerase II promoter; positive regulation of gene expression; developmental p…	192; 192; 307; 646; 512; 148; 213; 290; 696; 468	1	0	3	3	38	0.0789474	0					0	FALSE	0	0	3
HMDB14400:Adipose	Ch:HMDB14400			HMDB14400	0		Adipose		false	Metabolic state; Oxidative stress; Tissue inflammation	3	nucleic acid binding transcription factor activity; sequence-specific DNA binding transcription factor activity; regulation of transcription from RNA polymerase II promoter; multicellular organismal development; regulation of gene expression; sequence-specific DNA binding; positive regulation of transcription from RNA polymerase II promoter; positive regulation of gene expression; developmental p…	192; 192; 307; 646; 512; 148; 213; 290; 696; 468	1	0.0136258	43	16	392	0.109694	0					0	FALSE	0	0	12
100506248:Adipose	L:100506248			LOC100506248	0		Adipose	prothymosin alpha-like	false		6	chromosome organization; chromatin organization; nucleus; DNA metabolic process; nucleobase-containing compound metabolic process; nuclear lumen; cellular aromatic compound metabolic process; nuclear part; heterocycle metabolic process; cellular nitrogen compound metabolic process	105; 90; 202; 105; 197; 154; 197; 160; 197; 199	1	5.46581e-06	15	14	29	0.517241	0					0	FALSE	0	0	1
5757:Adipose	L:5757			PTMA	0		Adipose	prothymosin, alpha	false		6	chromosome organization; chromatin organization; nucleus; DNA metabolic process; nucleobase-containing compound metabolic process; nuclear lumen; cellular aromatic compound metabolic process; nuclear part; heterocycle metabolic process; cellular nitrogen compound metabolic process	105; 90; 202; 105; 197; 154; 197; 160; 197; 199	1	5.46581e-06	15	14	30	0.5	0					0	FALSE	0	0	1
728026:Adipose	L:728026			LOC728026	0		Adipose	prothymosin alpha-like	false		6	chromosome organization; chromatin organization; nucleus; DNA metabolic process; nucleobase-containing compound metabolic process; nuclear lumen; cellular aromatic compound metabolic process; nuclear part; heterocycle metabolic process; cellular nitrogen compound metabolic process	105; 90; 202; 105; 197; 154; 197; 160; 197; 199	1	5.46581e-06	15	14	29	0.517241	0					0	FALSE	0	0	1
DB04141:Adipose				2-Hexyloxy-6-Hydroxymethyl-Tetrahydro-Pyran-3,4,5-Triol	0		Adipose		false		33	hydrogen ion transmembrane transporter activity; respiratory electron transport chain; monovalent inorganic cation transmembrane transporter activity; electron transport chain; cellular respiration; cytochrome-c oxidase activity; inorganic cation transmembrane transporter activity; cation transmembrane transporter activity; mitochondrial inner membrane; organelle inner membrane	24; 25; 24; 25; 25; 16; 24; 24; 26; 26	1	2.00814e-05	10	8	14	0.714286	0					0	FALSE	0	0	7
DB08690:Adipose				UBIQUINONE-2	0		Adipose		false		33	hydrogen ion transmembrane transporter activity; respiratory electron transport chain; monovalent inorganic cation transmembrane transporter activity; electron transport chain; cellular respiration; cytochrome-c oxidase activity; inorganic cation transmembrane transporter activity; cation transmembrane transporter activity; mitochondrial inner membrane; organelle inner membrane	24; 25; 24; 25; 25; 16; 24; 24; 26; 26	1	0	7	7	10	0.7	0					0	FALSE	0	0	7
DB04799:Adipose				5-n-undecyl-6-hydroxy-4,7-dioxobenzothiazole	0		Adipose		false		33	hydrogen ion transmembrane transporter activity; respiratory electron transport chain; monovalent inorganic cation transmembrane transporter activity; electron transport chain; cellular respiration; cytochrome-c oxidase activity; inorganic cation transmembrane transporter activity; cation transmembrane transporter activity; mitochondrial inner membrane; organelle inner membrane	24; 25; 24; 25; 25; 16; 24; 24; 26; 26	1	0	7	7	10	0.7	0					0	FALSE	0	0	7
DB03431:Adipose				Adenosine-5'-Diphosphate	0		Adipose		false		3	nucleic acid binding transcription factor activity; sequence-specific DNA binding transcription factor activity; regulation of transcription from RNA polymerase II promoter; multicellular organismal development; regulation of gene expression; sequence-specific DNA binding; positive regulation of transcription from RNA polymerase II promoter; positive regulation of gene expression; developmental p…	192; 192; 307; 646; 512; 148; 213; 290; 696; 468	1	4.07843e-05	4	4	55	0.0727273	0					0	FALSE	0	0	1
DB02212:Adipose				Pyrophosphate 2-	0		Adipose		false		3	nucleic acid binding transcription factor activity; sequence-specific DNA binding transcription factor activity; regulation of transcription from RNA polymerase II promoter; multicellular organismal development; regulation of gene expression; sequence-specific DNA binding; positive regulation of transcription from RNA polymerase II promoter; positive regulation of gene expression; developmental p…	192; 192; 307; 646; 512; 148; 213; 290; 696; 468	1	5.76397e-05	3	3	7	0.428571	0					0	FALSE	0	0	1
DB07763:Adipose				(5S)-3-ANILINO-5-(2,4-DIFLUOROPHENYL)-5-METHYL-1,3-OXAZOLIDINE-2,4-DIONE	0		Adipose		false		33	hydrogen ion transmembrane transporter activity; respiratory electron transport chain; monovalent inorganic cation transmembrane transporter activity; electron transport chain; cellular respiration; cytochrome-c oxidase activity; inorganic cation transmembrane transporter activity; cation transmembrane transporter activity; mitochondrial inner membrane; organelle inner membrane	24; 25; 24; 25; 25; 16; 24; 24; 26; 26	1	0	7	7	10	0.7	0					0	FALSE	0	0	7
DB07778:Adipose				FAMOXADONE	0		Adipose		false		33	hydrogen ion transmembrane transporter activity; respiratory electron transport chain; monovalent inorganic cation transmembrane transporter activity; electron transport chain; cellular respiration; cytochrome-c oxidase activity; inorganic cation transmembrane transporter activity; cation transmembrane transporter activity; mitochondrial inner membrane; organelle inner membrane	24; 25; 24; 25; 25; 16; 24; 24; 26; 26	1	0	7	7	10	0.7	0					0	FALSE	0	0	7
DB07401:Adipose				METHYL (2Z)-2-(2-{6-(2-CYANOPHENOXY)PYRIMIDIN-4-YLOXY}PHENYL)-3-METHOXYACRYLATE	0		Adipose		false		33	hydrogen ion transmembrane transporter activity; respiratory electron transport chain; monovalent inorganic cation transmembrane transporter activity; electron transport chain; cellular respiration; cytochrome-c oxidase activity; inorganic cation transmembrane transporter activity; cation transmembrane transporter activity; mitochondrial inner membrane; organelle inner membrane	24; 25; 24; 25; 25; 16; 24; 24; 26; 26	1	0	7	7	10	0.7	0					0	FALSE	0	0	7
DB07636:Adipose				5-HEPTYL-6-HYDROXY-1,3-BENZOTHIAZOLE-4,7-DIONE	0		Adipose		false		33	hydrogen ion transmembrane transporter activity; respiratory electron transport chain; monovalent inorganic cation transmembrane transporter activity; electron transport chain; cellular respiration; cytochrome-c oxidase activity; inorganic cation transmembrane transporter activity; cation transmembrane transporter activity; mitochondrial inner membrane; organelle inner membrane	24; 25; 24; 25; 25; 16; 24; 24; 26; 26	1	0	4	4	5	0.8	0					0	FALSE	0	0	4
DB08330:Adipose				METHYL (2Z)-3-METHOXY-2-{2-(E)-2-PHENYLVINYLPHENYL}ACRYLATE	0		Adipose		false		33	hydrogen ion transmembrane transporter activity; respiratory electron transport chain; monovalent inorganic cation transmembrane transporter activity; electron transport chain; cellular respiration; cytochrome-c oxidase activity; inorganic cation transmembrane transporter activity; cation transmembrane transporter activity; mitochondrial inner membrane; organelle inner membrane	24; 25; 24; 25; 25; 16; 24; 24; 26; 26	1	0	7	7	10	0.7	0					0	FALSE	0	0	7
DB08453:Adipose				2-NONYL-4-HYDROXYQUINOLINE N-OXIDE	0		Adipose		false		33	hydrogen ion transmembrane transporter activity; respiratory electron transport chain; monovalent inorganic cation transmembrane transporter activity; electron transport chain; cellular respiration; cytochrome-c oxidase activity; inorganic cation transmembrane transporter activity; cation transmembrane transporter activity; mitochondrial inner membrane; organelle inner membrane	24; 25; 24; 25; 25; 16; 24; 24; 26; 26	1	0	7	7	10	0.7	0					0	FALSE	0	0	7
hsa-miR-155-5p:Adipose				hsa-miR-155-5p	0		Adipose		false		124	cAMP binding; cAMP-dependent protein kinase complex; cAMP-dependent protein kinase regulator activity; cyclic nucleotide binding; activation of protein kinase A activity; protein kinase regulator activity; water transport; kinase regulator activity; fluid transport; cellular response to glucagon stimulus	4; 4; 4; 4; 4; 5; 4; 5; 4; 4	1	3.4241e-05	3	3	15	0.2	0					0	FALSE	0	0	1
hsa-let-7b:Adipose				hsa-let-7b	0		Adipose		false		3	nucleic acid binding transcription factor activity; sequence-specific DNA binding transcription factor activity; regulation of transcription from RNA polymerase II promoter; multicellular organismal development; regulation of gene expression; sequence-specific DNA binding; positive regulation of transcription from RNA polymerase II promoter; positive regulation of gene expression; developmental p…	192; 192; 307; 646; 512; 148; 213; 290; 696; 468	1	0.000345498	9	5	146	0.0616438	0					0	FALSE	0	0	2
168002:Adipose				DACT2	1		Adipose	dapper, antagonist of beta-catenin, homolog 2 (Xenopus laevis)	false	Adipose expandability	89	oligosaccharide biosynthetic process; lipid glycosylation; negative regulation of nodal signaling pathway	1; 1; 1	1	0	3	3	3	1	0					0	FALSE	0	0	3
55219:PBMC				TMEM57	1		PBMC	transmembrane protein 57	false	Adipose expandability	89	oligosaccharide biosynthetic process; lipid glycosylation; negative regulation of nodal signaling pathway	1; 1; 1	1	0	2	2	2	1	0					0	FALSE	0	0	2
Body weight:				Body weight	1				false	Adipose expandability	89	oligosaccharide biosynthetic process; lipid glycosylation; negative regulation of nodal signaling pathway	1; 1; 1	1	0	4	4	4	1	0					0	FALSE	0	0	4
Body weight gain:				Body weight gain	1				false	Adipose expandability	89	oligosaccharide biosynthetic process; lipid glycosylation; negative regulation of nodal signaling pathway	1; 1; 1	1	0	2	2	2	1	0					0	FALSE	0	0	2
Heart weight:				Heart weight	1				false	Adipose expandability	89	oligosaccharide biosynthetic process; lipid glycosylation; negative regulation of nodal signaling pathway	1; 1; 1	1	0	4	4	4	1	0					0	FALSE	0	0	4
Liver weight:				Liver weight	1				false	Adipose expandability	89	oligosaccharide biosynthetic process; lipid glycosylation; negative regulation of nodal signaling pathway	1; 1; 1	1	0	3	3	3	1	0					0	FALSE	0	0	3
Body height:				Body height	1				false	Adipose expandability	89	oligosaccharide biosynthetic process; lipid glycosylation; negative regulation of nodal signaling pathway	1; 1; 1	1	0	3	3	3	1	0					0	FALSE	0	0	3

## Sheet: Oxidative capacity
name	identifier	XrefStatus	XrefDatasource	displayLabel	isCorrelation	seedNode	tissue	geneName	refMarker	ProcessGroup	cluster_walktrap	clusterGO_walktrap	clusterGOCount_walktrap	clusterGOSig_walktrap	betweenness	degree	coreness	baseDegree	relDegree	isSignature	aggregatePvalue.unadj.fdr	meanFoldchange	minPvalue	whichMinPvalue	avgFoldchangeSig	foldChangeConsistent	numberSignificantComparisons	numberStudyComparisons	nrSeedNeighbors
7057:Adipose	L:7057	unmapped	Entrez Gene	THBS1	0	data	Adipose	thrombospondin 1	false	Tissue inflammation	3	nucleic acid binding transcription factor activity; sequence-specific DNA binding transcription factor activity; regulation of transcription from RNA polymerase II promoter; multicellular organismal development; regulation of gene expression; sequence-specific DNA binding; positive regulation of transcription from RNA polymerase II promoter; positive regulation of gene expression; developmental p…	192; 192; 307; 646; 512; 148; 213; 290; 696; 468	1	0.00400358	91	16	94	0.968085	0	6.50696e-08	4.25784	5.67999e-08	1-HealthVsDisease.1.HFLF12wk-pvalue	12.7523	TRUE	1	4	4
960:Adipose	L:960	unmapped	Entrez Gene	CD44	0	data	Adipose	CD44 molecule (Indian blood group)	false	Metabolic state; Tissue inflammation	3	nucleic acid binding transcription factor activity; sequence-specific DNA binding transcription factor activity; regulation of transcription from RNA polymerase II promoter; multicellular organismal development; regulation of gene expression; sequence-specific DNA binding; positive regulation of transcription from RNA polymerase II promoter; positive regulation of gene expression; developmental p…	192; 192; 307; 646; 512; 148; 213; 290; 696; 468	1	0.0139989	168	16	187	0.898396	0	3.46905e-07	2.94095	0.000138925	1-HealthVsDisease.1.HFLF12wk-pvalue1	5.69356	TRUE	2	7	9
5549:Adipose	L:5549			PRELP	0	data	Adipose	proline/arginine-rich end leucine-rich repeat protein	false		48	keratan sulfate biosynthetic process; keratan sulfate metabolic process; glycosaminoglycan biosynthetic process; glycosaminoglycan metabolic process; keratan sulfate catabolic process; sulfur compound metabolic process; Golgi apparatus part; glycosaminoglycan catabolic process; carbohydrate metabolic process; vacuolar lumen	11; 11; 11; 11; 7; 11; 11; 7; 11; 7	1	0.000951099	15	6	24	0.625	0	6.987e-07	2.8576	6.25698e-06	1-HealthVsDisease.1.HFLF12wk-pvalue1	6.58077	TRUE	2	7	2
1277:Adipose	L:1277	unmapped	Entrez Gene	COL1A1	0	data	Adipose	collagen, type I, alpha 1	false		131	collagen; endoplasmic reticulum lumen; extracellular matrix part; extracellular matrix organization; extracellular structure organization; proteinaceous extracellular matrix; extracellular matrix; endoplasmic reticulum part; extracellular matrix structural constituent; endoplasmic reticulum	41; 44; 42; 44; 44; 43; 43; 44; 26; 44	1	0.00628444	120	16	122	0.983607	0	1.08585e-05	2.81515	0.0347607	1-HealthVsDisease.1.HFLF12wk-pvalue1	3.13061	TRUE	4	7	14
80781:Adipose	L:80781			COL18A1	0	data	Adipose	collagen, type XVIII, alpha 1	false	Tissue inflammation	131	collagen; endoplasmic reticulum lumen; extracellular matrix part; extracellular matrix organization; extracellular structure organization; proteinaceous extracellular matrix; extracellular matrix; endoplasmic reticulum part; extracellular matrix structural constituent; endoplasmic reticulum	41; 44; 42; 44; 44; 43; 43; 44; 26; 44	1	0.00171259	54	14	54	1	0	1.76764e-05	2.52492	5.76905e-05	1-HealthVsDisease.1.HFLF12wk-pvalue1	5.1235	TRUE	2	7	10
1291:Adipose	L:1291	unmapped	Entrez Gene	COL6A1	0	data	Adipose	collagen, type VI, alpha 1	false		131	collagen; endoplasmic reticulum lumen; extracellular matrix part; extracellular matrix organization; extracellular structure organization; proteinaceous extracellular matrix; extracellular matrix; endoplasmic reticulum part; extracellular matrix structural constituent; endoplasmic reticulum	41; 44; 42; 44; 44; 43; 43; 44; 26; 44	1	0.000111728	52	14	52	1	0	4.02603e-05	2.57278	0.000824306	1-HealthVsDisease.1.HFLF12wk-pvalue1	4.6436	TRUE	2	7	12
1289:Adipose	L:1289	unmapped	Entrez Gene	COL5A1	0	data	Adipose	collagen, type V, alpha 1	false		131	collagen; endoplasmic reticulum lumen; extracellular matrix part; extracellular matrix organization; extracellular structure organization; proteinaceous extracellular matrix; extracellular matrix; endoplasmic reticulum part; extracellular matrix structural constituent; endoplasmic reticulum	41; 44; 42; 44; 44; 43; 43; 44; 26; 44	1	0.000150642	55	14	55	1	0	0.000116596	2.53774	0.0224687	1-HealthVsDisease.1.HFLF12wk-pvalue1	3.29802	TRUE	2	7	13
Mito density (mt/nDNA):Adipose				Mito density (mt/nDNA)	1	data, predefined, correlation	Adipose		true	Oxidative capacity	27	nuclear pore; pore complex; nuclear envelope; RNA transport; RNA localization; mitotic prometaphase; regulation of glucose transport; mRNA transport; carbohydrate transport; hexose transport	32; 32; 33; 26; 26; 21; 23; 23; 23; 23	1	2.27014e-05	3	3	8	0.375	1	0.000243208	-4.37467	1.25879e-05	6a-HealthVsDisease.6a.CRvsAL-pvalue	-6.23752	TRUE	1	2	2
1292:Adipose	L:1292	unmapped	Entrez Gene	COL6A2	0	data	Adipose	collagen, type VI, alpha 2	false		131	collagen; endoplasmic reticulum lumen; extracellular matrix part; extracellular matrix organization; extracellular structure organization; proteinaceous extracellular matrix; extracellular matrix; endoplasmic reticulum part; extracellular matrix structural constituent; endoplasmic reticulum	41; 44; 42; 44; 44; 43; 43; 44; 26; 44	1	8.98437e-05	49	14	49	1	0	0.000276401	2.37486	0.0598111	1-HealthVsDisease.1.HFLF12wk-pvalue1	3.80422	TRUE	2	7	12
1307:Adipose	L:1307			COL16A1	0	data	Adipose	collagen, type XVI, alpha 1	false		131	collagen; endoplasmic reticulum lumen; extracellular matrix part; extracellular matrix organization; extracellular structure organization; proteinaceous extracellular matrix; extracellular matrix; endoplasmic reticulum part; extracellular matrix structural constituent; endoplasmic reticulum	41; 44; 42; 44; 44; 43; 43; 44; 26; 44	1	0.000111993	41	13	41	1	0	0.000487316	0.838627	0.00906176	1-HealthVsDisease.1.HFLF12wk-pvalue1	3.81833	TRUE	2	7	10
7373:Adipose	L:7373			COL14A1	0	data	Adipose	collagen, type XIV, alpha 1	false		131	collagen; endoplasmic reticulum lumen; extracellular matrix part; extracellular matrix organization; extracellular structure organization; proteinaceous extracellular matrix; extracellular matrix; endoplasmic reticulum part; extracellular matrix structural constituent; endoplasmic reticulum	41; 44; 42; 44; 44; 43; 43; 44; 26; 44	1	7.88021e-05	43	14	43	1	0	0.000497135	1.56468	1.78334e-05	1-HealthVsDisease.1.HFLF12wk-pvalue1	7.79238	TRUE	1	7	11
7316:Adipose	L:7316	unmapped	, Entrez Gene	UBC	0		Adipose	ubiquitin C	false	Metabolic state; Oxidative stress; Tissue inflammation	3	nucleic acid binding transcription factor activity; sequence-specific DNA binding transcription factor activity; regulation of transcription from RNA polymerase II promoter; multicellular organismal development; regulation of gene expression; sequence-specific DNA binding; positive regulation of transcription from RNA polymerase II promoter; positive regulation of gene expression; developmental p…	192; 192; 307; 646; 512; 148; 213; 290; 696; 468	1	0.06395	246	17	2631	0.0935006	0	0.000523205	-0.32064	0.0210676	1-HealthVsDisease.1.HFLF12wk-pvalue	0.276714	FALSE	2	4	3
1642:Adipose	L:1642			DDB1	1	data	Adipose	damage-specific DNA binding protein 1, 127kDa	false	Oxidative capacity	56	DNA-dependent transcription, elongation; nucleotide-excision repair, DNA damage removal; termination of RNA polymerase I transcription; nucleotide-excision repair; transcription initiation from RNA polymerase I promoter; transcription elongation from RNA polymerase I promoter; transcription from RNA polymerase I promoter; DNA catabolic process; transcription elongation from RNA polymerase II prom…	22; 15; 15; 18; 15; 14; 15; 15; 16; 13	1	0.00302295	82	16	120	0.683333	1	0.000711413	1.516	0.00511505	6a-HealthVsDisease.6a.CRvsAL-pvalue1	5.71042	TRUE	1	7	4
1278:Adipose	L:1278	unmapped	Entrez Gene	COL1A2	0	data	Adipose	collagen, type I, alpha 2	false		131	collagen; endoplasmic reticulum lumen; extracellular matrix part; extracellular matrix organization; extracellular structure organization; proteinaceous extracellular matrix; extracellular matrix; endoplasmic reticulum part; extracellular matrix structural constituent; endoplasmic reticulum	41; 44; 42; 44; 44; 43; 43; 44; 26; 44	1	0.0050035	106	16	107	0.990654	0	0.000927413	2.09351	0.00103514	1-HealthVsDisease.1.HFLF12wk-pvalue1	5.12927	TRUE	1	7	12
2071:Adipose	L:2071			ERCC3	0	data	Adipose	excision repair cross-complementing rodent repair deficiency, complementation group 3	false		56	DNA-dependent transcription, elongation; nucleotide-excision repair, DNA damage removal; termination of RNA polymerase I transcription; nucleotide-excision repair; transcription initiation from RNA polymerase I promoter; transcription elongation from RNA polymerase I promoter; transcription from RNA polymerase I promoter; DNA catabolic process; transcription elongation from RNA polymerase II prom…	22; 15; 15; 18; 15; 14; 15; 15; 16; 13	1	0.00714506	81	12	101	0.80198	0	0.00107741	0.743085	0.00146124	6a-HealthVsDisease.6a.CRvsAL-pvalue1	6.35082	TRUE	1	7	1
9672:Adipose	L:9672	unmapped	Entrez Gene	SDC3	0	data	Adipose	syndecan 3	false		3	nucleic acid binding transcription factor activity; sequence-specific DNA binding transcription factor activity; regulation of transcription from RNA polymerase II promoter; multicellular organismal development; regulation of gene expression; sequence-specific DNA binding; positive regulation of transcription from RNA polymerase II promoter; positive regulation of gene expression; developmental p…	192; 192; 307; 646; 512; 148; 213; 290; 696; 468	1	0.00346257	76	14	81	0.938272	0	0.00218301	2.21959	0.107631	1-HealthVsDisease.1.HFLF12wk-pvalue1	3.70973	TRUE	1	7	9
25939:Adipose	L:25939			SAMHD1	0	data	Adipose	SAM domain and HD domain 1	false		56	DNA-dependent transcription, elongation; nucleotide-excision repair, DNA damage removal; termination of RNA polymerase I transcription; nucleotide-excision repair; transcription initiation from RNA polymerase I promoter; transcription elongation from RNA polymerase I promoter; transcription from RNA polymerase I promoter; DNA catabolic process; transcription elongation from RNA polymerase II prom…	22; 15; 15; 18; 15; 14; 15; 15; 16; 13	1	3.09324e-05	4	4	4	1	0	0.00394565	1.96722	0.00027332	1-HealthVsDisease.1.HFLF12wk-pvalue1	5.94924	TRUE	1	6	1
387893:Adipose	L:387893	unmapped	Entrez Gene	SETD8	0	data	Adipose	SET domain containing (lysine methyltransferase) 8	false		6	chromosome organization; chromatin organization; nucleus; DNA metabolic process; nucleobase-containing compound metabolic process; nuclear lumen; cellular aromatic compound metabolic process; nuclear part; heterocycle metabolic process; cellular nitrogen compound metabolic process	105; 90; 202; 105; 197; 154; 197; 160; 197; 199	1	0.00291864	51	17	65	0.784615	0	0.00493534	-0.0358748	0.0139369	1-HealthVsDisease.1.HFLF12wk-pvalue1	-3.64753	TRUE	1	7	1
1280:Adipose	L:1280	unmapped	Entrez Gene	COL2A1	1	data	Adipose	collagen, type II, alpha 1	false	Oxidative capacity	131	collagen; endoplasmic reticulum lumen; extracellular matrix part; extracellular matrix organization; extracellular structure organization; proteinaceous extracellular matrix; extracellular matrix; endoplasmic reticulum part; extracellular matrix structural constituent; endoplasmic reticulum	41; 44; 42; 44; 44; 43; 43; 44; 26; 44	1	0.00193887	87	14	94	0.925532	1	0.00609481	1.35438	0.0376455	6a-HealthVsDisease.6a.CRvsAL-pvalue1	3.64197	TRUE	2	5	15
1293:Adipose	L:1293	unmapped	Entrez Gene	COL6A3	0	data	Adipose	collagen, type VI, alpha 3	false		131	collagen; endoplasmic reticulum lumen; extracellular matrix part; extracellular matrix organization; extracellular structure organization; proteinaceous extracellular matrix; extracellular matrix; endoplasmic reticulum part; extracellular matrix structural constituent; endoplasmic reticulum	41; 44; 42; 44; 44; 43; 43; 44; 26; 44	1	0.000502137	51	14	51	1	0	0.00659345	2.57872	0.215183	GSE8700-HealthVsDisease.GSE8700.LeanvsObese-pvalue1	3.17844	TRUE	1	4	12
1284:Adipose	L:1284	unmapped	Entrez Gene	COL4A2	0	data	Adipose	collagen, type IV, alpha 2	false	Tissue inflammation	131	collagen; endoplasmic reticulum lumen; extracellular matrix part; extracellular matrix organization; extracellular structure organization; proteinaceous extracellular matrix; extracellular matrix; endoplasmic reticulum part; extracellular matrix structural constituent; endoplasmic reticulum	41; 44; 42; 44; 44; 43; 43; 44; 26; 44	1	0.00123354	58	14	58	1	0	0.00888885	1.9721	0.0553094	6a-HealthVsDisease.6a.CRvsAL-pvalue1	5.06985	TRUE	2	7	12
1281:Adipose	L:1281	unmapped	Entrez Gene	COL3A1	0		Adipose	collagen, type III, alpha 1	false		131	collagen; endoplasmic reticulum lumen; extracellular matrix part; extracellular matrix organization; extracellular structure organization; proteinaceous extracellular matrix; extracellular matrix; endoplasmic reticulum part; extracellular matrix structural constituent; endoplasmic reticulum	41; 44; 42; 44; 44; 43; 43; 44; 26; 44	1	7.66841e-06	15	14	67	0.223881	0	0.0101023	1.60384	0.0755836	6a-HealthVsDisease.6a.CRvsAL-pvalue1	3.27059	TRUE	1	7	14
1306:Adipose	L:1306			COL15A1	0		Adipose	collagen, type XV, alpha 1	false		131	collagen; endoplasmic reticulum lumen; extracellular matrix part; extracellular matrix organization; extracellular structure organization; proteinaceous extracellular matrix; extracellular matrix; endoplasmic reticulum part; extracellular matrix structural constituent; endoplasmic reticulum	41; 44; 42; 44; 44; 43; 43; 44; 26; 44	1	0	11	11	42	0.261905	0	0.0116153	0.671944	0.221135	GSE13268-HealthVsDisease.GSE13268.16wk_highfat_GKvs16wk_normal_GK-pvalue2	-0.18776	FALSE	2	7	11
308:Adipose	L:308	unmapped	Entrez Gene	ANXA5	0		Adipose	annexin A5	false		3	nucleic acid binding transcription factor activity; sequence-specific DNA binding transcription factor activity; regulation of transcription from RNA polymerase II promoter; multicellular organismal development; regulation of gene expression; sequence-specific DNA binding; positive regulation of transcription from RNA polymerase II promoter; positive regulation of gene expression; developmental p…	192; 192; 307; 646; 512; 148; 213; 290; 696; 468	1	1.64316e-05	6	6	37	0.162162	0	0.0118245	1.92669	0.0151517	1-HealthVsDisease.1.HFLF12wk-pvalue1	4.68796	TRUE	2	7	1
1282:Adipose	L:1282	unmapped	Entrez Gene	COL4A1	0		Adipose	collagen, type IV, alpha 1	false	Tissue inflammation	131	collagen; endoplasmic reticulum lumen; extracellular matrix part; extracellular matrix organization; extracellular structure organization; proteinaceous extracellular matrix; extracellular matrix; endoplasmic reticulum part; extracellular matrix structural constituent; endoplasmic reticulum	41; 44; 42; 44; 44; 43; 43; 44; 26; 44	1	2.72196e-05	15	14	69	0.217391	0	0.0120443	1.94618	0.175353	6a-HealthVsDisease.6a.CRvsAL-pvalue1	4.81148	TRUE	1	7	14
8450:Adipose	L:8450			CUL4B	0		Adipose	cullin 4B	false		6	chromosome organization; chromatin organization; nucleus; DNA metabolic process; nucleobase-containing compound metabolic process; nuclear lumen; cellular aromatic compound metabolic process; nuclear part; heterocycle metabolic process; cellular nitrogen compound metabolic process	105; 90; 202; 105; 197; 154; 197; 160; 197; 199	1	3.32213e-05	16	15	57	0.280702	0	0.0139413	-0.184742	0.00400239	1-HealthVsDisease.1.HFLF12wk-pvalue1	-4.36727	TRUE	1	7	1
1290:Adipose	L:1290	unmapped	Entrez Gene	COL5A2	0		Adipose	collagen, type V, alpha 2	false		131	collagen; endoplasmic reticulum lumen; extracellular matrix part; extracellular matrix organization; extracellular structure organization; proteinaceous extracellular matrix; extracellular matrix; endoplasmic reticulum part; extracellular matrix structural constituent; endoplasmic reticulum	41; 44; 42; 44; 44; 43; 43; 44; 26; 44	1	2.89452e-06	13	13	51	0.254902	0	0.0180785	1.22873	0.038347	6a-HealthVsDisease.6a.CRvsAL-pvalue1	3.9058	TRUE	1	7	13
1058:Adipose	L:1058		Entrez Gene	CENPA	0		Adipose	centromere protein A	false		6	chromosome organization; chromatin organization; nucleus; DNA metabolic process; nucleobase-containing compound metabolic process; nuclear lumen; cellular aromatic compound metabolic process; nuclear part; heterocycle metabolic process; cellular nitrogen compound metabolic process	105; 90; 202; 105; 197; 154; 197; 160; 197; 199	1	0.000142807	22	16	152	0.144737	0	0.0189982	1.05197	0.00613566	1-HealthVsDisease.1.HFLF12wk-pvalue1	4.12255	TRUE	1	7	1
650:Adipose	L:650	unmapped	Entrez Gene	BMP2	0		Adipose	bone morphogenetic protein 2	false	Tissue inflammation	2	BMP signaling pathway; transmembrane receptor protein serine/threonine kinase signaling pathway; pattern specification process; embryonic morphogenesis; regulation of transcription from RNA polymerase II promoter; embryo development; regulation of BMP signaling pathway; tissue development; regulation of pathway-restricted SMAD protein phosphorylation; dorsal/ventral pattern formation	28; 33; 30; 29; 41; 33; 15; 38; 13; 14	1	0.000414477	12	9	108	0.111111	0	0.0194208	1.01896	0.000172322	1-HealthVsDisease.1.HFLF12wk-pvalue1	6.23777	TRUE	1	7	2
5887:Adipose	L:5887	unmapped	Entrez Gene	RAD23B	0		Adipose	RAD23 homolog B (S. cerevisiae)	false	Tissue inflammation	56	DNA-dependent transcription, elongation; nucleotide-excision repair, DNA damage removal; termination of RNA polymerase I transcription; nucleotide-excision repair; transcription initiation from RNA polymerase I promoter; transcription elongation from RNA polymerase I promoter; transcription from RNA polymerase I promoter; DNA catabolic process; transcription elongation from RNA polymerase II prom…	22; 15; 15; 18; 15; 14; 15; 15; 16; 13	1	4.37388e-05	5	5	49	0.102041	0	0.0194395	-0.767275	0.0153105	1-HealthVsDisease.1.HFLF12wk-pvalue1	-3.59274	TRUE	1	7	2
7040:Adipose	L:7040	unmapped	Entrez Gene	TGFB1	0		Adipose	transforming growth factor, beta 1	false	Tissue inflammation	3	nucleic acid binding transcription factor activity; sequence-specific DNA binding transcription factor activity; regulation of transcription from RNA polymerase II promoter; multicellular organismal development; regulation of gene expression; sequence-specific DNA binding; positive regulation of transcription from RNA polymerase II promoter; positive regulation of gene expression; developmental p…	192; 192; 307; 646; 512; 148; 213; 290; 696; 468	1	0.00142066	39	16	237	0.164557	0	0.0208096	1.5765	0.159337	GSE8700-HealthVsDisease.GSE8700.LeanvsObese-pvalue2	3.74579	TRUE	1	7	3
1308:Adipose	L:1308			COL17A1	0		Adipose	collagen, type XVII, alpha 1	false		131	collagen; endoplasmic reticulum lumen; extracellular matrix part; extracellular matrix organization; extracellular structure organization; proteinaceous extracellular matrix; extracellular matrix; endoplasmic reticulum part; extracellular matrix structural constituent; endoplasmic reticulum	41; 44; 42; 44; 44; 43; 43; 44; 26; 44	1	1.83418e-05	12	11	54	0.222222	0	0.0228361	2.12977	0.0798624	GSE13268-HealthVsDisease.GSE13268.16wk_highfat_GKvs16wk_normal_GK-pvalue1	5.34564	TRUE	1	4	11
1643:Adipose	L:1643	unmapped	Entrez Gene	DDB2	0		Adipose	damage-specific DNA binding protein 2, 48kDa	false	Oxidative stress	56	DNA-dependent transcription, elongation; nucleotide-excision repair, DNA damage removal; termination of RNA polymerase I transcription; nucleotide-excision repair; transcription initiation from RNA polymerase I promoter; transcription elongation from RNA polymerase I promoter; transcription from RNA polymerase I promoter; DNA catabolic process; transcription elongation from RNA polymerase II prom…	22; 15; 15; 18; 15; 14; 15; 15; 16; 13	1	1.10189e-05	3	3	34	0.0882353	0	0.0246675	-0.727717	0.0681991	1-HealthVsDisease.1.HFLF12wk-pvalue1	0	FALSE	0	7	2
50509:Adipose	L:50509	unmapped	Entrez Gene	COL5A3	0		Adipose	collagen, type V, alpha 3	false		131	collagen; endoplasmic reticulum lumen; extracellular matrix part; extracellular matrix organization; extracellular structure organization; proteinaceous extracellular matrix; extracellular matrix; endoplasmic reticulum part; extracellular matrix structural constituent; endoplasmic reticulum	41; 44; 42; 44; 44; 43; 43; 44; 26; 44	1	2.89452e-06	13	13	50	0.26	0	0.0277795	1.15649	0.0192097	6a-HealthVsDisease.6a.CRvsAL-pvalue1	4.46943	TRUE	1	7	13
7508:Adipose	L:7508			XPC	0		Adipose	xeroderma pigmentosum, complementation group C	false		56	DNA-dependent transcription, elongation; nucleotide-excision repair, DNA damage removal; termination of RNA polymerase I transcription; nucleotide-excision repair; transcription initiation from RNA polymerase I promoter; transcription elongation from RNA polymerase I promoter; transcription from RNA polymerase I promoter; DNA catabolic process; transcription elongation from RNA polymerase II prom…	22; 15; 15; 18; 15; 14; 15; 15; 16; 13	1	0	2	2	32	0.0625	0	0.0336584	0.204685	0.0425964	6a-HealthVsDisease.6a.CRvsAL-pvalue1	3.79926	TRUE	1	7	2
6382:Adipose	L:6382	unmapped	Entrez Gene	SDC1	0		Adipose	syndecan 1	false	Metabolic state	3	nucleic acid binding transcription factor activity; sequence-specific DNA binding transcription factor activity; regulation of transcription from RNA polymerase II promoter; multicellular organismal development; regulation of gene expression; sequence-specific DNA binding; positive regulation of transcription from RNA polymerase II promoter; positive regulation of gene expression; developmental p…	192; 192; 307; 646; 512; 148; 213; 290; 696; 468	1	0.000270768	23	14	99	0.232323	0	0.0343778	1.36967	0.0073926	1-HealthVsDisease.1.HFLF12wk-pvalue1	3.54135	TRUE	2	7	10
11186:Adipose	L:11186	unmapped	Entrez Gene	RASSF1	0		Adipose	Ras association (RalGDS/AF-6) domain family member 1	false		3	nucleic acid binding transcription factor activity; sequence-specific DNA binding transcription factor activity; regulation of transcription from RNA polymerase II promoter; multicellular organismal development; regulation of gene expression; sequence-specific DNA binding; positive regulation of transcription from RNA polymerase II promoter; positive regulation of gene expression; developmental p…	192; 192; 307; 646; 512; 148; 213; 290; 696; 468	1	1.79927e-05	5	5	51	0.0980392	0	0.0424103	1.54203	0.0319457	1-HealthVsDisease.1.HFLF12wk-pvalue1	3.13491	TRUE	1	7	1
6662:Adipose	L:6662	unmapped	Entrez Gene	SOX9	0		Adipose	SRY (sex determining region Y)-box 9	false	Tissue inflammation	3	nucleic acid binding transcription factor activity; sequence-specific DNA binding transcription factor activity; regulation of transcription from RNA polymerase II promoter; multicellular organismal development; regulation of gene expression; sequence-specific DNA binding; positive regulation of transcription from RNA polymerase II promoter; positive regulation of gene expression; developmental p…	192; 192; 307; 646; 512; 148; 213; 290; 696; 468	1	9.64537e-05	6	5	93	0.0645161	0	0.0558983	-0.554632	0.087658	6a-HealthVsDisease.6a.CRvsAL-pvalue1	-3.16072	TRUE	1	7	1
5654:Adipose	L:5654			HTRA1	0		Adipose	HtrA serine peptidase 1	false		3	nucleic acid binding transcription factor activity; sequence-specific DNA binding transcription factor activity; regulation of transcription from RNA polymerase II promoter; multicellular organismal development; regulation of gene expression; sequence-specific DNA binding; positive regulation of transcription from RNA polymerase II promoter; positive regulation of gene expression; developmental p…	192; 192; 307; 646; 512; 148; 213; 290; 696; 468	1	1.99538e-05	4	4	12	0.333333	0	0.0589349	0.901933	0.046228	1-HealthVsDisease.1.HFLF12wk-pvalue1	2.90441	TRUE	1	7	2
2067:Adipose	L:2067			ERCC1	0		Adipose	excision repair cross-complementing rodent repair deficiency, complementation group 1 (includes overlapping antisense sequence)	false	Metabolic state	56	DNA-dependent transcription, elongation; nucleotide-excision repair, DNA damage removal; termination of RNA polymerase I transcription; nucleotide-excision repair; transcription initiation from RNA polymerase I promoter; transcription elongation from RNA polymerase I promoter; transcription from RNA polymerase I promoter; DNA catabolic process; transcription elongation from RNA polymerase II prom…	22; 15; 15; 18; 15; 14; 15; 15; 16; 13	1	1.14958e-05	3	3	46	0.0652174	0	0.0621614	0.549931	0.0600233	6a-HealthVsDisease.6a.CRvsAL-pvalue1	3.49557	TRUE	1	7	2
1303:Adipose	L:1303			COL12A1	0		Adipose	collagen, type XII, alpha 1	false		131	collagen; endoplasmic reticulum lumen; extracellular matrix part; extracellular matrix organization; extracellular structure organization; proteinaceous extracellular matrix; extracellular matrix; endoplasmic reticulum part; extracellular matrix structural constituent; endoplasmic reticulum	41; 44; 42; 44; 44; 43; 43; 44; 26; 44	1	0	11	11	40	0.275	0	0.0676302	1.42684	0.110771	1-HealthVsDisease.1.HFLF12wk-pvalue1	0	FALSE	0	7	11
54541:Adipose	L:54541	unmapped	Entrez Gene	DDIT4	0		Adipose	DNA-damage-inducible transcript 4	false	Tissue inflammation	56	DNA-dependent transcription, elongation; nucleotide-excision repair, DNA damage removal; termination of RNA polymerase I transcription; nucleotide-excision repair; transcription initiation from RNA polymerase I promoter; transcription elongation from RNA polymerase I promoter; transcription from RNA polymerase I promoter; DNA catabolic process; transcription elongation from RNA polymerase II prom…	22; 15; 15; 18; 15; 14; 15; 15; 16; 13	1	5.68839e-06	2	2	26	0.0769231	0	0.0683995	0.407532	0.273358	GSE8700-HealthVsDisease.GSE8700.LeanvsObese-pvalue2	0	FALSE	0	7	1
5430:Adipose	L:5430	unmapped	Entrez Gene	POLR2A	0		Adipose	polymerase (RNA) II (DNA directed) polypeptide A, 220kDa	false	Tissue inflammation	56	DNA-dependent transcription, elongation; nucleotide-excision repair, DNA damage removal; termination of RNA polymerase I transcription; nucleotide-excision repair; transcription initiation from RNA polymerase I promoter; transcription elongation from RNA polymerase I promoter; transcription from RNA polymerase I promoter; DNA catabolic process; transcription elongation from RNA polymerase II prom…	22; 15; 15; 18; 15; 14; 15; 15; 16; 13	1	9.59976e-05	8	8	273	0.029304	0	0.0733354	1.26142	0.219838	1-HealthVsDisease.1.HFLF12wk-pvalue1	0	FALSE	0	7	2
5928:Adipose	L:5928			RBBP4	0		Adipose	retinoblastoma binding protein 4	false		6	chromosome organization; chromatin organization; nucleus; DNA metabolic process; nucleobase-containing compound metabolic process; nuclear lumen; cellular aromatic compound metabolic process; nuclear part; heterocycle metabolic process; cellular nitrogen compound metabolic process	105; 90; 202; 105; 197; 154; 197; 160; 197; 199	1	0.00014261	21	16	156	0.134615	0	0.087457	-0.805993	0.253387	1-HealthVsDisease.1.HFLF12wk-pvalue1	0	FALSE	0	7	2
26133:Adipose	L:26133			TRPC4AP	0		Adipose	transient receptor potential cation channel, subfamily C, member 4 associated protein	false		3	nucleic acid binding transcription factor activity; sequence-specific DNA binding transcription factor activity; regulation of transcription from RNA polymerase II promoter; multicellular organismal development; regulation of gene expression; sequence-specific DNA binding; positive regulation of transcription from RNA polymerase II promoter; positive regulation of gene expression; developmental p…	192; 192; 307; 646; 512; 148; 213; 290; 696; 468	1	3.85047e-06	2	2	15	0.133333	0	0.0931014	0.279292	0.108056	1-HealthVsDisease.1.HFLF12wk-pvalue1	0	FALSE	0	7	1
1295:Adipose	L:1295			COL8A1	0		Adipose	collagen, type VIII, alpha 1	false		131	collagen; endoplasmic reticulum lumen; extracellular matrix part; extracellular matrix organization; extracellular structure organization; proteinaceous extracellular matrix; extracellular matrix; endoplasmic reticulum part; extracellular matrix structural constituent; endoplasmic reticulum	41; 44; 42; 44; 44; 43; 43; 44; 26; 44	1	0	11	11	42	0.261905	0	0.0949098	1.46302	0.0558681	1-HealthVsDisease.1.HFLF12wk-pvalue1	3.30503	TRUE	1	7	11
2967:Adipose	L:2967			GTF2H3	0		Adipose	general transcription factor IIH, polypeptide 3, 34kDa	false		56	DNA-dependent transcription, elongation; nucleotide-excision repair, DNA damage removal; termination of RNA polymerase I transcription; nucleotide-excision repair; transcription initiation from RNA polymerase I promoter; transcription elongation from RNA polymerase I promoter; transcription from RNA polymerase I promoter; DNA catabolic process; transcription elongation from RNA polymerase II prom…	22; 15; 15; 18; 15; 14; 15; 15; 16; 13	1	3.40363e-07	3	3	89	0.0337079	0	0.0999554	-0.103318	0.0120971	1-HealthVsDisease.1.HFLF12wk-pvalue1	-3.73081	TRUE	1	7	2
10987:Adipose	L:10987			COPS5	0		Adipose	COP9 constitutive photomorphogenic homolog subunit 5 (Arabidopsis)	false	Tissue inflammation	3	nucleic acid binding transcription factor activity; sequence-specific DNA binding transcription factor activity; regulation of transcription from RNA polymerase II promoter; multicellular organismal development; regulation of gene expression; sequence-specific DNA binding; positive regulation of transcription from RNA polymerase II promoter; positive regulation of gene expression; developmental p…	192; 192; 307; 646; 512; 148; 213; 290; 696; 468	1	0.000109351	10	10	108	0.0925926	0	0.101687	-0.341202	0.181632	1-HealthVsDisease.1.HFLF12wk-pvalue1	0	FALSE	0	7	1
1027:Adipose	L:1027	unmapped	Entrez Gene	CDKN1B	0		Adipose	cyclin-dependent kinase inhibitor 1B (p27, Kip1)	false	Tissue inflammation	108	anaphase-promoting complex-dependent proteasomal ubiquitin-dependent protein catabolic process; regulation of ubiquitin-protein ligase activity involved in mitotic cell cycle; regulation of ubiquitin-protein ligase activity; positive regulation of ubiquitin-protein ligase activity involved in mitotic cell cycle; positive regulation of ubiquitin-protein ligase activity; positive regulation of liga…	74; 70; 71; 66; 67; 67; 61; 69; 79; 78	1	0.000459412	18	15	201	0.0895522	0	0.108099	-1.29229	0.170241	1-HealthVsDisease.1.HFLF12wk-pvalue1	-3.62648	TRUE	1	7	1
81620:Adipose	L:81620	mapped	Entrez Gene	CDT1	0		Adipose	chromatin licensing and DNA replication factor 1	false		6	chromosome organization; chromatin organization; nucleus; DNA metabolic process; nucleobase-containing compound metabolic process; nuclear lumen; cellular aromatic compound metabolic process; nuclear part; heterocycle metabolic process; cellular nitrogen compound metabolic process	105; 90; 202; 105; 197; 154; 197; 160; 197; 199	1	3.75734e-05	7	7	69	0.101449	0	0.109904	1.19766	0.135235	GSE13268-HealthVsDisease.GSE13268.16wk_highfat_GKvs16wk_normal_GK-pvalue2	4.37377	TRUE	1	7	1
2965:Adipose	L:2965			GTF2H1	0		Adipose	general transcription factor IIH, polypeptide 1, 62kDa	false		56	DNA-dependent transcription, elongation; nucleotide-excision repair, DNA damage removal; termination of RNA polymerase I transcription; nucleotide-excision repair; transcription initiation from RNA polymerase I promoter; transcription elongation from RNA polymerase I promoter; transcription from RNA polymerase I promoter; DNA catabolic process; transcription elongation from RNA polymerase II prom…	22; 15; 15; 18; 15; 14; 15; 15; 16; 13	1	1.40412e-05	4	4	101	0.039604	0	0.117144	0.265648	0.251252	GSE8700-HealthVsDisease.GSE8700.LeanvsObese-pvalue2	-3.52896	TRUE	1	7	2
9318:Adipose	L:9318			COPS2	0		Adipose	COP9 constitutive photomorphogenic homolog subunit 2 (Arabidopsis)	false		108	anaphase-promoting complex-dependent proteasomal ubiquitin-dependent protein catabolic process; regulation of ubiquitin-protein ligase activity involved in mitotic cell cycle; regulation of ubiquitin-protein ligase activity; positive regulation of ubiquitin-protein ligase activity involved in mitotic cell cycle; positive regulation of ubiquitin-protein ligase activity; positive regulation of liga…	74; 70; 71; 66; 67; 67; 61; 69; 79; 78	1	4.52362e-06	4	4	55	0.0727273	0	0.120657	-0.302478	0.147237	1-HealthVsDisease.1.HFLF12wk-pvalue1	0	FALSE	0	7	1
902:Adipose	L:902	mapped	Entrez Gene	CCNH	0		Adipose	cyclin H	false		56	DNA-dependent transcription, elongation; nucleotide-excision repair, DNA damage removal; termination of RNA polymerase I transcription; nucleotide-excision repair; transcription initiation from RNA polymerase I promoter; transcription elongation from RNA polymerase I promoter; transcription from RNA polymerase I promoter; DNA catabolic process; transcription elongation from RNA polymerase II prom…	22; 15; 15; 18; 15; 14; 15; 15; 16; 13	1	2.32459e-05	5	5	115	0.0434783	0	0.126421	-0.732239	0.32424	6a-HealthVsDisease.6a.CRvsAL-pvalue1	0	FALSE	0	7	2
6871:Adipose	L:6871			TADA2A	0		Adipose	transcriptional adaptor 2A	false		3	nucleic acid binding transcription factor activity; sequence-specific DNA binding transcription factor activity; regulation of transcription from RNA polymerase II promoter; multicellular organismal development; regulation of gene expression; sequence-specific DNA binding; positive regulation of transcription from RNA polymerase II promoter; positive regulation of gene expression; developmental p…	192; 192; 307; 646; 512; 148; 213; 290; 696; 468	1	8.52651e-05	7	6	121	0.0578512	0	0.128428	-0.4952	0.422442	GSE39549-HealthVsDisease.GSE39549.NormalvsHighFat-pvalue1	-3.29183	TRUE	1	7	1
4099:Adipose	L:4099	unmapped	Entrez Gene	MAG	0		Adipose	myelin associated glycoprotein	false		131	collagen; endoplasmic reticulum lumen; extracellular matrix part; extracellular matrix organization; extracellular structure organization; proteinaceous extracellular matrix; extracellular matrix; endoplasmic reticulum part; extracellular matrix structural constituent; endoplasmic reticulum	41; 44; 42; 44; 44; 43; 43; 44; 26; 44	1	1.27841e-06	5	5	17	0.294118	0	0.128468	1.01695	0.011368	1-HealthVsDisease.1.HFLF12wk-pvalue1	3.76651	TRUE	1	7	4
8533:Adipose	L:8533			COPS3	0		Adipose	COP9 constitutive photomorphogenic homolog subunit 3 (Arabidopsis)	false		56	DNA-dependent transcription, elongation; nucleotide-excision repair, DNA damage removal; termination of RNA polymerase I transcription; nucleotide-excision repair; transcription initiation from RNA polymerase I promoter; transcription elongation from RNA polymerase I promoter; transcription from RNA polymerase I promoter; DNA catabolic process; transcription elongation from RNA polymerase II prom…	22; 15; 15; 18; 15; 14; 15; 15; 16; 13	1	6.916e-06	2	2	34	0.0588235	0	0.13505	-0.706988	0.0175445	1-HealthVsDisease.1.HFLF12wk-pvalue1	-3.50747	TRUE	1	7	1
348995:Adipose	L:348995	unmapped	Entrez Gene	NUP43	0		Adipose	nucleoporin 43kDa	false		27	nuclear pore; pore complex; nuclear envelope; RNA transport; RNA localization; mitotic prometaphase; regulation of glucose transport; mRNA transport; carbohydrate transport; hexose transport	32; 32; 33; 26; 26; 21; 23; 23; 23; 23	1	1.98768e-05	4	4	94	0.0425532	0	0.138893	-0.721048	0.0169304	1-HealthVsDisease.1.HFLF12wk-pvalue1	-3.53423	TRUE	1	7	1
7507:Adipose	L:7507	mapped	Entrez Gene	XPA	0		Adipose	xeroderma pigmentosum, complementation group A	false	Metabolic state; Tissue inflammation	56	DNA-dependent transcription, elongation; nucleotide-excision repair, DNA damage removal; termination of RNA polymerase I transcription; nucleotide-excision repair; transcription initiation from RNA polymerase I promoter; transcription elongation from RNA polymerase I promoter; transcription from RNA polymerase I promoter; DNA catabolic process; transcription elongation from RNA polymerase II prom…	22; 15; 15; 18; 15; 14; 15; 15; 16; 13	1	0.00010168	5	5	88	0.0568182	0	0.151623	0.506429	0.312006	GSE8700-HealthVsDisease.GSE8700.LeanvsObese-pvalue2	0	FALSE	0	7	2
50717:Adipose	L:50717			DCAF8	0		Adipose	DDB1 and CUL4 associated factor 8	false		27	nuclear pore; pore complex; nuclear envelope; RNA transport; RNA localization; mitotic prometaphase; regulation of glucose transport; mRNA transport; carbohydrate transport; hexose transport	32; 32; 33; 26; 26; 21; 23; 23; 23; 23	1	3.07834e-06	2	2	10	0.2	0	0.15191	0.228205	0.112959	1-HealthVsDisease.1.HFLF12wk-pvalue1	2.80317	TRUE	1	7	1
55388:Adipose	L:55388	mapped	Entrez Gene	MCM10	0		Adipose	minichromosome maintenance complex component 10	false		6	chromosome organization; chromatin organization; nucleus; DNA metabolic process; nucleobase-containing compound metabolic process; nuclear lumen; cellular aromatic compound metabolic process; nuclear part; heterocycle metabolic process; cellular nitrogen compound metabolic process	105; 90; 202; 105; 197; 154; 197; 160; 197; 199	1	6.10964e-06	5	5	41	0.121951	0	0.160539	0.2641	0.369532	6a-HealthVsDisease.6a.CRvsAL-pvalue1	0	FALSE	0	7	1
8815:Adipose	L:8815			BANF1	0		Adipose	barrier to autointegration factor 1	false	Metabolic state	3	nucleic acid binding transcription factor activity; sequence-specific DNA binding transcription factor activity; regulation of transcription from RNA polymerase II promoter; multicellular organismal development; regulation of gene expression; sequence-specific DNA binding; positive regulation of transcription from RNA polymerase II promoter; positive regulation of gene expression; developmental p…	192; 192; 307; 646; 512; 148; 213; 290; 696; 468	1	2.43681e-05	5	5	87	0.0574713	0	0.163774	-0.11158	0.0683578	1-HealthVsDisease.1.HFLF12wk-pvalue1	0	FALSE	0	7	1
169044:Adipose	L:169044			COL22A1	0		Adipose	collagen, type XXII, alpha 1	false		131	collagen; endoplasmic reticulum lumen; extracellular matrix part; extracellular matrix organization; extracellular structure organization; proteinaceous extracellular matrix; extracellular matrix; endoplasmic reticulum part; extracellular matrix structural constituent; endoplasmic reticulum	41; 44; 42; 44; 44; 43; 43; 44; 26; 44	1	0	11	11	40	0.275	0	0.166411	-1.52743	0.175903	GSE13268-HealthVsDisease.GSE13268.16wk_highfat_GKvs16wk_normal_GK-pvalue1	-3.8856	TRUE	1	4	11
6385:Adipose	L:6385	unmapped	Entrez Gene	SDC4	0		Adipose	syndecan 4	false	Tissue inflammation	3	nucleic acid binding transcription factor activity; sequence-specific DNA binding transcription factor activity; regulation of transcription from RNA polymerase II promoter; multicellular organismal development; regulation of gene expression; sequence-specific DNA binding; positive regulation of transcription from RNA polymerase II promoter; positive regulation of gene expression; developmental p…	192; 192; 307; 646; 512; 148; 213; 290; 696; 468	1	0.000208711	23	14	95	0.242105	0	0.169612	0.562533	0.25203	1-HealthVsDisease.1.HFLF12wk-pvalue1	0	FALSE	0	7	10
1300:Adipose	L:1300	unmapped	Entrez Gene	COL10A1	0		Adipose	collagen, type X, alpha 1	false		131	collagen; endoplasmic reticulum lumen; extracellular matrix part; extracellular matrix organization; extracellular structure organization; proteinaceous extracellular matrix; extracellular matrix; endoplasmic reticulum part; extracellular matrix structural constituent; endoplasmic reticulum	41; 44; 42; 44; 44; 43; 43; 44; 26; 44	1	0	11	11	53	0.207547	0	0.183743	-1.19007	0.184572	GSE13268-HealthVsDisease.GSE13268.16wk_highfat_GKvs16wk_normal_GK-pvalue1	-3.81311	TRUE	1	4	11
5111:Adipose	L:5111	unmapped	Entrez Gene	PCNA	0		Adipose	proliferating cell nuclear antigen	false	Tissue inflammation	6	chromosome organization; chromatin organization; nucleus; DNA metabolic process; nucleobase-containing compound metabolic process; nuclear lumen; cellular aromatic compound metabolic process; nuclear part; heterocycle metabolic process; cellular nitrogen compound metabolic process	105; 90; 202; 105; 197; 154; 197; 160; 197; 199	1	0.000559666	16	13	248	0.0645161	0	0.200937	0.391611	0.460262	6a-HealthVsDisease.6a.CRvsAL-pvalue1	0	FALSE	0	7	2
26259:Adipose	L:26259			FBXW8	0		Adipose	F-box and WD repeat domain containing 8	false		56	DNA-dependent transcription, elongation; nucleotide-excision repair, DNA damage removal; termination of RNA polymerase I transcription; nucleotide-excision repair; transcription initiation from RNA polymerase I promoter; transcription elongation from RNA polymerase I promoter; transcription from RNA polymerase I promoter; DNA catabolic process; transcription elongation from RNA polymerase II prom…	22; 15; 15; 18; 15; 14; 15; 15; 16; 13	1	9.70249e-07	2	2	31	0.0645161	0	0.221536	0.945657	0.236623	6a-HealthVsDisease.6a.CRvsAL-pvalue1	0	FALSE	0	7	1
643664:Adipose	L:643664			SLC35G6	0		Adipose	solute carrier family 35, member G6	false	Tissue inflammation	56	DNA-dependent transcription, elongation; nucleotide-excision repair, DNA damage removal; termination of RNA polymerase I transcription; nucleotide-excision repair; transcription initiation from RNA polymerase I promoter; transcription elongation from RNA polymerase I promoter; transcription from RNA polymerase I promoter; DNA catabolic process; transcription elongation from RNA polymerase II prom…	22; 15; 15; 18; 15; 14; 15; 15; 16; 13	1	9.59976e-05	8	8	257	0.0311284	0	0.226237	0.43882	0.118131	1-HealthVsDisease.1.HFLF12wk-pvalue	0	FALSE	0	4	2
1288:Adipose	L:1288	unmapped	Entrez Gene	COL4A6	0		Adipose	collagen, type IV, alpha 6	false		131	collagen; endoplasmic reticulum lumen; extracellular matrix part; extracellular matrix organization; extracellular structure organization; proteinaceous extracellular matrix; extracellular matrix; endoplasmic reticulum part; extracellular matrix structural constituent; endoplasmic reticulum	41; 44; 42; 44; 44; 43; 43; 44; 26; 44	1	2.89452e-06	13	13	54	0.240741	0	0.236739	-0.842537	0.322874	1-HealthVsDisease.1.HFLF12wk-pvalue1	0	FALSE	0	7	13
5310:Adipose	L:5310			PKD1	0		Adipose	polycystic kidney disease 1 (autosomal dominant)	false	Tissue inflammation	3	nucleic acid binding transcription factor activity; sequence-specific DNA binding transcription factor activity; regulation of transcription from RNA polymerase II promoter; multicellular organismal development; regulation of gene expression; sequence-specific DNA binding; positive regulation of transcription from RNA polymerase II promoter; positive regulation of gene expression; developmental p…	192; 192; 307; 646; 512; 148; 213; 290; 696; 468	1	7.51009e-05	5	5	32	0.15625	0	0.243555	0.542511	0.335027	1-HealthVsDisease.1.HFLF12wk-pvalue1	0	FALSE	0	7	2
7072:Adipose	L:7072			TIA1	0		Adipose	TIA1 cytotoxic granule-associated RNA binding protein	false	Tissue inflammation	3	nucleic acid binding transcription factor activity; sequence-specific DNA binding transcription factor activity; regulation of transcription from RNA polymerase II promoter; multicellular organismal development; regulation of gene expression; sequence-specific DNA binding; positive regulation of transcription from RNA polymerase II promoter; positive regulation of gene expression; developmental p…	192; 192; 307; 646; 512; 148; 213; 290; 696; 468	1	2.11323e-06	2	2	10	0.2	0	0.261203	-0.27232	0.156052	1-HealthVsDisease.1.HFLF12wk-pvalue1	0	FALSE	0	7	1
1022:Adipose	L:1022	unmapped	Entrez Gene	CDK7	0		Adipose	cyclin-dependent kinase 7	false		56	DNA-dependent transcription, elongation; nucleotide-excision repair, DNA damage removal; termination of RNA polymerase I transcription; nucleotide-excision repair; transcription initiation from RNA polymerase I promoter; transcription elongation from RNA polymerase I promoter; transcription from RNA polymerase I promoter; DNA catabolic process; transcription elongation from RNA polymerase II prom…	22; 15; 15; 18; 15; 14; 15; 15; 16; 13	1	3.61022e-05	6	6	130	0.0461538	0	0.278786	0.882141	0.528317	1-HealthVsDisease.1.HFLF5d-pvalue1	0	FALSE	0	7	2
1499:Adipose	L:1499	unmapped	Entrez Gene	CTNNB1	0		Adipose	catenin (cadherin-associated protein), beta 1, 88kDa	false	Metabolic state; Tissue inflammation	3	nucleic acid binding transcription factor activity; sequence-specific DNA binding transcription factor activity; regulation of transcription from RNA polymerase II promoter; multicellular organismal development; regulation of gene expression; sequence-specific DNA binding; positive regulation of transcription from RNA polymerase II promoter; positive regulation of gene expression; developmental p…	192; 192; 307; 646; 512; 148; 213; 290; 696; 468	1	0.000416171	13	10	304	0.0427632	0	0.281953	0.270009	0.434042	GSE39549-HealthVsDisease.GSE39549.NormalvsHighFat-pvalue1	0	FALSE	0	7	1
22938:Adipose	L:22938	unmapped	Entrez Gene	SNW1	0		Adipose	SNW domain containing 1	false		56	DNA-dependent transcription, elongation; nucleotide-excision repair, DNA damage removal; termination of RNA polymerase I transcription; nucleotide-excision repair; transcription initiation from RNA polymerase I promoter; transcription elongation from RNA polymerase I promoter; transcription from RNA polymerase I promoter; DNA catabolic process; transcription elongation from RNA polymerase II prom…	22; 15; 15; 18; 15; 14; 15; 15; 16; 13	1	0.000102052	6	6	91	0.0659341	0	0.289983	1.10856	0.404712	6a-HealthVsDisease.6a.CRvsAL-pvalue	0	FALSE	0	4	1
1305:Adipose	L:1305			COL13A1	0		Adipose	collagen, type XIII, alpha 1	false		131	collagen; endoplasmic reticulum lumen; extracellular matrix part; extracellular matrix organization; extracellular structure organization; proteinaceous extracellular matrix; extracellular matrix; endoplasmic reticulum part; extracellular matrix structural constituent; endoplasmic reticulum	41; 44; 42; 44; 44; 43; 43; 44; 26; 44	1	0	11	11	40	0.275	0	0.290866	-0.283737	0.248085	6a-HealthVsDisease.6a.CRvsAL-pvalue1	0	FALSE	0	5	11
64326:Adipose	L:64326	unmapped	Entrez Gene	RFWD2	0		Adipose	ring finger and WD repeat domain 2, E3 ubiquitin protein ligase	false		108	anaphase-promoting complex-dependent proteasomal ubiquitin-dependent protein catabolic process; regulation of ubiquitin-protein ligase activity involved in mitotic cell cycle; regulation of ubiquitin-protein ligase activity; positive regulation of ubiquitin-protein ligase activity involved in mitotic cell cycle; positive regulation of ubiquitin-protein ligase activity; positive regulation of liga…	74; 70; 71; 66; 67; 67; 61; 69; 79; 78	1	1.96287e-05	9	8	82	0.109756	0	0.30164	0.653754	0.16602	6a-HealthVsDisease.6a.CRvsAL-pvalue1	0	FALSE	0	7	1
8451:Adipose	L:8451	mapped	Entrez Gene	CUL4A	0		Adipose	cullin 4A	false		6	chromosome organization; chromatin organization; nucleus; DNA metabolic process; nucleobase-containing compound metabolic process; nuclear lumen; cellular aromatic compound metabolic process; nuclear part; heterocycle metabolic process; cellular nitrogen compound metabolic process	105; 90; 202; 105; 197; 154; 197; 160; 197; 199	1	1.87013e-05	16	16	114	0.140351	0	0.30718	0.319969	0.0953182	6a-HealthVsDisease.6a.CRvsAL-pvalue1	3.07509	TRUE	1	7	1
196:Adipose	L:196		Entrez Gene	AHR	0		Adipose	aryl hydrocarbon receptor	false	Tissue inflammation	3	nucleic acid binding transcription factor activity; sequence-specific DNA binding transcription factor activity; regulation of transcription from RNA polymerase II promoter; multicellular organismal development; regulation of gene expression; sequence-specific DNA binding; positive regulation of transcription from RNA polymerase II promoter; positive regulation of gene expression; developmental p…	192; 192; 307; 646; 512; 148; 213; 290; 696; 468	1	3.37663e-05	5	5	93	0.0537634	0	0.321972	0.417082	0.580433	GSE13268-HealthVsDisease.GSE13268.16wk_highfat_WKvs16wk_normal_WK-pvalue2	0	FALSE	0	7	1
9978:Adipose	L:9978	unmapped	Entrez Gene	RBX1	0		Adipose	ring-box 1, E3 ubiquitin protein ligase	false	Tissue inflammation	3	nucleic acid binding transcription factor activity; sequence-specific DNA binding transcription factor activity; regulation of transcription from RNA polymerase II promoter; multicellular organismal development; regulation of gene expression; sequence-specific DNA binding; positive regulation of transcription from RNA polymerase II promoter; positive regulation of gene expression; developmental p…	192; 192; 307; 646; 512; 148; 213; 290; 696; 468	1	5.71801e-05	8	7	104	0.0769231	0	0.323209	0.191995	0.196954	1-HealthVsDisease.1.HFLF12wk-pvalue1	0	FALSE	0	7	1
25:Adipose	L:25	unmapped	Entrez Gene	ABL1	0		Adipose	c-abl oncogene 1, non-receptor tyrosine kinase	false	Tissue inflammation	3	nucleic acid binding transcription factor activity; sequence-specific DNA binding transcription factor activity; regulation of transcription from RNA polymerase II promoter; multicellular organismal development; regulation of gene expression; sequence-specific DNA binding; positive regulation of transcription from RNA polymerase II promoter; positive regulation of gene expression; developmental p…	192; 192; 307; 646; 512; 148; 213; 290; 696; 468	1	0.000701746	19	13	268	0.0708955	0	0.325017	0.371433	0.389229	1-HealthVsDisease.1.HFLF12wk-pvalue1	0	FALSE	0	7	1
9611:Adipose	L:9611	unmapped	, Entrez Gene	NCOR1	0		Adipose	nuclear receptor corepressor 1	false	Metabolic state	6	chromosome organization; chromatin organization; nucleus; DNA metabolic process; nucleobase-containing compound metabolic process; nuclear lumen; cellular aromatic compound metabolic process; nuclear part; heterocycle metabolic process; cellular nitrogen compound metabolic process	105; 90; 202; 105; 197; 154; 197; 160; 197; 199	1	0.000134184	20	16	161	0.124224	0	0.33195	0.0138756	0.377598	1-HealthVsDisease.1.HFLF12wk-pvalue1	0	FALSE	0	7	2
255631:Adipose	L:255631			COL24A1	0		Adipose	collagen, type XXIV, alpha 1	false		131	collagen; endoplasmic reticulum lumen; extracellular matrix part; extracellular matrix organization; extracellular structure organization; proteinaceous extracellular matrix; extracellular matrix; endoplasmic reticulum part; extracellular matrix structural constituent; endoplasmic reticulum	41; 44; 42; 44; 44; 43; 43; 44; 26; 44	1	0	11	11	40	0.275	0	0.348124	-0.0109589	0.366566	GSE13268-HealthVsDisease.GSE13268.16wk_highfat_GKvs16wk_normal_GK-pvalue2	0	FALSE	0	5	11
1294:Adipose	L:1294			COL7A1	0		Adipose	collagen, type VII, alpha 1	false		131	collagen; endoplasmic reticulum lumen; extracellular matrix part; extracellular matrix organization; extracellular structure organization; proteinaceous extracellular matrix; extracellular matrix; endoplasmic reticulum part; extracellular matrix structural constituent; endoplasmic reticulum	41; 44; 42; 44; 44; 43; 43; 44; 26; 44	1	7.76713e-06	13	13	51	0.254902	0	0.368392	-0.320364	0.346084	1-HealthVsDisease.1.HFLF12wk-pvalue1	0	FALSE	0	7	12
4331:Adipose	L:4331	mapped	Entrez Gene	MNAT1	0		Adipose	menage a trois homolog 1, cyclin H assembly factor (Xenopus laevis)	false		56	DNA-dependent transcription, elongation; nucleotide-excision repair, DNA damage removal; termination of RNA polymerase I transcription; nucleotide-excision repair; transcription initiation from RNA polymerase I promoter; transcription elongation from RNA polymerase I promoter; transcription from RNA polymerase I promoter; DNA catabolic process; transcription elongation from RNA polymerase II prom…	22; 15; 15; 18; 15; 14; 15; 15; 16; 13	1	2.32459e-05	5	5	107	0.046729	0	0.378226	-0.507119	0.460718	GSE39549-HealthVsDisease.GSE39549.NormalvsHighFat-pvalue1	0	FALSE	0	7	2
84570:Adipose	L:84570			COL25A1	0		Adipose	collagen, type XXV, alpha 1	false		131	collagen; endoplasmic reticulum lumen; extracellular matrix part; extracellular matrix organization; extracellular structure organization; proteinaceous extracellular matrix; extracellular matrix; endoplasmic reticulum part; extracellular matrix structural constituent; endoplasmic reticulum	41; 44; 42; 44; 44; 43; 43; 44; 26; 44	1	0	11	11	41	0.268293	0	0.380757	0.650528	0.0816983	1-HealthVsDisease.1.HFLF12wk-pvalue	0	FALSE	0	3	11
8387:Adipose	L:8387	unmapped	Entrez Gene	OR1E1	0		Adipose	olfactory receptor, family 1, subfamily E, member 1	false		1	G-protein coupled receptor activity; G-protein coupled receptor signaling pathway; transmembrane signaling receptor activity; G-protein coupled peptide receptor activity; receptor activity; signal transducer activity; G-protein coupled receptor binding; cellular calcium ion homeostasis; calcium ion homeostasis; chemokine activity	157; 164; 157; 78; 158; 158; 64; 75; 75; 41	1	1.32882e-05	2	2	4	0.5	0	0.380823	0.129574	0.278592	GSE39549-HealthVsDisease.GSE39549.NormalvsHighFat-pvalue5	0	FALSE	0	6	1
91522:Adipose	L:91522			COL23A1	0		Adipose	collagen, type XXIII, alpha 1	false		131	collagen; endoplasmic reticulum lumen; extracellular matrix part; extracellular matrix organization; extracellular structure organization; proteinaceous extracellular matrix; extracellular matrix; endoplasmic reticulum part; extracellular matrix structural constituent; endoplasmic reticulum	41; 44; 42; 44; 44; 43; 43; 44; 26; 44	1	0	11	11	40	0.275	0	0.399772	0.102287	0.290655	1-HealthVsDisease.1.HFLF12wk-pvalue1	0	FALSE	0	7	11
51206:Adipose	L:51206	unmapped	Entrez Gene	GP6	0		Adipose	glycoprotein VI (platelet)	false		131	collagen; endoplasmic reticulum lumen; extracellular matrix part; extracellular matrix organization; extracellular structure organization; proteinaceous extracellular matrix; extracellular matrix; endoplasmic reticulum part; extracellular matrix structural constituent; endoplasmic reticulum	41; 44; 42; 44; 44; 43; 43; 44; 26; 44	1	0.000110816	12	12	39	0.307692	0	0.401641	1.44529	0.673144	GSE39549-HealthVsDisease.GSE39549.NormalvsHighFat-pvalue	0	FALSE	0	1	8
3214:Adipose	L:3214		Entrez Gene	HOXB4	0		Adipose	homeobox B4	false		3	nucleic acid binding transcription factor activity; sequence-specific DNA binding transcription factor activity; regulation of transcription from RNA polymerase II promoter; multicellular organismal development; regulation of gene expression; sequence-specific DNA binding; positive regulation of transcription from RNA polymerase II promoter; positive regulation of gene expression; developmental p…	192; 192; 307; 646; 512; 148; 213; 290; 696; 468	1	4.696e-06	2	2	17	0.117647	0	0.404294	-0.502649	0.144488	1-HealthVsDisease.1.HFLF12wk-pvalue1	0	FALSE	0	7	1
8945:Adipose	L:8945	unmapped	Entrez Gene	BTRC	0		Adipose	beta-transducin repeat containing E3 ubiquitin protein ligase	false	Tissue inflammation	3	nucleic acid binding transcription factor activity; sequence-specific DNA binding transcription factor activity; regulation of transcription from RNA polymerase II promoter; multicellular organismal development; regulation of gene expression; sequence-specific DNA binding; positive regulation of transcription from RNA polymerase II promoter; positive regulation of gene expression; developmental p…	192; 192; 307; 646; 512; 148; 213; 290; 696; 468	1	0.000254839	14	14	142	0.0985915	0	0.407133	0.779479	0.388583	GSE13268-HealthVsDisease.GSE13268.16wk_highfat_WKvs16wk_normal_WK-pvalue2	4.33855	TRUE	1	7	1
3553:Adipose	L:3553	unmapped	Entrez Gene	IL1B	0		Adipose	interleukin 1, beta	false	Metabolic state; Tissue inflammation	3	nucleic acid binding transcription factor activity; sequence-specific DNA binding transcription factor activity; regulation of transcription from RNA polymerase II promoter; multicellular organismal development; regulation of gene expression; sequence-specific DNA binding; positive regulation of transcription from RNA polymerase II promoter; positive regulation of gene expression; developmental p…	192; 192; 307; 646; 512; 148; 213; 290; 696; 468	1	0.000715732	24	16	268	0.0895522	0	0.41054	0.83703	0.494511	6a-HealthVsDisease.6a.CRvsAL-pvalue1	0	FALSE	0	5	2
4322:Adipose	L:4322	unmapped	Entrez Gene	MMP13	0		Adipose	matrix metallopeptidase 13 (collagenase 3)	false	Tissue inflammation	3	nucleic acid binding transcription factor activity; sequence-specific DNA binding transcription factor activity; regulation of transcription from RNA polymerase II promoter; multicellular organismal development; regulation of gene expression; sequence-specific DNA binding; positive regulation of transcription from RNA polymerase II promoter; positive regulation of gene expression; developmental p…	192; 192; 307; 646; 512; 148; 213; 290; 696; 468	1	4.43685e-05	6	6	73	0.0821918	0	0.426454	0.636331	0.321537	GSE39549-HealthVsDisease.GSE39549.NormalvsHighFat-pvalue2	0	FALSE	0	4	1
1285:Adipose	L:1285			COL4A3	0		Adipose	collagen, type IV, alpha 3 (Goodpasture antigen)	false	Tissue inflammation	131	collagen; endoplasmic reticulum lumen; extracellular matrix part; extracellular matrix organization; extracellular structure organization; proteinaceous extracellular matrix; extracellular matrix; endoplasmic reticulum part; extracellular matrix structural constituent; endoplasmic reticulum	41; 44; 42; 44; 44; 43; 43; 44; 26; 44	1	1.31447e-05	12	12	64	0.1875	0	0.42906	0.543332	0.521692	1-HealthVsDisease.1.HFLF12wk-pvalue	0	FALSE	0	3	11
1161:Adipose	L:1161			ERCC8	0		Adipose	excision repair cross-complementing rodent repair deficiency, complementation group 8	false		56	DNA-dependent transcription, elongation; nucleotide-excision repair, DNA damage removal; termination of RNA polymerase I transcription; nucleotide-excision repair; transcription initiation from RNA polymerase I promoter; transcription elongation from RNA polymerase I promoter; transcription from RNA polymerase I promoter; DNA catabolic process; transcription elongation from RNA polymerase II prom…	22; 15; 15; 18; 15; 14; 15; 15; 16; 13	1	0	2	2	30	0.0666667	0	0.43096	-0.593564	0.26401	6a-HealthVsDisease.6a.CRvsAL-pvalue1	0	FALSE	0	7	2
23511:Adipose	L:23511	unmapped	Entrez Gene	NUP188	1		Adipose	nucleoporin 188kDa	false	Oxidative capacity	27	nuclear pore; pore complex; nuclear envelope; RNA transport; RNA localization; mitotic prometaphase; regulation of glucose transport; mRNA transport; carbohydrate transport; hexose transport	32; 32; 33; 26; 26; 21; 23; 23; 23; 23	1	1.89877e-05	3	3	30	0.1	0	0.455577	-0.37061	0.214201	1-HealthVsDisease.1.HFLF12wk-pvalue1	0	FALSE	0	6	1
2033:Adipose	L:2033	unmapped	Entrez Gene	EP300	0		Adipose	E1A binding protein p300	false	Metabolic state; Tissue inflammation	6	chromosome organization; chromatin organization; nucleus; DNA metabolic process; nucleobase-containing compound metabolic process; nuclear lumen; cellular aromatic compound metabolic process; nuclear part; heterocycle metabolic process; cellular nitrogen compound metabolic process	105; 90; 202; 105; 197; 154; 197; 160; 197; 199	1	0.00138	39	17	384	0.101562	0	0.463424	-0.559108	0.471328	6a-HealthVsDisease.6a.CRvsAL-pvalue	0	FALSE	0	4	2
85301:Adipose	L:85301			COL27A1	0		Adipose	collagen, type XXVII, alpha 1	false		131	collagen; endoplasmic reticulum lumen; extracellular matrix part; extracellular matrix organization; extracellular structure organization; proteinaceous extracellular matrix; extracellular matrix; endoplasmic reticulum part; extracellular matrix structural constituent; endoplasmic reticulum	41; 44; 42; 44; 44; 43; 43; 44; 26; 44	1	0	11	11	41	0.268293	0	0.465966	-0.658452	0.544661	GSE39549-HealthVsDisease.GSE39549.NormalvsHighFat-pvalue2	0	FALSE	0	4	11
2873:Adipose	L:2873	mapped	Entrez Gene	GPS1	0		Adipose	G protein pathway suppressor 1	false		3	nucleic acid binding transcription factor activity; sequence-specific DNA binding transcription factor activity; regulation of transcription from RNA polymerase II promoter; multicellular organismal development; regulation of gene expression; sequence-specific DNA binding; positive regulation of transcription from RNA polymerase II promoter; positive regulation of gene expression; developmental p…	192; 192; 307; 646; 512; 148; 213; 290; 696; 468	1	5.50444e-05	6	6	51	0.117647	0	0.473427	-0.0254955	0.124418	1-HealthVsDisease.1.HFLF12wk-pvalue1	0	FALSE	0	7	1
4771:Adipose	L:4771			NF2	0		Adipose	neurofibromin 2 (merlin)	false	Tissue inflammation	3	nucleic acid binding transcription factor activity; sequence-specific DNA binding transcription factor activity; regulation of transcription from RNA polymerase II promoter; multicellular organismal development; regulation of gene expression; sequence-specific DNA binding; positive regulation of transcription from RNA polymerase II promoter; positive regulation of gene expression; developmental p…	192; 192; 307; 646; 512; 148; 213; 290; 696; 468	1	3.81653e-05	5	5	34	0.147059	0	0.50255	0.0580042	0.311865	6a-HealthVsDisease.6a.CRvsAL-pvalue1	0	FALSE	0	7	2
4738:Adipose	L:4738	unmapped	Entrez Gene	NEDD8	0		Adipose	neural precursor cell expressed, developmentally down-regulated 8	false	Metabolic state; Tissue inflammation	3	nucleic acid binding transcription factor activity; sequence-specific DNA binding transcription factor activity; regulation of transcription from RNA polymerase II promoter; multicellular organismal development; regulation of gene expression; sequence-specific DNA binding; positive regulation of transcription from RNA polymerase II promoter; positive regulation of gene expression; developmental p…	192; 192; 307; 646; 512; 148; 213; 290; 696; 468	1	0.000234045	13	11	158	0.0822785	0	0.510226	0.483033	0.433548	GSE13268-HealthVsDisease.GSE13268.16wk_highfat_GKvs16wk_normal_GK-pvalue2	0	FALSE	0	7	1
340267:Adipose	L:340267			COL28A1	0		Adipose	collagen, type XXVIII, alpha 1	false		131	collagen; endoplasmic reticulum lumen; extracellular matrix part; extracellular matrix organization; extracellular structure organization; proteinaceous extracellular matrix; extracellular matrix; endoplasmic reticulum part; extracellular matrix structural constituent; endoplasmic reticulum	41; 44; 42; 44; 44; 43; 43; 44; 26; 44	1	0	11	11	40	0.275	0	0.51658	1.10808	0.744772	GSE39549-HealthVsDisease.GSE39549.NormalvsHighFat-pvalue	0	FALSE	0	1	11
51366:Adipose	L:51366	unmapped	Entrez Gene	UBR5	0		Adipose	ubiquitin protein ligase E3 component n-recognin 5	false		3	nucleic acid binding transcription factor activity; sequence-specific DNA binding transcription factor activity; regulation of transcription from RNA polymerase II promoter; multicellular organismal development; regulation of gene expression; sequence-specific DNA binding; positive regulation of transcription from RNA polymerase II promoter; positive regulation of gene expression; developmental p…	192; 192; 307; 646; 512; 148; 213; 290; 696; 468	1	2.68967e-06	3	3	35	0.0857143	0	0.524367	0.975589	0.348023	1-HealthVsDisease.1.HFLF12wk-pvalue	0	FALSE	0	4	1
3479:Adipose	L:3479	unmapped	Entrez Gene	IGF1	0		Adipose	insulin-like growth factor 1 (somatomedin C)	false	Metabolic state; Tissue inflammation	3	nucleic acid binding transcription factor activity; sequence-specific DNA binding transcription factor activity; regulation of transcription from RNA polymerase II promoter; multicellular organismal development; regulation of gene expression; sequence-specific DNA binding; positive regulation of transcription from RNA polymerase II promoter; positive regulation of gene expression; developmental p…	192; 192; 307; 646; 512; 148; 213; 290; 696; 468	1	0.000929059	31	16	267	0.116105	0	0.531014	-0.310325	0.542967	GSE39549-HealthVsDisease.GSE39549.NormalvsHighFat-pvalue1	0	FALSE	0	7	2
2073:Adipose	L:2073			ERCC5	0		Adipose	excision repair cross-complementing rodent repair deficiency, complementation group 5	false		56	DNA-dependent transcription, elongation; nucleotide-excision repair, DNA damage removal; termination of RNA polymerase I transcription; nucleotide-excision repair; transcription initiation from RNA polymerase I promoter; transcription elongation from RNA polymerase I promoter; transcription from RNA polymerase I promoter; DNA catabolic process; transcription elongation from RNA polymerase II prom…	22; 15; 15; 18; 15; 14; 15; 15; 16; 13	1	0	2	2	38	0.0526316	0	0.544224	-0.250232	0.30064	6a-HealthVsDisease.6a.CRvsAL-pvalue1	0	FALSE	0	7	2
6119:Adipose	L:6119	mapped	Entrez Gene	RPA3	0		Adipose	replication protein A3, 14kDa	false		6	chromosome organization; chromatin organization; nucleus; DNA metabolic process; nucleobase-containing compound metabolic process; nuclear lumen; cellular aromatic compound metabolic process; nuclear part; heterocycle metabolic process; cellular nitrogen compound metabolic process	105; 90; 202; 105; 197; 154; 197; 160; 197; 199	1	1.90466e-05	6	6	83	0.0722892	0	0.554906	-0.375416	0.0668889	1-HealthVsDisease.1.HFLF12wk-pvalue1	0	FALSE	0	7	2
1310:Adipose	L:1310			COL19A1	0		Adipose	collagen, type XIX, alpha 1	false		131	collagen; endoplasmic reticulum lumen; extracellular matrix part; extracellular matrix organization; extracellular structure organization; proteinaceous extracellular matrix; extracellular matrix; endoplasmic reticulum part; extracellular matrix structural constituent; endoplasmic reticulum	41; 44; 42; 44; 44; 43; 43; 44; 26; 44	1	0	11	11	40	0.275	0	0.574254	0.950624	0.77997	GSE39549-HealthVsDisease.GSE39549.NormalvsHighFat-pvalue	0	FALSE	0	1	11
8445:Adipose	L:8445	mapped	Entrez Gene	DYRK2	0		Adipose	dual-specificity tyrosine-(Y)-phosphorylation regulated kinase 2	false		63	mitochondrial matrix; tricarboxylic acid cycle; acetyl-CoA metabolic process; aerobic respiration; pyruvate metabolic process; acetyl-CoA biosynthetic process from pyruvate; regulation of acetyl-CoA biosynthetic process from pyruvate; acetyl-CoA biosynthetic process; regulation of acyl-CoA biosynthetic process; acyl-CoA metabolic process	13; 8; 7; 8; 7; 6; 6; 6; 6; 8	1	1.24759e-05	4	4	44	0.0909091	0	0.582222	-0.0984951	0.214763	1-HealthVsDisease.1.HFLF12wk-pvalue1	0	FALSE	0	6	1
1287:Adipose	L:1287	unmapped	Entrez Gene	COL4A5	0		Adipose	collagen, type IV, alpha 5	false		131	collagen; endoplasmic reticulum lumen; extracellular matrix part; extracellular matrix organization; extracellular structure organization; proteinaceous extracellular matrix; extracellular matrix; endoplasmic reticulum part; extracellular matrix structural constituent; endoplasmic reticulum	41; 44; 42; 44; 44; 43; 43; 44; 26; 44	1	2.89452e-06	13	13	59	0.220339	0	0.612094	0.860542	0.603884	1-HealthVsDisease.1.HFLF5d-pvalue	0	FALSE	0	4	13
1301:Adipose	L:1301	unmapped	Entrez Gene	COL11A1	0		Adipose	collagen, type XI, alpha 1	false		131	collagen; endoplasmic reticulum lumen; extracellular matrix part; extracellular matrix organization; extracellular structure organization; proteinaceous extracellular matrix; extracellular matrix; endoplasmic reticulum part; extracellular matrix structural constituent; endoplasmic reticulum	41; 44; 42; 44; 44; 43; 43; 44; 26; 44	1	2.89452e-06	13	13	53	0.245283	0	0.61381	-0.200999	0.721482	GSE8700-HealthVsDisease.GSE8700.LeanvsObese-pvalue1	0	FALSE	0	4	13
3674:Adipose	L:3674	unmapped	Entrez Gene	ITGA2B	0		Adipose	integrin, alpha 2b (platelet glycoprotein IIb of IIb/IIIa complex, antigen CD41)	false		3	nucleic acid binding transcription factor activity; sequence-specific DNA binding transcription factor activity; regulation of transcription from RNA polymerase II promoter; multicellular organismal development; regulation of gene expression; sequence-specific DNA binding; positive regulation of transcription from RNA polymerase II promoter; positive regulation of gene expression; developmental p…	192; 192; 307; 646; 512; 148; 213; 290; 696; 468	1	6.7516e-06	4	4	43	0.0930233	0	0.617319	0.425384	0.687739	GSE13268-HealthVsDisease.GSE13268.16wk_highfat_WKvs16wk_normal_WK-pvalue1	0	FALSE	0	4	2
1296:Adipose	L:1296			COL8A2	0		Adipose	collagen, type VIII, alpha 2	false		131	collagen; endoplasmic reticulum lumen; extracellular matrix part; extracellular matrix organization; extracellular structure organization; proteinaceous extracellular matrix; extracellular matrix; endoplasmic reticulum part; extracellular matrix structural constituent; endoplasmic reticulum	41; 44; 42; 44; 44; 43; 43; 44; 26; 44	1	0	11	11	40	0.275	0	0.626109	-0.113748	0.374542	6a-HealthVsDisease.6a.CRvsAL-pvalue1	0	FALSE	0	7	11
1286:Adipose	L:1286	unmapped	Entrez Gene	COL4A4	0		Adipose	collagen, type IV, alpha 4	false		131	collagen; endoplasmic reticulum lumen; extracellular matrix part; extracellular matrix organization; extracellular structure organization; proteinaceous extracellular matrix; extracellular matrix; endoplasmic reticulum part; extracellular matrix structural constituent; endoplasmic reticulum	41; 44; 42; 44; 44; 43; 43; 44; 26; 44	1	2.89452e-06	13	13	59	0.220339	0	0.626965	0.279205	0.522137	6a-HealthVsDisease.6a.CRvsAL-pvalue	0	FALSE	0	4	13
2648:Adipose	L:2648			KAT2A	0		Adipose	K(lysine) acetyltransferase 2A	false	Metabolic state	6	chromosome organization; chromatin organization; nucleus; DNA metabolic process; nucleobase-containing compound metabolic process; nuclear lumen; cellular aromatic compound metabolic process; nuclear part; heterocycle metabolic process; cellular nitrogen compound metabolic process	105; 90; 202; 105; 197; 154; 197; 160; 197; 199	1	4.87135e-05	6	6	85	0.0705882	0	0.627337	-0.266618	0.192878	1-HealthVsDisease.1.HFLF12wk-pvalue1	0	FALSE	0	7	1
5896:Adipose	L:5896			RAG1	0		Adipose	recombination activating gene 1	false		6	chromosome organization; chromatin organization; nucleus; DNA metabolic process; nucleobase-containing compound metabolic process; nuclear lumen; cellular aromatic compound metabolic process; nuclear part; heterocycle metabolic process; cellular nitrogen compound metabolic process	105; 90; 202; 105; 197; 154; 197; 160; 197; 199	1	6.53843e-06	15	15	31	0.483871	0	0.649064	-0.759352	0.826599	GSE39549-HealthVsDisease.GSE39549.NormalvsHighFat-pvalue	0	FALSE	0	1	1
4609:Adipose	L:4609	unmapped	Entrez Gene	MYC	0		Adipose	v-myc myelocytomatosis viral oncogene homolog (avian)	false	Metabolic state; Tissue inflammation	6	chromosome organization; chromatin organization; nucleus; DNA metabolic process; nucleobase-containing compound metabolic process; nuclear lumen; cellular aromatic compound metabolic process; nuclear part; heterocycle metabolic process; cellular nitrogen compound metabolic process	105; 90; 202; 105; 197; 154; 197; 160; 197; 199	1	0.00136158	40	17	349	0.114613	0	0.661034	0.55919	0.291279	GSE8700-HealthVsDisease.GSE8700.LeanvsObese-pvalue2	0	FALSE	0	7	3
55367:Adipose	L:55367	unmapped	Entrez Gene	PIDD	0		Adipose	p53-induced death domain protein	false		7	intracellular signal transduction; protein tyrosine kinase activity; transmembrane receptor protein tyrosine kinase signaling pathway; signal transduction; cell communication; signaling; regulation of signal transduction; cell projection organization; signaling adaptor activity; phospholipid binding	264; 66; 152; 381; 394; 389; 227; 133; 39; 76	1	1.05572e-05	3	3	31	0.0967742	0	0.672759	0.214969	0.380572	6a-HealthVsDisease.6a.CRvsAL-pvalue1	0	FALSE	0	7	1
6502:Adipose	L:6502	unmapped	Entrez Gene	SKP2	0		Adipose	S-phase kinase-associated protein 2, E3 ubiquitin protein ligase	false	Tissue inflammation	108	anaphase-promoting complex-dependent proteasomal ubiquitin-dependent protein catabolic process; regulation of ubiquitin-protein ligase activity involved in mitotic cell cycle; regulation of ubiquitin-protein ligase activity; positive regulation of ubiquitin-protein ligase activity involved in mitotic cell cycle; positive regulation of ubiquitin-protein ligase activity; positive regulation of liga…	74; 70; 71; 66; 67; 67; 61; 69; 79; 78	1	4.15031e-05	12	12	147	0.0816327	0	0.692187	0.690691	0.721482	GSE8700-HealthVsDisease.GSE8700.LeanvsObese-pvalue2	0	FALSE	0	5	1
825:Adipose	L:825			CAPN3	0		Adipose	calpain 3, (p94)	false		5	cellular amino acid catabolic process; cellular amino acid biosynthetic process; transaminase activity; carboxylic acid catabolic process; pyridoxal phosphate binding; cellular amino acid metabolic process; cofactor binding; cellular modified amino acid catabolic process; glutamate metabolic process; 4-hydroxyproline catabolic process	9; 8; 6; 9; 6; 10; 8; 4; 4; 3	1	0.000174695	5	4	24	0.208333	0	0.697884	-0.51368	0.530196	GSE13268-HealthVsDisease.GSE13268.16wk_highfat_GKvs16wk_normal_GK-pvalue2	0	FALSE	0	6	1
3672:Adipose	L:3672	unmapped	Entrez Gene	ITGA1	0		Adipose	integrin, alpha 1	false		131	collagen; endoplasmic reticulum lumen; extracellular matrix part; extracellular matrix organization; extracellular structure organization; proteinaceous extracellular matrix; extracellular matrix; endoplasmic reticulum part; extracellular matrix structural constituent; endoplasmic reticulum	41; 44; 42; 44; 44; 43; 43; 44; 26; 44	1	4.76122e-05	9	8	52	0.173077	0	0.717549	0.502084	0.614238	1-HealthVsDisease.1.HFLF12wk-pvalue1	0	FALSE	0	7	7
3688:Adipose	L:3688	unmapped	Entrez Gene	ITGB1	0		Adipose	integrin, beta 1 (fibronectin receptor, beta polypeptide, antigen CD29 includes MDF2, MSK12)	false	Tissue inflammation	3	nucleic acid binding transcription factor activity; sequence-specific DNA binding transcription factor activity; regulation of transcription from RNA polymerase II promoter; multicellular organismal development; regulation of gene expression; sequence-specific DNA binding; positive regulation of transcription from RNA polymerase II promoter; positive regulation of gene expression; developmental p…	192; 192; 307; 646; 512; 148; 213; 290; 696; 468	1	0.000547525	27	14	143	0.188811	0	0.728125	0.50125	0.359524	1-HealthVsDisease.1.HFLF12wk-pvalue1	0	FALSE	0	7	9
10524:Adipose	L:10524			KAT5	0		Adipose	K(lysine) acetyltransferase 5	false	Metabolic state; Tissue inflammation	6	chromosome organization; chromatin organization; nucleus; DNA metabolic process; nucleobase-containing compound metabolic process; nuclear lumen; cellular aromatic compound metabolic process; nuclear part; heterocycle metabolic process; cellular nitrogen compound metabolic process	105; 90; 202; 105; 197; 154; 197; 160; 197; 199	1	0.000712403	27	16	191	0.141361	0	0.733318	-0.485926	0.52249	6a-HealthVsDisease.6a.CRvsAL-pvalue1	0	FALSE	0	7	1
2072:Adipose	L:2072			ERCC4	0		Adipose	excision repair cross-complementing rodent repair deficiency, complementation group 4	false		56	DNA-dependent transcription, elongation; nucleotide-excision repair, DNA damage removal; termination of RNA polymerase I transcription; nucleotide-excision repair; transcription initiation from RNA polymerase I promoter; transcription elongation from RNA polymerase I promoter; transcription from RNA polymerase I promoter; DNA catabolic process; transcription elongation from RNA polymerase II prom…	22; 15; 15; 18; 15; 14; 15; 15; 16; 13	1	0	2	2	39	0.0512821	0	0.739112	0.440016	0.525532	6a-HealthVsDisease.6a.CRvsAL-pvalue1	0	FALSE	0	7	2
4208:Adipose	L:4208	unmapped	Entrez Gene	MEF2C	0		Adipose	myocyte enhancer factor 2C	false	Metabolic state; Tissue inflammation	3	nucleic acid binding transcription factor activity; sequence-specific DNA binding transcription factor activity; regulation of transcription from RNA polymerase II promoter; multicellular organismal development; regulation of gene expression; sequence-specific DNA binding; positive regulation of transcription from RNA polymerase II promoter; positive regulation of gene expression; developmental p…	192; 192; 307; 646; 512; 148; 213; 290; 696; 468	1	1.78057e-05	3	3	55	0.0545455	0	0.745021	-0.152938	0.489546	6a-HealthVsDisease.6a.CRvsAL-pvalue1	0	FALSE	0	7	1
6383:Adipose	L:6383	unmapped	Entrez Gene	SDC2	0		Adipose	syndecan 2	false	Tissue inflammation	3	nucleic acid binding transcription factor activity; sequence-specific DNA binding transcription factor activity; regulation of transcription from RNA polymerase II promoter; multicellular organismal development; regulation of gene expression; sequence-specific DNA binding; positive regulation of transcription from RNA polymerase II promoter; positive regulation of gene expression; developmental p…	192; 192; 307; 646; 512; 148; 213; 290; 696; 468	1	0.000386539	24	14	107	0.224299	0	0.760441	0.204341	0.293367	1-HealthVsDisease.1.HFLF12wk-pvalue1	0	FALSE	0	7	10
57642:Adipose	L:57642			COL20A1	0		Adipose	collagen, type XX, alpha 1	false		131	collagen; endoplasmic reticulum lumen; extracellular matrix part; extracellular matrix organization; extracellular structure organization; proteinaceous extracellular matrix; extracellular matrix; endoplasmic reticulum part; extracellular matrix structural constituent; endoplasmic reticulum	41; 44; 42; 44; 44; 43; 43; 44; 26; 44	1	0	11	11	40	0.275	0	0.77191	-0.336352	0.60193	6a-HealthVsDisease.6a.CRvsAL-pvalue1	0	FALSE	0	7	11
1298:Adipose	L:1298			COL9A2	0		Adipose	collagen, type IX, alpha 2	false		131	collagen; endoplasmic reticulum lumen; extracellular matrix part; extracellular matrix organization; extracellular structure organization; proteinaceous extracellular matrix; extracellular matrix; endoplasmic reticulum part; extracellular matrix structural constituent; endoplasmic reticulum	41; 44; 42; 44; 44; 43; 43; 44; 26; 44	1	0	11	11	40	0.275	0	0.791829	-0.121981	0.5804	GSE8700-HealthVsDisease.GSE8700.LeanvsObese-pvalue2	0	FALSE	0	5	11
2068:Adipose	L:2068			ERCC2	0		Adipose	excision repair cross-complementing rodent repair deficiency, complementation group 2	false		56	DNA-dependent transcription, elongation; nucleotide-excision repair, DNA damage removal; termination of RNA polymerase I transcription; nucleotide-excision repair; transcription initiation from RNA polymerase I promoter; transcription elongation from RNA polymerase I promoter; transcription from RNA polymerase I promoter; DNA catabolic process; transcription elongation from RNA polymerase II prom…	22; 15; 15; 18; 15; 14; 15; 15; 16; 13	1	3.40363e-07	3	3	106	0.0283019	0	0.813724	-0.355389	0.595809	1-HealthVsDisease.1.HFLF12wk-pvalue1	0	FALSE	0	6	2
1111:Adipose	L:1111	unmapped	Entrez Gene	CHEK1	0		Adipose	checkpoint kinase 1	false		6	chromosome organization; chromatin organization; nucleus; DNA metabolic process; nucleobase-containing compound metabolic process; nuclear lumen; cellular aromatic compound metabolic process; nuclear part; heterocycle metabolic process; cellular nitrogen compound metabolic process	105; 90; 202; 105; 197; 154; 197; 160; 197; 199	1	1.90036e-05	5	5	119	0.0420168	0	0.81624	0.528157	0.571852	GSE8700-HealthVsDisease.GSE8700.LeanvsObese-pvalue1	0	FALSE	0	4	1
51514:Adipose	L:51514			DTL	0		Adipose	denticleless E3 ubiquitin protein ligase homolog (Drosophila)	false		6	chromosome organization; chromatin organization; nucleus; DNA metabolic process; nucleobase-containing compound metabolic process; nuclear lumen; cellular aromatic compound metabolic process; nuclear part; heterocycle metabolic process; cellular nitrogen compound metabolic process	105; 90; 202; 105; 197; 154; 197; 160; 197; 199	1	0	2	2	17	0.117647	0	0.819393	-0.0422506	0.507568	6a-HealthVsDisease.6a.CRvsAL-pvalue	0	FALSE	0	4	2
1026:Adipose	L:1026	unmapped	Entrez Gene	CDKN1A	0		Adipose	cyclin-dependent kinase inhibitor 1A (p21, Cip1)	false	Tissue inflammation	108	anaphase-promoting complex-dependent proteasomal ubiquitin-dependent protein catabolic process; regulation of ubiquitin-protein ligase activity involved in mitotic cell cycle; regulation of ubiquitin-protein ligase activity; positive regulation of ubiquitin-protein ligase activity involved in mitotic cell cycle; positive regulation of ubiquitin-protein ligase activity; positive regulation of liga…	74; 70; 71; 66; 67; 67; 61; 69; 79; 78	1	0.00120998	25	15	308	0.0811688	0	0.841758	0.260275	0.652977	GSE39549-HealthVsDisease.GSE39549.NormalvsHighFat-pvalue1	0	FALSE	0	7	1
23451:Adipose	L:23451			SF3B1	0		Adipose	splicing factor 3b, subunit 1, 155kDa	false		78	RNA splicing, via transesterification reactions; mRNA splicing, via spliceosome; RNA splicing; mRNA processing; RNA processing; mRNA metabolic process; spliceosomal complex; ribonucleoprotein complex; RNA binding; nucleoplasm	97; 97; 98; 98; 98; 98; 51; 66; 67; 94	1	1.91875e-05	4	4	129	0.0310078	0	0.858333	-0.180724	0.675626	GSE39549-HealthVsDisease.GSE39549.NormalvsHighFat-pvalue1	0	FALSE	0	7	1
1299:Adipose	L:1299	unmapped	Entrez Gene	COL9A3	0		Adipose	collagen, type IX, alpha 3	false		131	collagen; endoplasmic reticulum lumen; extracellular matrix part; extracellular matrix organization; extracellular structure organization; proteinaceous extracellular matrix; extracellular matrix; endoplasmic reticulum part; extracellular matrix structural constituent; endoplasmic reticulum	41; 44; 42; 44; 44; 43; 43; 44; 26; 44	1	0	11	11	41	0.268293	0	0.893412	0.328611	0.802346	GSE39549-HealthVsDisease.GSE39549.NormalvsHighFat-pvalue2	0	FALSE	0	4	11
3673:Adipose	L:3673	unmapped	Entrez Gene	ITGA2	0		Adipose	integrin, alpha 2 (CD49B, alpha 2 subunit of VLA-2 receptor)	false	Tissue inflammation	131	collagen; endoplasmic reticulum lumen; extracellular matrix part; extracellular matrix organization; extracellular structure organization; proteinaceous extracellular matrix; extracellular matrix; endoplasmic reticulum part; extracellular matrix structural constituent; endoplasmic reticulum	41; 44; 42; 44; 44; 43; 43; 44; 26; 44	1	2.30627e-05	8	8	49	0.163265	0	0.896614	0.219357	0.959142	GSE39549-HealthVsDisease.GSE39549.NormalvsHighFat-pvalue	0	FALSE	0	1	6
1297:Adipose	L:1297	unmapped	Entrez Gene	COL9A1	0		Adipose	collagen, type IX, alpha 1	false		131	collagen; endoplasmic reticulum lumen; extracellular matrix part; extracellular matrix organization; extracellular structure organization; proteinaceous extracellular matrix; extracellular matrix; endoplasmic reticulum part; extracellular matrix structural constituent; endoplasmic reticulum	41; 44; 42; 44; 44; 43; 43; 44; 26; 44	1	0	11	11	46	0.23913	0	0.940321	-0.402389	0.697615	GSE39549-HealthVsDisease.GSE39549.NormalvsHighFat-pvalue2	0	FALSE	0	4	11
55023:Adipose	L:55023			PHIP	0		Adipose	pleckstrin homology domain interacting protein	false	Metabolic state	56	DNA-dependent transcription, elongation; nucleotide-excision repair, DNA damage removal; termination of RNA polymerase I transcription; nucleotide-excision repair; transcription initiation from RNA polymerase I promoter; transcription elongation from RNA polymerase I promoter; transcription from RNA polymerase I promoter; DNA catabolic process; transcription elongation from RNA polymerase II prom…	22; 15; 15; 18; 15; 14; 15; 15; 16; 13	1	6.06797e-06	2	2	16	0.125	0	0.951717	-0.345125	0.581021	1-HealthVsDisease.1.HFLF12wk-pvalue1	0	FALSE	0	7	1
8358:Adipose	L:8358			HIST1H3B	0		Adipose	histone cluster 1, H3b	false		6	chromosome organization; chromatin organization; nucleus; DNA metabolic process; nucleobase-containing compound metabolic process; nuclear lumen; cellular aromatic compound metabolic process; nuclear part; heterocycle metabolic process; cellular nitrogen compound metabolic process	105; 90; 202; 105; 197; 154; 197; 160; 197; 199	1	2.64573e-05	20	17	146	0.136986	0	0.993145	0.275445	0.773795	GSE39549-HealthVsDisease.GSE39549.NormalvsHighFat-pvalue3	0	FALSE	0	4	1
8354:Adipose	L:8354			HIST1H3I	0		Adipose	histone cluster 1, H3i	false		6	chromosome organization; chromatin organization; nucleus; DNA metabolic process; nucleobase-containing compound metabolic process; nuclear lumen; cellular aromatic compound metabolic process; nuclear part; heterocycle metabolic process; cellular nitrogen compound metabolic process	105; 90; 202; 105; 197; 154; 197; 160; 197; 199	1	2.64573e-05	20	17	146	0.136986	0	0.993145	0.275445	0.773795	GSE39549-HealthVsDisease.GSE39549.NormalvsHighFat-pvalue3	0	FALSE	0	4	1
8355:Adipose	L:8355			HIST1H3G	0		Adipose	histone cluster 1, H3g	false		6	chromosome organization; chromatin organization; nucleus; DNA metabolic process; nucleobase-containing compound metabolic process; nuclear lumen; cellular aromatic compound metabolic process; nuclear part; heterocycle metabolic process; cellular nitrogen compound metabolic process	105; 90; 202; 105; 197; 154; 197; 160; 197; 199	1	2.64573e-05	20	17	146	0.136986	0	0.993145	0.275445	0.773795	GSE39549-HealthVsDisease.GSE39549.NormalvsHighFat-pvalue3	0	FALSE	0	4	1
8356:Adipose	L:8356			HIST1H3J	0		Adipose	histone cluster 1, H3j	false		6	chromosome organization; chromatin organization; nucleus; DNA metabolic process; nucleobase-containing compound metabolic process; nuclear lumen; cellular aromatic compound metabolic process; nuclear part; heterocycle metabolic process; cellular nitrogen compound metabolic process	105; 90; 202; 105; 197; 154; 197; 160; 197; 199	1	2.64573e-05	20	17	146	0.136986	0	0.993145	0.275445	0.773795	GSE39549-HealthVsDisease.GSE39549.NormalvsHighFat-pvalue3	0	FALSE	0	4	1
8357:Adipose	L:8357			HIST1H3H	0		Adipose	histone cluster 1, H3h	false		6	chromosome organization; chromatin organization; nucleus; DNA metabolic process; nucleobase-containing compound metabolic process; nuclear lumen; cellular aromatic compound metabolic process; nuclear part; heterocycle metabolic process; cellular nitrogen compound metabolic process	105; 90; 202; 105; 197; 154; 197; 160; 197; 199	1	2.64573e-05	20	17	146	0.136986	0	0.993145	0.275445	0.773795	GSE39549-HealthVsDisease.GSE39549.NormalvsHighFat-pvalue3	0	FALSE	0	4	1
8350:Adipose	L:8350			HIST1H3A	0		Adipose	histone cluster 1, H3a	false		6	chromosome organization; chromatin organization; nucleus; DNA metabolic process; nucleobase-containing compound metabolic process; nuclear lumen; cellular aromatic compound metabolic process; nuclear part; heterocycle metabolic process; cellular nitrogen compound metabolic process	105; 90; 202; 105; 197; 154; 197; 160; 197; 199	1	2.64573e-05	20	17	146	0.136986	0	0.993145	0.275445	0.773795	GSE39549-HealthVsDisease.GSE39549.NormalvsHighFat-pvalue3	0	FALSE	0	4	1
8351:Adipose	L:8351			HIST1H3D	0		Adipose	histone cluster 1, H3d	false		6	chromosome organization; chromatin organization; nucleus; DNA metabolic process; nucleobase-containing compound metabolic process; nuclear lumen; cellular aromatic compound metabolic process; nuclear part; heterocycle metabolic process; cellular nitrogen compound metabolic process	105; 90; 202; 105; 197; 154; 197; 160; 197; 199	1	2.64573e-05	20	17	146	0.136986	0	0.993145	0.275445	0.773795	GSE39549-HealthVsDisease.GSE39549.NormalvsHighFat-pvalue3	0	FALSE	0	4	1
8352:Adipose	L:8352			HIST1H3C	0		Adipose	histone cluster 1, H3c	false		6	chromosome organization; chromatin organization; nucleus; DNA metabolic process; nucleobase-containing compound metabolic process; nuclear lumen; cellular aromatic compound metabolic process; nuclear part; heterocycle metabolic process; cellular nitrogen compound metabolic process	105; 90; 202; 105; 197; 154; 197; 160; 197; 199	1	2.64573e-05	20	17	146	0.136986	0	0.993145	0.275445	0.773795	GSE39549-HealthVsDisease.GSE39549.NormalvsHighFat-pvalue3	0	FALSE	0	4	1
8353:Adipose	L:8353			HIST1H3E	0		Adipose	histone cluster 1, H3e	false		6	chromosome organization; chromatin organization; nucleus; DNA metabolic process; nucleobase-containing compound metabolic process; nuclear lumen; cellular aromatic compound metabolic process; nuclear part; heterocycle metabolic process; cellular nitrogen compound metabolic process	105; 90; 202; 105; 197; 154; 197; 160; 197; 199	1	2.64573e-05	20	17	146	0.136986	0	0.993145	0.275445	0.773795	GSE39549-HealthVsDisease.GSE39549.NormalvsHighFat-pvalue3	0	FALSE	0	4	1
8968:Adipose	L:8968			HIST1H3F	0		Adipose	histone cluster 1, H3f	false		6	chromosome organization; chromatin organization; nucleus; DNA metabolic process; nucleobase-containing compound metabolic process; nuclear lumen; cellular aromatic compound metabolic process; nuclear part; heterocycle metabolic process; cellular nitrogen compound metabolic process	105; 90; 202; 105; 197; 154; 197; 160; 197; 199	1	2.64573e-05	20	17	146	0.136986	0	0.993145	0.275445	0.773795	GSE39549-HealthVsDisease.GSE39549.NormalvsHighFat-pvalue3	0	FALSE	0	4	1
HMDB01220:Adipose	Ch:HMDB01220	mapped	HMDB	HMDB01220	0		Adipose		false	Metabolic state; Tissue inflammation	3	nucleic acid binding transcription factor activity; sequence-specific DNA binding transcription factor activity; regulation of transcription from RNA polymerase II promoter; multicellular organismal development; regulation of gene expression; sequence-specific DNA binding; positive regulation of transcription from RNA polymerase II promoter; positive regulation of gene expression; developmental p…	192; 192; 307; 646; 512; 148; 213; 290; 696; 468	1	0.00241795	47	16	478	0.0983264	0					0	FALSE	0	0	1
HMDB00561:Adipose	Ch:HMDB00561	mapped, unmapped	HMDB	HMDB00561	0		Adipose		false	Metabolic state; Oxidative stress; Tissue inflammation	3	nucleic acid binding transcription factor activity; sequence-specific DNA binding transcription factor activity; regulation of transcription from RNA polymerase II promoter; multicellular organismal development; regulation of gene expression; sequence-specific DNA binding; positive regulation of transcription from RNA polymerase II promoter; positive regulation of gene expression; developmental p…	192; 192; 307; 646; 512; 148; 213; 290; 696; 468	1	5.28838e-05	8	8	37	0.216216	0					0	FALSE	0	0	1
HMDB01881:Adipose	Ch:HMDB01881	mapped	HMDB	HMDB01881	0		Adipose		false		3	nucleic acid binding transcription factor activity; sequence-specific DNA binding transcription factor activity; regulation of transcription from RNA polymerase II promoter; multicellular organismal development; regulation of gene expression; sequence-specific DNA binding; positive regulation of transcription from RNA polymerase II promoter; positive regulation of gene expression; developmental p…	192; 192; 307; 646; 512; 148; 213; 290; 696; 468	1	3.32452e-06	3	3	46	0.0652174	0					0	FALSE	0	0	1
Kegg ortholog:K13972:Adipose	Kegg ortholog:K13972	unmapped	Kegg ortholog	Kegg ortholog	0		Adipose		false		131	collagen; endoplasmic reticulum lumen; extracellular matrix part; extracellular matrix organization; extracellular structure organization; proteinaceous extracellular matrix; extracellular matrix; endoplasmic reticulum part; extracellular matrix structural constituent; endoplasmic reticulum	41; 44; 42; 44; 44; 43; 43; 44; 26; 44	1	1.25809e-06	6	6	15	0.4	0					0	FALSE	0	0	5
HMDB00863:Adipose	Ch:HMDB00863	mapped	HMDB	HMDB00863	0		Adipose		false	Tissue inflammation	3	nucleic acid binding transcription factor activity; sequence-specific DNA binding transcription factor activity; regulation of transcription from RNA polymerase II promoter; multicellular organismal development; regulation of gene expression; sequence-specific DNA binding; positive regulation of transcription from RNA polymerase II promoter; positive regulation of gene expression; developmental p…	192; 192; 307; 646; 512; 148; 213; 290; 696; 468	1	0.000179595	8	8	148	0.0540541	0					0	FALSE	0	0	1
Kegg ortholog:K08570:Adipose	Kegg ortholog:K08570	unmapped	Kegg ortholog	Kegg ortholog	0		Adipose		false		131	collagen; endoplasmic reticulum lumen; extracellular matrix part; extracellular matrix organization; extracellular structure organization; proteinaceous extracellular matrix; extracellular matrix; endoplasmic reticulum part; extracellular matrix structural constituent; endoplasmic reticulum	41; 44; 42; 44; 44; 43; 43; 44; 26; 44	1	4.6302e-06	7	6	30	0.233333	0					0	FALSE	0	0	5
Kegg ortholog:K13968...:Adipose	Kegg ortholog:K13968...	unmapped	Kegg ortholog	Kegg ortholog	0		Adipose		false		131	collagen; endoplasmic reticulum lumen; extracellular matrix part; extracellular matrix organization; extracellular structure organization; proteinaceous extracellular matrix; extracellular matrix; endoplasmic reticulum part; extracellular matrix structural constituent; endoplasmic reticulum	41; 44; 42; 44; 44; 43; 43; 44; 26; 44	1	1.25809e-06	6	6	15	0.4	0					0	FALSE	0	0	5
HMDB00547:Adipose	Ch:HMDB00547	unmapped	HMDB	HMDB00547	0		Adipose		false	Metabolic state; Tissue inflammation	3	nucleic acid binding transcription factor activity; sequence-specific DNA binding transcription factor activity; regulation of transcription from RNA polymerase II promoter; multicellular organismal development; regulation of gene expression; sequence-specific DNA binding; positive regulation of transcription from RNA polymerase II promoter; positive regulation of gene expression; developmental p…	192; 192; 307; 646; 512; 148; 213; 290; 696; 468	1	0.01444	119	16	1395	0.0853047	0					0	FALSE	0	0	4
HMDB41967:Adipose	Ch:HMDB41967			HMDB41967	0		Adipose		false	Metabolic state; Tissue inflammation	3	nucleic acid binding transcription factor activity; sequence-specific DNA binding transcription factor activity; regulation of transcription from RNA polymerase II promoter; multicellular organismal development; regulation of gene expression; sequence-specific DNA binding; positive regulation of transcription from RNA polymerase II promoter; positive regulation of gene expression; developmental p…	192; 192; 307; 646; 512; 148; 213; 290; 696; 468	1	4.49738e-05	7	7	26	0.269231	0					0	FALSE	0	0	1
HMDB14372:Adipose	Ch:HMDB14372			HMDB14372	0		Adipose		false	Tissue inflammation	3	nucleic acid binding transcription factor activity; sequence-specific DNA binding transcription factor activity; regulation of transcription from RNA polymerase II promoter; multicellular organismal development; regulation of gene expression; sequence-specific DNA binding; positive regulation of transcription from RNA polymerase II promoter; positive regulation of gene expression; developmental p…	192; 192; 307; 646; 512; 148; 213; 290; 696; 468	1	0.000220506	12	10	79	0.151899	0					0	FALSE	0	0	2
HMDB05785:Adipose	Ch:HMDB05785			HMDB05785	0		Adipose		false		3	nucleic acid binding transcription factor activity; sequence-specific DNA binding transcription factor activity; regulation of transcription from RNA polymerase II promoter; multicellular organismal development; regulation of gene expression; sequence-specific DNA binding; positive regulation of transcription from RNA polymerase II promoter; positive regulation of gene expression; developmental p…	192; 192; 307; 646; 512; 148; 213; 290; 696; 468	1	2.01228e-05	4	4	33	0.121212	0					0	FALSE	0	0	1
HMDB01879:Adipose	Ch:HMDB01879			HMDB01879	0		Adipose		false	Tissue inflammation	3	nucleic acid binding transcription factor activity; sequence-specific DNA binding transcription factor activity; regulation of transcription from RNA polymerase II promoter; multicellular organismal development; regulation of gene expression; sequence-specific DNA binding; positive regulation of transcription from RNA polymerase II promoter; positive regulation of gene expression; developmental p…	192; 192; 307; 646; 512; 148; 213; 290; 696; 468	1	0.000320255	20	14	123	0.162602	0					0	FALSE	0	0	1
HMDB15532:Adipose	Ch:HMDB15532			HMDB15532	0		Adipose		false	Metabolic state; Oxidative stress; Tissue inflammation	3	nucleic acid binding transcription factor activity; sequence-specific DNA binding transcription factor activity; regulation of transcription from RNA polymerase II promoter; multicellular organismal development; regulation of gene expression; sequence-specific DNA binding; positive regulation of transcription from RNA polymerase II promoter; positive regulation of gene expression; developmental p…	192; 192; 307; 646; 512; 148; 213; 290; 696; 468	1	0.0111666	102	16	1304	0.0782209	0					0	FALSE	0	0	2
HMDB15525:Adipose	Ch:HMDB15525			HMDB15525	0		Adipose		false	Metabolic state	5	cellular amino acid catabolic process; cellular amino acid biosynthetic process; transaminase activity; carboxylic acid catabolic process; pyridoxal phosphate binding; cellular amino acid metabolic process; cofactor binding; cellular modified amino acid catabolic process; glutamate metabolic process; 4-hydroxyproline catabolic process	9; 8; 6; 9; 6; 10; 8; 4; 4; 3	1	3.62658e-06	2	2	30	0.0666667	0					0	FALSE	0	0	1
HMDB32972:Adipose	Ch:HMDB32972			HMDB32972	0		Adipose		false	Tissue inflammation	3	nucleic acid binding transcription factor activity; sequence-specific DNA binding transcription factor activity; regulation of transcription from RNA polymerase II promoter; multicellular organismal development; regulation of gene expression; sequence-specific DNA binding; positive regulation of transcription from RNA polymerase II promoter; positive regulation of gene expression; developmental p…	192; 192; 307; 646; 512; 148; 213; 290; 696; 468	1	8.60109e-06	3	3	3	1	0					0	FALSE	0	0	1
100505506:Adipose	L:100505506			BANF1P3	0		Adipose	barrier to autointegration factor 1 pseudogene 3	false	Metabolic state	3	nucleic acid binding transcription factor activity; sequence-specific DNA binding transcription factor activity; regulation of transcription from RNA polymerase II promoter; multicellular organismal development; regulation of gene expression; sequence-specific DNA binding; positive regulation of transcription from RNA polymerase II promoter; positive regulation of gene expression; developmental p…	192; 192; 307; 646; 512; 148; 213; 290; 696; 468	1	2.43681e-05	5	5	87	0.0574713	0					0	FALSE	0	0	1
HMDB30583:Adipose	Ch:HMDB30583			HMDB30583	0		Adipose		false	Metabolic state; Oxidative stress; Tissue inflammation	3	nucleic acid binding transcription factor activity; sequence-specific DNA binding transcription factor activity; regulation of transcription from RNA polymerase II promoter; multicellular organismal development; regulation of gene expression; sequence-specific DNA binding; positive regulation of transcription from RNA polymerase II promoter; positive regulation of gene expression; developmental p…	192; 192; 307; 646; 512; 148; 213; 290; 696; 468	1	0.000334882	16	13	70	0.228571	0					0	FALSE	0	0	2
100290337:Adipose	L:100290337			100290337	0		Adipose		false		56	DNA-dependent transcription, elongation; nucleotide-excision repair, DNA damage removal; termination of RNA polymerase I transcription; nucleotide-excision repair; transcription initiation from RNA polymerase I promoter; transcription elongation from RNA polymerase I promoter; transcription from RNA polymerase I promoter; DNA catabolic process; transcription elongation from RNA polymerase II prom…	22; 15; 15; 18; 15; 14; 15; 15; 16; 13	1	4.48394e-06	4	4	119	0.0336134	0					0	FALSE	0	0	4
645870:Adipose	L:645870			645870	0		Adipose		false	Metabolic state	3	nucleic acid binding transcription factor activity; sequence-specific DNA binding transcription factor activity; regulation of transcription from RNA polymerase II promoter; multicellular organismal development; regulation of gene expression; sequence-specific DNA binding; positive regulation of transcription from RNA polymerase II promoter; positive regulation of gene expression; developmental p…	192; 192; 307; 646; 512; 148; 213; 290; 696; 468	1	2.43681e-05	5	5	87	0.0574713	0					0	FALSE	0	0	1
HMDB02269:Adipose	Ch:HMDB02269			HMDB02269	0		Adipose		false	Metabolic state; Tissue inflammation	3	nucleic acid binding transcription factor activity; sequence-specific DNA binding transcription factor activity; regulation of transcription from RNA polymerase II promoter; multicellular organismal development; regulation of gene expression; sequence-specific DNA binding; positive regulation of transcription from RNA polymerase II promoter; positive regulation of gene expression; developmental p…	192; 192; 307; 646; 512; 148; 213; 290; 696; 468	1	0.000782156	27	16	156	0.173077	0					0	FALSE	0	0	3
HMDB14624:Adipose	Ch:HMDB14624			HMDB14624	0		Adipose		false	Tissue inflammation	3	nucleic acid binding transcription factor activity; sequence-specific DNA binding transcription factor activity; regulation of transcription from RNA polymerase II promoter; multicellular organismal development; regulation of gene expression; sequence-specific DNA binding; positive regulation of transcription from RNA polymerase II promoter; positive regulation of gene expression; developmental p…	192; 192; 307; 646; 512; 148; 213; 290; 696; 468	1	4.10679e-05	7	7	61	0.114754	0					0	FALSE	0	0	1
HMDB36491:Adipose	Ch:HMDB36491			HMDB36491	0		Adipose		false		3	nucleic acid binding transcription factor activity; sequence-specific DNA binding transcription factor activity; regulation of transcription from RNA polymerase II promoter; multicellular organismal development; regulation of gene expression; sequence-specific DNA binding; positive regulation of transcription from RNA polymerase II promoter; positive regulation of gene expression; developmental p…	192; 192; 307; 646; 512; 148; 213; 290; 696; 468	1	9.06764e-06	3	3	6	0.5	0					0	FALSE	0	0	1
HMDB14450:Adipose	Ch:HMDB14450			HMDB14450	0		Adipose		false	Tissue inflammation	131	collagen; endoplasmic reticulum lumen; extracellular matrix part; extracellular matrix organization; extracellular structure organization; proteinaceous extracellular matrix; extracellular matrix; endoplasmic reticulum part; extracellular matrix structural constituent; endoplasmic reticulum	41; 44; 42; 44; 44; 43; 43; 44; 26; 44	1	2.1427e-05	5	5	22	0.227273	0					0	FALSE	0	0	4
136227:Adipose	L:136227			COL26A1	0		Adipose	collagen, type XXVI, alpha 1	false		131	collagen; endoplasmic reticulum lumen; extracellular matrix part; extracellular matrix organization; extracellular structure organization; proteinaceous extracellular matrix; extracellular matrix; endoplasmic reticulum part; extracellular matrix structural constituent; endoplasmic reticulum	41; 44; 42; 44; 44; 43; 43; 44; 26; 44	1	0	11	11	42	0.261905	0					0	FALSE	0	0	11
730429:Adipose	L:730429			730429	0		Adipose		false		3	nucleic acid binding transcription factor activity; sequence-specific DNA binding transcription factor activity; regulation of transcription from RNA polymerase II promoter; multicellular organismal development; regulation of gene expression; sequence-specific DNA binding; positive regulation of transcription from RNA polymerase II promoter; positive regulation of gene expression; developmental p…	192; 192; 307; 646; 512; 148; 213; 290; 696; 468	1	2.68967e-06	3	3	35	0.0857143	0					0	FALSE	0	0	1
81578:Adipose	L:81578			COL21A1	0		Adipose	collagen, type XXI, alpha 1	false		131	collagen; endoplasmic reticulum lumen; extracellular matrix part; extracellular matrix organization; extracellular structure organization; proteinaceous extracellular matrix; extracellular matrix; endoplasmic reticulum part; extracellular matrix structural constituent; endoplasmic reticulum	41; 44; 42; 44; 44; 43; 43; 44; 26; 44	1	0	11	11	42	0.261905	0					0	FALSE	0	0	11
DB00048:Adipose				Collagenase	0		Adipose		false		131	collagen; endoplasmic reticulum lumen; extracellular matrix part; extracellular matrix organization; extracellular structure organization; proteinaceous extracellular matrix; extracellular matrix; endoplasmic reticulum part; extracellular matrix structural constituent; endoplasmic reticulum	41; 44; 42; 44; 44; 43; 43; 44; 26; 44	1	0	3	3	4	0.75	0					0	FALSE	0	0	3

## Sheet: Oxidative stress
name	identifier	XrefStatus	XrefDatasource	displayLabel	isCorrelation	seedNode	tissue	geneName	refMarker	ProcessGroup	cluster_walktrap	clusterGO_walktrap	clusterGOCount_walktrap	clusterGOSig_walktrap	betweenness	degree	coreness	baseDegree	relDegree	isSignature	aggregatePvalue.unadj.fdr	meanFoldchange	minPvalue	whichMinPvalue	avgFoldchangeSig	foldChangeConsistent	numberSignificantComparisons	numberStudyComparisons	nrSeedNeighbors
3725:Adipose	L:3725	unmapped	Entrez Gene	JUN	0		Adipose	jun proto-oncogene	false	Metabolic state; Tissue inflammation	3	nucleic acid binding transcription factor activity; sequence-specific DNA binding transcription factor activity; regulation of transcription from RNA polymerase II promoter; multicellular organismal development; regulation of gene expression; sequence-specific DNA binding; positive regulation of transcription from RNA polymerase II promoter; positive regulation of gene expression; developmental p…	192; 192; 307; 646; 512; 148; 213; 290; 696; 468	1	0.00127466	30	16	394	0.0761421	0	2.73055e-11	1.34246	2.31641e-05	1-HealthVsDisease.1.HFLF12wk-pvalue1	1.97555	FALSE	4	7	17
2213:Adipose	L:2213	unmapped	Entrez Gene	FCGR2B	0	data	Adipose	Fc fragment of IgG, low affinity IIb, receptor (CD32)	false	Tissue inflammation	39	complement activation, classical pathway; complement activation; humoral immune response mediated by circulating immunoglobulin; immunoglobulin mediated immune response; B cell mediated immunity; humoral immune response; adaptive immune response based on somatic recombination of immune receptors built from immunoglobulin superfamily domains; leukocyte mediated immunity; adaptive immune response; …	5; 5; 5; 5; 5; 5; 5; 5; 5; 6	1	0.000779106	30	7	30	1	0	5.58011e-09	2.90699	0.000141692	1-HealthVsDisease.1.HFLF12wk-pvalue1	6.3053	TRUE	1	4	1
2335:Adipose	L:2335	unmapped	Entrez Gene	FN1	0	data	Adipose	fibronectin 1	false	Metabolic state; Tissue inflammation	3	nucleic acid binding transcription factor activity; sequence-specific DNA binding transcription factor activity; regulation of transcription from RNA polymerase II promoter; multicellular organismal development; regulation of gene expression; sequence-specific DNA binding; positive regulation of transcription from RNA polymerase II promoter; positive regulation of gene expression; developmental p…	192; 192; 307; 646; 512; 148; 213; 290; 696; 468	1	0.0169543	210	16	224	0.9375	0	2.14817e-08	4.46045	5.67999e-08	1-HealthVsDisease.1.HFLF12wk-pvalue	12.6741	TRUE	1	4	14
9308:Adipose	L:9308	unmapped	Entrez Gene	CD83	0	data	Adipose	CD83 molecule	false	Tissue inflammation	3	nucleic acid binding transcription factor activity; sequence-specific DNA binding transcription factor activity; regulation of transcription from RNA polymerase II promoter; multicellular organismal development; regulation of gene expression; sequence-specific DNA binding; positive regulation of transcription from RNA polymerase II promoter; positive regulation of gene expression; developmental p…	192; 192; 307; 646; 512; 148; 213; 290; 696; 468	1	2.77317e-05	12	7	13	0.923077	0	1.6201e-07	2.95394	6.41256e-06	1-HealthVsDisease.1.HFLF12wk-pvalue1	5.19428	TRUE	3	7	1
960:Adipose	L:960	unmapped	Entrez Gene	CD44	0	data	Adipose	CD44 molecule (Indian blood group)	false	Metabolic state; Tissue inflammation	3	nucleic acid binding transcription factor activity; sequence-specific DNA binding transcription factor activity; regulation of transcription from RNA polymerase II promoter; multicellular organismal development; regulation of gene expression; sequence-specific DNA binding; positive regulation of transcription from RNA polymerase II promoter; positive regulation of gene expression; developmental p…	192; 192; 307; 646; 512; 148; 213; 290; 696; 468	1	0.0139989	168	16	187	0.898396	0	3.46905e-07	2.94095	0.000138925	1-HealthVsDisease.1.HFLF12wk-pvalue1	5.69356	TRUE	2	7	11
3689:Adipose	L:3689	unmapped	Entrez Gene	ITGB2	0	data	Adipose	integrin, beta 2 (complement component 3 receptor 3 and 4 subunit)	false	Tissue inflammation	3	nucleic acid binding transcription factor activity; sequence-specific DNA binding transcription factor activity; regulation of transcription from RNA polymerase II promoter; multicellular organismal development; regulation of gene expression; sequence-specific DNA binding; positive regulation of transcription from RNA polymerase II promoter; positive regulation of gene expression; developmental p…	192; 192; 307; 646; 512; 148; 213; 290; 696; 468	1	0.00366216	81	16	87	0.931034	0	4.66567e-07	2.82072	0.000153161	1-HealthVsDisease.1.HFLF12wk-pvalue1	4.78901	TRUE	4	7	5
3958:Adipose	L:3958	unmapped	Entrez Gene	LGALS3	0	data	Adipose	lectin, galactoside-binding, soluble, 3	false	Tissue inflammation	3	nucleic acid binding transcription factor activity; sequence-specific DNA binding transcription factor activity; regulation of transcription from RNA polymerase II promoter; multicellular organismal development; regulation of gene expression; sequence-specific DNA binding; positive regulation of transcription from RNA polymerase II promoter; positive regulation of gene expression; developmental p…	192; 192; 307; 646; 512; 148; 213; 290; 696; 468	1	0.00198945	38	12	42	0.904762	0	3.23443e-06	2.28147	0.011782	1-HealthVsDisease.1.HFLF12wk-pvalue1	4.05791	TRUE	3	7	2
7076:Adipose	L:7076		Entrez Gene	TIMP1	0	data	Adipose	TIMP metallopeptidase inhibitor 1	false	Tissue inflammation	3	nucleic acid binding transcription factor activity; sequence-specific DNA binding transcription factor activity; regulation of transcription from RNA polymerase II promoter; multicellular organismal development; regulation of gene expression; sequence-specific DNA binding; positive regulation of transcription from RNA polymerase II promoter; positive regulation of gene expression; developmental p…	192; 192; 307; 646; 512; 148; 213; 290; 696; 468	1	0.00254434	86	16	88	0.977273	0	6.0676e-06	2.76655	0.00411906	1-HealthVsDisease.1.HFLF12wk-pvalue1	3.90224	TRUE	4	7	7
9935:Adipose	L:9935		Entrez Gene	MAFB	0	data	Adipose	v-maf musculoaponeurotic fibrosarcoma oncogene homolog B (avian)	false		3	nucleic acid binding transcription factor activity; sequence-specific DNA binding transcription factor activity; regulation of transcription from RNA polymerase II promoter; multicellular organismal development; regulation of gene expression; sequence-specific DNA binding; positive regulation of transcription from RNA polymerase II promoter; positive regulation of gene expression; developmental p…	192; 192; 307; 646; 512; 148; 213; 290; 696; 468	1	0.000162401	12	6	15	0.8	0	9.68387e-06	2.13923	2.86604e-05	1-HealthVsDisease.1.HFLF12wk-pvalue1	5.42964	TRUE	2	7	1
5054:Adipose	L:5054	unmapped	Entrez Gene	SERPINE1	0	data	Adipose	serpin peptidase inhibitor, clade E (nexin, plasminogen activator inhibitor type 1), member 1	false	Tissue inflammation	3	nucleic acid binding transcription factor activity; sequence-specific DNA binding transcription factor activity; regulation of transcription from RNA polymerase II promoter; multicellular organismal development; regulation of gene expression; sequence-specific DNA binding; positive regulation of transcription from RNA polymerase II promoter; positive regulation of gene expression; developmental p…	192; 192; 307; 646; 512; 148; 213; 290; 696; 468	1	0.00816347	146	16	156	0.935897	0	2.19189e-05	2.20499	7.81004e-06	1-HealthVsDisease.1.HFLF12wk-pvalue1	6.31149	TRUE	2	7	8
10516:Adipose	L:10516			FBLN5	0	data	Adipose	fibulin 5	false	Tissue inflammation	10	extracellular matrix; proteinaceous extracellular matrix; elastic fiber; interferon-alpha/beta receptor binding; regulation of type I interferon-mediated signaling pathway; extracellular space; elastic fiber assembly; oxidoreductase activity, acting on the CH-NH2 group of donors, oxygen as acceptor	9; 8; 2; 2; 3; 11; 2; 2	1	0.000713638	17	8	17	1	0	4.25427e-05	2.85698	5.65209e-05	1-HealthVsDisease.1.HFLF12wk-pvalue	4.97005	TRUE	2	4	2
302:Adipose	L:302	unmapped	Entrez Gene	ANXA2	0	data	Adipose	annexin A2	false	Metabolic state; Tissue inflammation	3	nucleic acid binding transcription factor activity; sequence-specific DNA binding transcription factor activity; regulation of transcription from RNA polymerase II promoter; multicellular organismal development; regulation of gene expression; sequence-specific DNA binding; positive regulation of transcription from RNA polymerase II promoter; positive regulation of gene expression; developmental p…	192; 192; 307; 646; 512; 148; 213; 290; 696; 468	1	0.00344164	58	16	62	0.935484	0	5.08569e-05	2.99234	0.00607238	1-HealthVsDisease.1.HFLF12wk-pvalue1	6.68778	TRUE	2	7	4
5329:Adipose	L:5329	unmapped	Entrez Gene	PLAUR	0	data	Adipose	plasminogen activator, urokinase receptor	false	Tissue inflammation	3	nucleic acid binding transcription factor activity; sequence-specific DNA binding transcription factor activity; regulation of transcription from RNA polymerase II promoter; multicellular organismal development; regulation of gene expression; sequence-specific DNA binding; positive regulation of transcription from RNA polymerase II promoter; positive regulation of gene expression; developmental p…	192; 192; 307; 646; 512; 148; 213; 290; 696; 468	1	0.00406616	86	16	99	0.868687	0	5.27419e-05	1.67094	0.000438187	1-HealthVsDisease.1.HFLF12wk-pvalue1	4.65876	TRUE	2	7	6
5341:Adipose	L:5341			PLEK	0		Adipose	pleckstrin	false	Metabolic state; Oxidative stress	3	nucleic acid binding transcription factor activity; sequence-specific DNA binding transcription factor activity; regulation of transcription from RNA polymerase II promoter; multicellular organismal development; regulation of gene expression; sequence-specific DNA binding; positive regulation of transcription from RNA polymerase II promoter; positive regulation of gene expression; developmental p…	192; 192; 307; 646; 512; 148; 213; 290; 696; 468	1	1.17503e-05	5	5	11	0.454545	0	5.54403e-05	1.36379	0.00499456	1-HealthVsDisease.1.HFLF12wk-pvalue1	0.992128	FALSE	3	7	4
2353:Adipose	L:2353	unmapped	Entrez Gene	FOS	0	data	Adipose	FBJ murine osteosarcoma viral oncogene homolog	false	Metabolic state; Oxidative stress; Tissue inflammation	3	nucleic acid binding transcription factor activity; sequence-specific DNA binding transcription factor activity; regulation of transcription from RNA polymerase II promoter; multicellular organismal development; regulation of gene expression; sequence-specific DNA binding; positive regulation of transcription from RNA polymerase II promoter; positive regulation of gene expression; developmental p…	192; 192; 307; 646; 512; 148; 213; 290; 696; 468	1	0.0415211	399	16	444	0.898649	1	5.93866e-05	2.28723	2.90883e-05	1-HealthVsDisease.1.HFLF12wk-pvalue1	7.41563	TRUE	1	7	22
4170:Adipose	L:4170	mapped	Entrez Gene	MCL1	0	data	Adipose	myeloid cell leukemia sequence 1 (BCL2-related)	false	Tissue inflammation	3	nucleic acid binding transcription factor activity; sequence-specific DNA binding transcription factor activity; regulation of transcription from RNA polymerase II promoter; multicellular organismal development; regulation of gene expression; sequence-specific DNA binding; positive regulation of transcription from RNA polymerase II promoter; positive regulation of gene expression; developmental p…	192; 192; 307; 646; 512; 148; 213; 290; 696; 468	1	0.00264739	63	16	79	0.797468	0	7.00593e-05	3.27317	0.00220162	1-HealthVsDisease.1.HFLF12wk-pvalue	3.90605	TRUE	2	4	2
573:Adipose	L:573			BAG1	0		Adipose	BCL2-associated athanogene	false		3	nucleic acid binding transcription factor activity; sequence-specific DNA binding transcription factor activity; regulation of transcription from RNA polymerase II promoter; multicellular organismal development; regulation of gene expression; sequence-specific DNA binding; positive regulation of transcription from RNA polymerase II promoter; positive regulation of gene expression; developmental p…	192; 192; 307; 646; 512; 148; 213; 290; 696; 468	1	2.32094e-06	2	2	32	0.0625	0	0.000124947	0.372725	0.00264422	1-HealthVsDisease.1.HFLF12wk-pvalue1	-0.644896	FALSE	2	7	2
1831:Adipose	L:1831		Entrez Gene	TSC22D3	0	data	Adipose	TSC22 domain family, member 3	false	Tissue inflammation	3	nucleic acid binding transcription factor activity; sequence-specific DNA binding transcription factor activity; regulation of transcription from RNA polymerase II promoter; multicellular organismal development; regulation of gene expression; sequence-specific DNA binding; positive regulation of transcription from RNA polymerase II promoter; positive regulation of gene expression; developmental p…	192; 192; 307; 646; 512; 148; 213; 290; 696; 468	1	0.000533213	29	14	34	0.852941	0	0.000212001	1.15412	0.000451715	1-HealthVsDisease.1.HFLF12wk-pvalue1	5.63237	TRUE	1	7	4
633:Adipose	L:633			BGN	0	data	Adipose	biglycan	false	Tissue inflammation	71	glycosaminoglycan metabolic process; glycosaminoglycan biosynthetic process; proteoglycan metabolic process; sulfur compound metabolic process; chondroitin sulfate metabolic process; proteoglycan biosynthetic process; Golgi apparatus part; carbohydrate metabolic process; glycoprotein metabolic process; Golgi apparatus	41; 38; 34; 34; 27; 25; 39; 41; 34; 39	1	0.00405729	65	14	69	0.942029	0	0.000263645	2.30157	0.056283	1-HealthVsDisease.1.HFLF12wk-pvalue1	3.32144	TRUE	1	7	3
3952:Adipose	L:3952	unmapped	Entrez Gene	LEP	1	data	Adipose	leptin	false	Adipose expandability; Metabolic state; Tissue inflammation	3	nucleic acid binding transcription factor activity; sequence-specific DNA binding transcription factor activity; regulation of transcription from RNA polymerase II promoter; multicellular organismal development; regulation of gene expression; sequence-specific DNA binding; positive regulation of transcription from RNA polymerase II promoter; positive regulation of gene expression; developmental p…	192; 192; 307; 646; 512; 148; 213; 290; 696; 468	1	0.0263237	187	16	204	0.916667	0	0.000332236	1.89169	0.00440661	1-HealthVsDisease.1.HFLF12wk-pvalue1	3.78373	TRUE	3	7	13
4023:Adipose	L:4023	unmapped	Entrez Gene	LPL	0	data, predefined, correlation	Adipose	lipoprotein lipase	true	Metabolic state; Tissue inflammation	96	triglyceride metabolic process; neutral lipid metabolic process; triglyceride catabolic process; acylglycerol catabolic process; triglyceride lipase activity; lipid particle; glycerolipid metabolic process; retinyl-palmitate esterase activity; lipid catabolic process; cellular lipid catabolic process	8; 8; 6; 6; 5; 6; 8; 4; 7; 6	1	0.0208539	204	16	213	0.957746	0	0.000367461	1.22377	0.0176493	GSE39549-HealthVsDisease.GSE39549.NormalvsHighFat-pvalue1	12.3276	TRUE	1	7	5
3939:Adipose	L:3939	unmapped	Entrez Gene	LDHA	0	data, predefined, correlation	Adipose	lactate dehydrogenase A	true	Metabolic state; Tissue inflammation	3	nucleic acid binding transcription factor activity; sequence-specific DNA binding transcription factor activity; regulation of transcription from RNA polymerase II promoter; multicellular organismal development; regulation of gene expression; sequence-specific DNA binding; positive regulation of transcription from RNA polymerase II promoter; positive regulation of gene expression; developmental p…	192; 192; 307; 646; 512; 148; 213; 290; 696; 468	1	0.00344597	68	16	77	0.883117	0	0.00037046	-1.8948	0.000984124	1-HealthVsDisease.1.HFLF12wk-pvalue	-4.04167	TRUE	2	4	2
7381:Adipose	L:7381	unmapped	Entrez Gene	UQCRB	0	data	Adipose	ubiquinol-cytochrome c reductase binding protein	false		33	hydrogen ion transmembrane transporter activity; respiratory electron transport chain; monovalent inorganic cation transmembrane transporter activity; electron transport chain; cellular respiration; cytochrome-c oxidase activity; inorganic cation transmembrane transporter activity; cation transmembrane transporter activity; mitochondrial inner membrane; organelle inner membrane	24; 25; 24; 25; 25; 16; 24; 24; 26; 26	1	0.000840915	39	14	41	0.95122	0	0.000391789	-2.09365	0.000286848	1-HealthVsDisease.1.HFLF12wk-pvalue	-5.92268	TRUE	1	4	1
7128:Adipose	L:7128	unmapped	Entrez Gene	TNFAIP3	0	data	Adipose	tumor necrosis factor, alpha-induced protein 3	false	Tissue inflammation	3	nucleic acid binding transcription factor activity; sequence-specific DNA binding transcription factor activity; regulation of transcription from RNA polymerase II promoter; multicellular organismal development; regulation of gene expression; sequence-specific DNA binding; positive regulation of transcription from RNA polymerase II promoter; positive regulation of gene expression; developmental p…	192; 192; 307; 646; 512; 148; 213; 290; 696; 468	1	0.0021701	48	13	58	0.827586	0	0.000420036	2.97744	0.0191789	1-HealthVsDisease.1.HFLF12wk-pvalue	3.23012	TRUE	2	4	3
7316:Adipose	L:7316	unmapped	, Entrez Gene	UBC	0		Adipose	ubiquitin C	false	Metabolic state; Oxidative stress; Tissue inflammation	3	nucleic acid binding transcription factor activity; sequence-specific DNA binding transcription factor activity; regulation of transcription from RNA polymerase II promoter; multicellular organismal development; regulation of gene expression; sequence-specific DNA binding; positive regulation of transcription from RNA polymerase II promoter; positive regulation of gene expression; developmental p…	192; 192; 307; 646; 512; 148; 213; 290; 696; 468	1	0.06395	246	17	2631	0.0935006	0	0.000523205	-0.32064	0.0210676	1-HealthVsDisease.1.HFLF12wk-pvalue	0.276714	FALSE	2	4	35
123:Adipose	L:123			PLIN2	0	data	Adipose	perilipin 2	false	Metabolic state; Tissue inflammation	3	nucleic acid binding transcription factor activity; sequence-specific DNA binding transcription factor activity; regulation of transcription from RNA polymerase II promoter; multicellular organismal development; regulation of gene expression; sequence-specific DNA binding; positive regulation of transcription from RNA polymerase II promoter; positive regulation of gene expression; developmental p…	192; 192; 307; 646; 512; 148; 213; 290; 696; 468	1	0.000298861	11	6	12	0.916667	0	0.000580064	0.740972	0.0769505	1-HealthVsDisease.1.HFLF12wk-pvalue1	4.17245	TRUE	2	7	1
9131:Adipose	L:9131	unmapped	Entrez Gene	AIFM1	0	data	Adipose	apoptosis-inducing factor, mitochondrion-associated, 1	false	Tissue inflammation	7	intracellular signal transduction; protein tyrosine kinase activity; transmembrane receptor protein tyrosine kinase signaling pathway; signal transduction; cell communication; signaling; regulation of signal transduction; cell projection organization; signaling adaptor activity; phospholipid binding	264; 66; 152; 381; 394; 389; 227; 133; 39; 76	1	0.00426646	86	13	91	0.945055	0	0.000647452	0.238079	0.0024511	1-HealthVsDisease.1.HFLF12wk-pvalue1	-4.64493	TRUE	1	7	2
1436:Adipose	L:1436	unmapped	Entrez Gene	CSF1R	0	data	Adipose	colony stimulating factor 1 receptor	false	Tissue inflammation	7	intracellular signal transduction; protein tyrosine kinase activity; transmembrane receptor protein tyrosine kinase signaling pathway; signal transduction; cell communication; signaling; regulation of signal transduction; cell projection organization; signaling adaptor activity; phospholipid binding	264; 66; 152; 381; 394; 389; 227; 133; 39; 76	1	0.00279377	83	16	89	0.932584	0	0.000673945	2.13994	0.000763034	1-HealthVsDisease.1.HFLF12wk-pvalue1	5.31543	TRUE	1	7	1
116255:Adipose	L:116255	unmapped	Entrez Gene	MOGAT1	0	data	Adipose	monoacylglycerol O-acyltransferase 1	false		83	2-acylglycerol O-acyltransferase activity; glycerol metabolic process; lipid biosynthetic process; O-acyltransferase activity; diacylglycerol O-acyltransferase activity; cellular lipid metabolic process; triglyceride biosynthetic process; diacylglycerol biosynthetic process; phosphatidate phosphatase activity; lipid metabolic process	3; 3; 5; 3; 2; 5; 3; 2; 2; 5	1	0.000184434	42	4	42	1	0	0.000720557	0.744556	0.056848	1-HealthVsDisease.1.HFLF12wk-pvalue	8.18212	TRUE	1	4	1
891:Adipose	L:891	unmapped	Entrez Gene	CCNB1	0	data	Adipose	cyclin B1	false		108	anaphase-promoting complex-dependent proteasomal ubiquitin-dependent protein catabolic process; regulation of ubiquitin-protein ligase activity involved in mitotic cell cycle; regulation of ubiquitin-protein ligase activity; positive regulation of ubiquitin-protein ligase activity involved in mitotic cell cycle; positive regulation of ubiquitin-protein ligase activity; positive regulation of liga…	74; 70; 71; 66; 67; 67; 61; 69; 79; 78	1	0.0109939	101	15	115	0.878261	0	0.000757656	2.07945	0.0149182	1-HealthVsDisease.1.HFLF12wk-pvalue2	4.30373	TRUE	2	6	2
5468:Adipose	L:5468	unmapped	Entrez Gene	PPARG	0		Adipose	peroxisome proliferator-activated receptor gamma	false	Metabolic state; Tissue inflammation	3	nucleic acid binding transcription factor activity; sequence-specific DNA binding transcription factor activity; regulation of transcription from RNA polymerase II promoter; multicellular organismal development; regulation of gene expression; sequence-specific DNA binding; positive regulation of transcription from RNA polymerase II promoter; positive regulation of gene expression; developmental p…	192; 192; 307; 646; 512; 148; 213; 290; 696; 468	1	0.0014582	32	16	335	0.0955224	0	0.000913036	-0.958782	0.0135079	1-HealthVsDisease.1.HFLF12wk-pvalue1	0.285606	FALSE	2	7	13
10538:Adipose	L:10538		Entrez Gene	BATF	0	data	Adipose	basic leucine zipper transcription factor, ATF-like	false		3	nucleic acid binding transcription factor activity; sequence-specific DNA binding transcription factor activity; regulation of transcription from RNA polymerase II promoter; multicellular organismal development; regulation of gene expression; sequence-specific DNA binding; positive regulation of transcription from RNA polymerase II promoter; positive regulation of gene expression; developmental p…	192; 192; 307; 646; 512; 148; 213; 290; 696; 468	1	0.000329534	8	5	9	0.888889	0	0.000949662	2.05991	0.000195359	1-HealthVsDisease.1.HFLF12wk-pvalue1	6.16362	TRUE	1	7	1
728:Adipose	L:728	unmapped	Entrez Gene	C5AR1	0	data	Adipose	complement component 5a receptor 1	false	Tissue inflammation	1	G-protein coupled receptor activity; G-protein coupled receptor signaling pathway; transmembrane signaling receptor activity; G-protein coupled peptide receptor activity; receptor activity; signal transducer activity; G-protein coupled receptor binding; cellular calcium ion homeostasis; calcium ion homeostasis; chemokine activity	157; 164; 157; 78; 158; 158; 64; 75; 75; 41	1	0.00629531	168	16	171	0.982456	0	0.00106145	1.48361	0.000175243	1-HealthVsDisease.1.HFLF12wk-pvalue1	6.22457	TRUE	1	6	6
4327:Adipose	L:4327			MMP19	0	data	Adipose	matrix metallopeptidase 19	false	Tissue inflammation	3	nucleic acid binding transcription factor activity; sequence-specific DNA binding transcription factor activity; regulation of transcription from RNA polymerase II promoter; multicellular organismal development; regulation of gene expression; sequence-specific DNA binding; positive regulation of transcription from RNA polymerase II promoter; positive regulation of gene expression; developmental p…	192; 192; 307; 646; 512; 148; 213; 290; 696; 468	1	3.00796e-06	3	3	4	0.75	0	0.0011382	1.58151	0.0669791	GSE13268-HealthVsDisease.GSE13268.16wk_highfat_GKvs16wk_normal_GK-pvalue2	5.13477	TRUE	2	7	1
3695:Adipose	L:3695	unmapped	Entrez Gene	ITGB7	0	data	Adipose	integrin, beta 7	false		3	nucleic acid binding transcription factor activity; sequence-specific DNA binding transcription factor activity; regulation of transcription from RNA polymerase II promoter; multicellular organismal development; regulation of gene expression; sequence-specific DNA binding; positive regulation of transcription from RNA polymerase II promoter; positive regulation of gene expression; developmental p…	192; 192; 307; 646; 512; 148; 213; 290; 696; 468	1	0.000792058	23	11	27	0.851852	0	0.00124879	1.40663	0.000108917	1-HealthVsDisease.1.HFLF12wk-pvalue1	6.50834	TRUE	1	7	2
5021:Adipose	L:5021	unmapped	Entrez Gene	OXTR	0	data	Adipose	oxytocin receptor	false	Tissue inflammation	1	G-protein coupled receptor activity; G-protein coupled receptor signaling pathway; transmembrane signaling receptor activity; G-protein coupled peptide receptor activity; receptor activity; signal transducer activity; G-protein coupled receptor binding; cellular calcium ion homeostasis; calcium ion homeostasis; chemokine activity	157; 164; 157; 78; 158; 158; 64; 75; 75; 41	1	0.00456375	165	16	167	0.988024	0	0.0015001	1.85993	0.00974192	1-HealthVsDisease.1.HFLF12wk-pvalue1	3.46073	TRUE	2	7	2
3162:Adipose	L:3162	unmapped	Entrez Gene	HMOX1	0	data	Adipose	heme oxygenase (decycling) 1	false	Tissue inflammation	3	nucleic acid binding transcription factor activity; sequence-specific DNA binding transcription factor activity; regulation of transcription from RNA polymerase II promoter; multicellular organismal development; regulation of gene expression; sequence-specific DNA binding; positive regulation of transcription from RNA polymerase II promoter; positive regulation of gene expression; developmental p…	192; 192; 307; 646; 512; 148; 213; 290; 696; 468	1	0.01799	219	16	240	0.9125	0	0.00154939	2.12781	0.0820806	6a-HealthVsDisease.6a.CRvsAL-pvalue1	3.65051	TRUE	3	7	8
290:Adipose	L:290	unmapped	Entrez Gene	ANPEP	0	data	Adipose	alanyl (membrane) aminopeptidase	false	Oxidative stress	3	nucleic acid binding transcription factor activity; sequence-specific DNA binding transcription factor activity; regulation of transcription from RNA polymerase II promoter; multicellular organismal development; regulation of gene expression; sequence-specific DNA binding; positive regulation of transcription from RNA polymerase II promoter; positive regulation of gene expression; developmental p…	192; 192; 307; 646; 512; 148; 213; 290; 696; 468	1	0.00140388	25	10	34	0.735294	1	0.00162889	1.67595	0.000294205	1-HealthVsDisease.1.HFLF12wk-pvalue1	5.26691	TRUE	2	7	2
6347:Adipose	L:6347	unmapped	Entrez Gene	CCL2	0	data	Adipose	chemokine (C-C motif) ligand 2	false	Metabolic state; Tissue inflammation	3	nucleic acid binding transcription factor activity; sequence-specific DNA binding transcription factor activity; regulation of transcription from RNA polymerase II promoter; multicellular organismal development; regulation of gene expression; sequence-specific DNA binding; positive regulation of transcription from RNA polymerase II promoter; positive regulation of gene expression; developmental p…	192; 192; 307; 646; 512; 148; 213; 290; 696; 468	1	0.00942414	150	16	160	0.9375	0	0.00190665	1.84196	0.000751724	1-HealthVsDisease.1.HFLF12wk-pvalue1	5.32692	TRUE	1	7	10
7097:Adipose	L:7097	unmapped	Entrez Gene	TLR2	0	data	Adipose	toll-like receptor 2	false	Tissue inflammation	3	nucleic acid binding transcription factor activity; sequence-specific DNA binding transcription factor activity; regulation of transcription from RNA polymerase II promoter; multicellular organismal development; regulation of gene expression; sequence-specific DNA binding; positive regulation of transcription from RNA polymerase II promoter; positive regulation of gene expression; developmental p…	192; 192; 307; 646; 512; 148; 213; 290; 696; 468	1	0.00312964	75	16	85	0.882353	0	0.00192792	2.06561	0.00525829	1-HealthVsDisease.1.HFLF12wk-pvalue1	5.14436	TRUE	2	7	11
2152:Adipose	L:2152	unmapped	Entrez Gene	F3	0	data	Adipose	coagulation factor III (thromboplastin, tissue factor)	false	Metabolic state; Tissue inflammation	3	nucleic acid binding transcription factor activity; sequence-specific DNA binding transcription factor activity; regulation of transcription from RNA polymerase II promoter; multicellular organismal development; regulation of gene expression; sequence-specific DNA binding; positive regulation of transcription from RNA polymerase II promoter; positive regulation of gene expression; developmental p…	192; 192; 307; 646; 512; 148; 213; 290; 696; 468	1	0.00228786	70	16	78	0.897436	0	0.00199387	1.04713	0.00265699	1-HealthVsDisease.1.HFLF12wk-pvalue1	4.19083	TRUE	2	7	9
3383:Adipose	L:3383	unmapped	Entrez Gene	ICAM1	0	data	Adipose	intercellular adhesion molecule 1	false	Tissue inflammation	3	nucleic acid binding transcription factor activity; sequence-specific DNA binding transcription factor activity; regulation of transcription from RNA polymerase II promoter; multicellular organismal development; regulation of gene expression; sequence-specific DNA binding; positive regulation of transcription from RNA polymerase II promoter; positive regulation of gene expression; developmental p…	192; 192; 307; 646; 512; 148; 213; 290; 696; 468	1	0.0151356	207	16	219	0.945205	0	0.00211379	2.14458	0.0440751	1-HealthVsDisease.1.HFLF12wk-pvalue1	3.69164	TRUE	3	7	12
6648:Adipose	L:6648		Entrez Gene	SOD2	0	predefined, correlation	Adipose	superoxide dismutase 2, mitochondrial	true	Oxidative stress	3	nucleic acid binding transcription factor activity; sequence-specific DNA binding transcription factor activity; regulation of transcription from RNA polymerase II promoter; multicellular organismal development; regulation of gene expression; sequence-specific DNA binding; positive regulation of transcription from RNA polymerase II promoter; positive regulation of gene expression; developmental p…	192; 192; 307; 646; 512; 148; 213; 290; 696; 468	1	0.00552839	106	16	114	0.929825	0	0.0023225	0.53116	0.0300932	1-HealthVsDisease.1.HFLF12wk-pvalue1	1.6918	FALSE	2	7	7
5580:Adipose	L:5580	unmapped	Entrez Gene	PRKCD	0	data	Adipose	protein kinase C, delta	false	Metabolic state; Tissue inflammation	7	intracellular signal transduction; protein tyrosine kinase activity; transmembrane receptor protein tyrosine kinase signaling pathway; signal transduction; cell communication; signaling; regulation of signal transduction; cell projection organization; signaling adaptor activity; phospholipid binding	264; 66; 152; 381; 394; 389; 227; 133; 39; 76	1	0.0276681	120	16	127	0.944882	0	0.00232333	1.97438	0.0215333	1-HealthVsDisease.1.HFLF12wk-pvalue1	4.54376	TRUE	2	7	4
7033:Adipose	L:7033		Entrez Gene	TFF3	0	data	Adipose	trefoil factor 3 (intestinal)	false	Tissue inflammation	3	nucleic acid binding transcription factor activity; sequence-specific DNA binding transcription factor activity; regulation of transcription from RNA polymerase II promoter; multicellular organismal development; regulation of gene expression; sequence-specific DNA binding; positive regulation of transcription from RNA polymerase II promoter; positive regulation of gene expression; developmental p…	192; 192; 307; 646; 512; 148; 213; 290; 696; 468	1	6.24967e-05	8	6	10	0.8	0	0.00234775	-4.5872	0.0070394	GSE39549-HealthVsDisease.GSE39549.NormalvsHighFat-pvalue2	-15.7583	TRUE	1	4	2
7133:Adipose	L:7133	unmapped	Entrez Gene	TNFRSF1B	0	data	Adipose	tumor necrosis factor receptor superfamily, member 1B	false	Tissue inflammation	3	nucleic acid binding transcription factor activity; sequence-specific DNA binding transcription factor activity; regulation of transcription from RNA polymerase II promoter; multicellular organismal development; regulation of gene expression; sequence-specific DNA binding; positive regulation of transcription from RNA polymerase II promoter; positive regulation of gene expression; developmental p…	192; 192; 307; 646; 512; 148; 213; 290; 696; 468	1	0.000792919	28	9	32	0.875	0	0.00252704	1.718	0.0110846	1-HealthVsDisease.1.HFLF12wk-pvalue1	3.95857	TRUE	2	7	4
5027:Adipose	L:5027			P2RX7	0	data	Adipose	purinergic receptor P2X, ligand-gated ion channel, 7	false	Tissue inflammation	3	nucleic acid binding transcription factor activity; sequence-specific DNA binding transcription factor activity; regulation of transcription from RNA polymerase II promoter; multicellular organismal development; regulation of gene expression; sequence-specific DNA binding; positive regulation of transcription from RNA polymerase II promoter; positive regulation of gene expression; developmental p…	192; 192; 307; 646; 512; 148; 213; 290; 696; 468	1	0.000163554	9	6	13	0.692308	0	0.00273758	1.42762	4.47748e-05	1-HealthVsDisease.1.HFLF12wk-pvalue1	7.12229	TRUE	1	7	2
7132:Adipose	L:7132	unmapped	Entrez Gene	TNFRSF1A	0	data	Adipose	tumor necrosis factor receptor superfamily, member 1A	false	Metabolic state; Tissue inflammation	3	nucleic acid binding transcription factor activity; sequence-specific DNA binding transcription factor activity; regulation of transcription from RNA polymerase II promoter; multicellular organismal development; regulation of gene expression; sequence-specific DNA binding; positive regulation of transcription from RNA polymerase II promoter; positive regulation of gene expression; developmental p…	192; 192; 307; 646; 512; 148; 213; 290; 696; 468	1	0.00438771	85	16	96	0.885417	0	0.00278908	2.01097	0.0673439	1-HealthVsDisease.1.HFLF12wk-pvalue1	4.45018	TRUE	1	7	6
6720:Adipose	L:6720	unmapped	Entrez Gene	SREBF1	0		Adipose	sterol regulatory element binding transcription factor 1	false	Metabolic state	3	nucleic acid binding transcription factor activity; sequence-specific DNA binding transcription factor activity; regulation of transcription from RNA polymerase II promoter; multicellular organismal development; regulation of gene expression; sequence-specific DNA binding; positive regulation of transcription from RNA polymerase II promoter; positive regulation of gene expression; developmental p…	192; 192; 307; 646; 512; 148; 213; 290; 696; 468	1	6.78036e-05	8	7	90	0.0888889	0	0.00296373	-0.731961	0.0289213	1-HealthVsDisease.1.HFLF12wk-pvalue1	-0.688292	FALSE	3	7	2
2316:Adipose	L:2316	unmapped	Entrez Gene	FLNA	0	data	Adipose	filamin A, alpha	false	Metabolic state; Oxidative stress; Tissue inflammation	3	nucleic acid binding transcription factor activity; sequence-specific DNA binding transcription factor activity; regulation of transcription from RNA polymerase II promoter; multicellular organismal development; regulation of gene expression; sequence-specific DNA binding; positive regulation of transcription from RNA polymerase II promoter; positive regulation of gene expression; developmental p…	192; 192; 307; 646; 512; 148; 213; 290; 696; 468	1	0.00541581	81	15	96	0.84375	1	0.00327012	2.03999	0.105846	6a-HealthVsDisease.6a.CRvsAL-pvalue1	3.05278	TRUE	2	7	8
285:Adipose	L:285		Entrez Gene	ANGPT2	0		Adipose	angiopoietin 2	false	Tissue inflammation	3	nucleic acid binding transcription factor activity; sequence-specific DNA binding transcription factor activity; regulation of transcription from RNA polymerase II promoter; multicellular organismal development; regulation of gene expression; sequence-specific DNA binding; positive regulation of transcription from RNA polymerase II promoter; positive regulation of gene expression; developmental p…	192; 192; 307; 646; 512; 148; 213; 290; 696; 468	1	0	3	3	24	0.125	0	0.00339601	0.367662	0.21162	GSE13268-HealthVsDisease.GSE13268.16wk_highfat_GKvs16wk_normal_GK-pvalue2	-0.00487958	FALSE	2	7	3
1236:Adipose	L:1236	unmapped	Entrez Gene	CCR7	0	data	Adipose	chemokine (C-C motif) receptor 7	false	Tissue inflammation	1	G-protein coupled receptor activity; G-protein coupled receptor signaling pathway; transmembrane signaling receptor activity; G-protein coupled peptide receptor activity; receptor activity; signal transducer activity; G-protein coupled receptor binding; cellular calcium ion homeostasis; calcium ion homeostasis; chemokine activity	157; 164; 157; 78; 158; 158; 64; 75; 75; 41	1	0.00972776	202	16	203	0.995074	0	0.00342116	2.25722	0.000308349	1-HealthVsDisease.1.HFLF12wk-pvalue	5.86234	TRUE	1	3	6
958:Adipose	L:958	unmapped	Entrez Gene	CD40	0		Adipose	CD40 molecule, TNF receptor superfamily member 5	false	Tissue inflammation	3	nucleic acid binding transcription factor activity; sequence-specific DNA binding transcription factor activity; regulation of transcription from RNA polymerase II promoter; multicellular organismal development; regulation of gene expression; sequence-specific DNA binding; positive regulation of transcription from RNA polymerase II promoter; positive regulation of gene expression; developmental p…	192; 192; 307; 646; 512; 148; 213; 290; 696; 468	1	7.71109e-05	8	8	92	0.0869565	0	0.00342116	0.982673	0.182456	GSE13268-HealthVsDisease.GSE13268.16wk_highfat_GKvs16wk_normal_GK-pvalue2	-0.0627789	FALSE	2	6	7
7056:Adipose	L:7056	unmapped	Entrez Gene	THBD	0	data	Adipose	thrombomodulin	false	Tissue inflammation	3	nucleic acid binding transcription factor activity; sequence-specific DNA binding transcription factor activity; regulation of transcription from RNA polymerase II promoter; multicellular organismal development; regulation of gene expression; sequence-specific DNA binding; positive regulation of transcription from RNA polymerase II promoter; positive regulation of gene expression; developmental p…	192; 192; 307; 646; 512; 148; 213; 290; 696; 468	1	0.000165484	19	11	20	0.95	0	0.00342116	0.669578	0.00222996	1-HealthVsDisease.1.HFLF12wk-pvalue1	4.69932	TRUE	1	7	1
664:Adipose	L:664	mapped	Entrez Gene	BNIP3	0	data	Adipose	BCL2/adenovirus E1B 19kDa interacting protein 3	false	Tissue inflammation	3	nucleic acid binding transcription factor activity; sequence-specific DNA binding transcription factor activity; regulation of transcription from RNA polymerase II promoter; multicellular organismal development; regulation of gene expression; sequence-specific DNA binding; positive regulation of transcription from RNA polymerase II promoter; positive regulation of gene expression; developmental p…	192; 192; 307; 646; 512; 148; 213; 290; 696; 468	1	0.000943885	26	12	28	0.928571	0	0.00342116	2.11962	0.0853084	6a-HealthVsDisease.6a.CRvsAL-pvalue	3.2153	TRUE	2	4	3
7416:Adipose	L:7416	unmapped	Entrez Gene	VDAC1	0	data	Adipose	voltage-dependent anion channel 1	false	Oxidative stress	3	nucleic acid binding transcription factor activity; sequence-specific DNA binding transcription factor activity; regulation of transcription from RNA polymerase II promoter; multicellular organismal development; regulation of gene expression; sequence-specific DNA binding; positive regulation of transcription from RNA polymerase II promoter; positive regulation of gene expression; developmental p…	192; 192; 307; 646; 512; 148; 213; 290; 696; 468	1	0.000423278	22	9	25	0.88	1	0.0034275	-1.71622	0.00456878	1-HealthVsDisease.1.HFLF12wk-pvalue	-4.28991	TRUE	1	4	3
9518:Adipose	L:9518			GDF15	0	data	Adipose	growth differentiation factor 15	false	Tissue inflammation	3	nucleic acid binding transcription factor activity; sequence-specific DNA binding transcription factor activity; regulation of transcription from RNA polymerase II promoter; multicellular organismal development; regulation of gene expression; sequence-specific DNA binding; positive regulation of transcription from RNA polymerase II promoter; positive regulation of gene expression; developmental p…	192; 192; 307; 646; 512; 148; 213; 290; 696; 468	1	0.00134756	27	13	30	0.9	0	0.00354749	1.55615	0.00798297	1-HealthVsDisease.1.HFLF12wk-pvalue1	3.92164	TRUE	2	7	3
602:Adipose	L:602	mapped	Entrez Gene	BCL3	0	data	Adipose	B-cell CLL/lymphoma 3	false	Tissue inflammation	3	nucleic acid binding transcription factor activity; sequence-specific DNA binding transcription factor activity; regulation of transcription from RNA polymerase II promoter; multicellular organismal development; regulation of gene expression; sequence-specific DNA binding; positive regulation of transcription from RNA polymerase II promoter; positive regulation of gene expression; developmental p…	192; 192; 307; 646; 512; 148; 213; 290; 696; 468	1	0.00178562	47	16	54	0.87037	0	0.00403407	1.64746	0.00587439	1-HealthVsDisease.1.HFLF12wk-pvalue1	4.14874	TRUE	1	7	2
25816:Adipose	L:25816			TNFAIP8	0		Adipose	tumor necrosis factor, alpha-induced protein 8	false	Tissue inflammation	117	mediator complex; RNA polymerase II transcription cofactor activity; RNA polymerase II transcription factor binding transcription factor activity; transcription cofactor activity; transcription factor binding transcription factor activity; protein binding transcription factor activity; nucleoplasm part; transcription initiation from RNA polymerase II promoter; DNA-dependent transcription, initiat…	29; 23; 23; 30; 30; 30; 31; 22; 22; 33	1	1.85527e-05	2	2	2	1	0	0.00424025	-0.562635	0.0558626	1-HealthVsDisease.1.HFLF12wk-pvalue1	0	FALSE	0	7	1
9948:Adipose	L:9948			WDR1	0	data	Adipose	WD repeat domain 1	false	Oxidative stress	3	nucleic acid binding transcription factor activity; sequence-specific DNA binding transcription factor activity; regulation of transcription from RNA polymerase II promoter; multicellular organismal development; regulation of gene expression; sequence-specific DNA binding; positive regulation of transcription from RNA polymerase II promoter; positive regulation of gene expression; developmental p…	192; 192; 307; 646; 512; 148; 213; 290; 696; 468	1	0.000398292	14	6	15	0.933333	1	0.00432066	1.74747	0.124828	GSE8700-HealthVsDisease.GSE8700.LeanvsObese-pvalue2	4.33705	TRUE	1	7	2
3663:Adipose	L:3663	unmapped	Entrez Gene	IRF5	0	data	Adipose	interferon regulatory factor 5	false	Tissue inflammation	9	antigen processing and presentation of peptide antigen via MHC class II; antigen processing and presentation of exogenous peptide antigen via MHC class II; antigen processing and presentation of peptide antigen; antigen processing and presentation; immune system process; response to type I interferon; type I interferon-mediated signaling pathway; cellular response to type I interferon; interferon…	55; 54; 56; 56; 90; 29; 29; 29; 29; 26	1	0.00454801	83	16	92	0.902174	0	0.00493247	1.83219	0.0293797	1-HealthVsDisease.1.HFLF12wk-pvalue1	2.99963	TRUE	2	7	4
54708:Adipose	L:54708			MARCH5	0	data	Adipose	membrane-associated ring finger (C3HC4) 5	false	Oxidative stress	20	mitochondrion localization; mitochondrion transport along microtubule; microtubule bundle formation; establishment of mitochondrion localization; microtubule cytoskeleton; organelle transport along microtubule; mitochondrial outer membrane; cytoskeleton; outer membrane; microtubule	3; 2; 2; 2; 5; 2; 3; 6; 3; 3	1	0.00131254	9	4	11	0.818182	1	0.005038	0.667063	0.124828	GSE8700-HealthVsDisease.GSE8700.LeanvsObese-pvalue2	4.62307	TRUE	1	7	1
7124:Adipose	L:7124	unmapped	Entrez Gene	TNF	0	data, predefined, correlation	Adipose	tumor necrosis factor	true	Metabolic state; Oxidative stress; Tissue inflammation	3	nucleic acid binding transcription factor activity; sequence-specific DNA binding transcription factor activity; regulation of transcription from RNA polymerase II promoter; multicellular organismal development; regulation of gene expression; sequence-specific DNA binding; positive regulation of transcription from RNA polymerase II promoter; positive regulation of gene expression; developmental p…	192; 192; 307; 646; 512; 148; 213; 290; 696; 468	1	0.0705902	524	16	602	0.870432	1	0.00582853	0.224049	0.287594	GSE13268-HealthVsDisease.GSE13268.16wk_highfat_WKvs16wk_normal_WK-pvalue1	-4.84288	TRUE	1	4	48
3570:Adipose	L:3570	unmapped	Entrez Gene	IL6R	0	data	Adipose	interleukin 6 receptor	false	Tissue inflammation	7	intracellular signal transduction; protein tyrosine kinase activity; transmembrane receptor protein tyrosine kinase signaling pathway; signal transduction; cell communication; signaling; regulation of signal transduction; cell projection organization; signaling adaptor activity; phospholipid binding	264; 66; 152; 381; 394; 389; 227; 133; 39; 76	1	0.000936731	32	16	33	0.969697	0	0.006232	1.95881	0.0676597	1-HealthVsDisease.1.HFLF12wk-pvalue1	3.91072	TRUE	1	7	2
7006:Adipose	L:7006	unmapped	Entrez Gene	TEC	0	data	Adipose	tec protein tyrosine kinase	false	Tissue inflammation	7	intracellular signal transduction; protein tyrosine kinase activity; transmembrane receptor protein tyrosine kinase signaling pathway; signal transduction; cell communication; signaling; regulation of signal transduction; cell projection organization; signaling adaptor activity; phospholipid binding	264; 66; 152; 381; 394; 389; 227; 133; 39; 76	1	0.00145187	42	16	45	0.933333	0	0.00638065	0.398506	0.0257799	1-HealthVsDisease.1.HFLF12wk-pvalue1	3.26317	TRUE	1	7	2
23564:Adipose	L:23564			DDAH2	0	data	Adipose	dimethylarginine dimethylaminohydrolase 2	false	Tissue inflammation	49			0	0.00154964	18	5	31	0.580645	0	0.00693698	0.621843	0.000383351	1-HealthVsDisease.1.HFLF12wk-pvalue1	5.72865	TRUE	1	7	2
3684:Adipose	L:3684	unmapped	Entrez Gene	ITGAM	0	data	Adipose	integrin, alpha M (complement component 3 receptor 3 subunit)	false	Tissue inflammation	3	nucleic acid binding transcription factor activity; sequence-specific DNA binding transcription factor activity; regulation of transcription from RNA polymerase II promoter; multicellular organismal development; regulation of gene expression; sequence-specific DNA binding; positive regulation of transcription from RNA polymerase II promoter; positive regulation of gene expression; developmental p…	192; 192; 307; 646; 512; 148; 213; 290; 696; 468	1	0.00240489	75	16	78	0.961538	0	0.00761019	1.12814	0.0838741	1-HealthVsDisease.1.HFLF12wk-pvalue1	3.55099	TRUE	2	7	4
6649:Adipose	L:6649	unmapped	Entrez Gene	SOD3	0	data	Adipose	superoxide dismutase 3, extracellular	false	Oxidative stress	3	nucleic acid binding transcription factor activity; sequence-specific DNA binding transcription factor activity; regulation of transcription from RNA polymerase II promoter; multicellular organismal development; regulation of gene expression; sequence-specific DNA binding; positive regulation of transcription from RNA polymerase II promoter; positive regulation of gene expression; developmental p…	192; 192; 307; 646; 512; 148; 213; 290; 696; 468	1	0.000209516	16	11	19	0.842105	1	0.00817091	0.991122	0.000367797	1-HealthVsDisease.1.HFLF12wk-pvalue1	4.43416	TRUE	2	7	2
942:Adipose	L:942	unmapped	Entrez Gene	CD86	0	data	Adipose	CD86 molecule	false	Tissue inflammation	3	nucleic acid binding transcription factor activity; sequence-specific DNA binding transcription factor activity; regulation of transcription from RNA polymerase II promoter; multicellular organismal development; regulation of gene expression; sequence-specific DNA binding; positive regulation of transcription from RNA polymerase II promoter; positive regulation of gene expression; developmental p…	192; 192; 307; 646; 512; 148; 213; 290; 696; 468	1	0.00151408	57	16	62	0.919355	0	0.00824861	1.51614	0.0607581	1-HealthVsDisease.1.HFLF12wk-pvalue1	4.68037	TRUE	1	7	6
6647:Adipose	L:6647	unmapped	Entrez Gene	SOD1	0	data, predefined, correlation	Adipose	superoxide dismutase 1, soluble	true	Oxidative stress	3	nucleic acid binding transcription factor activity; sequence-specific DNA binding transcription factor activity; regulation of transcription from RNA polymerase II promoter; multicellular organismal development; regulation of gene expression; sequence-specific DNA binding; positive regulation of transcription from RNA polymerase II promoter; positive regulation of gene expression; developmental p…	192; 192; 307; 646; 512; 148; 213; 290; 696; 468	1	0.00478604	70	15	83	0.843373	1	0.00846628	-0.591772	0.029456	1-HealthVsDisease.1.HFLF12wk-pvalue1	-3.1838	TRUE	1	7	8
11315:Adipose	L:11315			PARK7	0	data	Adipose	parkinson protein 7	false	Oxidative stress	3	nucleic acid binding transcription factor activity; sequence-specific DNA binding transcription factor activity; regulation of transcription from RNA polymerase II promoter; multicellular organismal development; regulation of gene expression; sequence-specific DNA binding; positive regulation of transcription from RNA polymerase II promoter; positive regulation of gene expression; developmental p…	192; 192; 307; 646; 512; 148; 213; 290; 696; 468	1	0.000943205	30	12	34	0.882353	1	0.00885424	-0.387046	0.000901806	1-HealthVsDisease.1.HFLF12wk-pvalue1	-5.21437	TRUE	1	7	1
84134:Adipose	L:84134	unmapped	Entrez Gene	TOMM40L	0	data	Adipose	translocase of outer mitochondrial membrane 40 homolog (yeast)-like	false	Oxidative stress	49			0	0.000273032	9	4	9	1	1	0.00991315	-1.07332	0.103358	1-HealthVsDisease.1.HFLF12wk-pvalue1	-4.7536	TRUE	1	7	3
307:Adipose	L:307	unmapped	Entrez Gene	ANXA4	0		Adipose	annexin A4	false	Tissue inflammation	3	nucleic acid binding transcription factor activity; sequence-specific DNA binding transcription factor activity; regulation of transcription from RNA polymerase II promoter; multicellular organismal development; regulation of gene expression; sequence-specific DNA binding; positive regulation of transcription from RNA polymerase II promoter; positive regulation of gene expression; developmental p…	192; 192; 307; 646; 512; 148; 213; 290; 696; 468	1	3.34583e-05	8	8	22	0.363636	0	0.010271	0.883974	0.216266	6a-HealthVsDisease.6a.CRvsAL-pvalue1	0	FALSE	0	7	2
5925:Adipose	L:5925	unmapped	Entrez Gene	RB1	0		Adipose	retinoblastoma 1	false	Tissue inflammation	6	chromosome organization; chromatin organization; nucleus; DNA metabolic process; nucleobase-containing compound metabolic process; nuclear lumen; cellular aromatic compound metabolic process; nuclear part; heterocycle metabolic process; cellular nitrogen compound metabolic process	105; 90; 202; 105; 197; 154; 197; 160; 197; 199	1	0.00015995	11	9	293	0.0375427	0	0.0108419	0.0855272	0.0520663	6a-HealthVsDisease.6a.CRvsAL-pvalue1	3.61653	TRUE	1	7	1
11213:Adipose	L:11213	unmapped	Entrez Gene	IRAK3	0		Adipose	interleukin-1 receptor-associated kinase 3	false	Tissue inflammation	7	intracellular signal transduction; protein tyrosine kinase activity; transmembrane receptor protein tyrosine kinase signaling pathway; signal transduction; cell communication; signaling; regulation of signal transduction; cell projection organization; signaling adaptor activity; phospholipid binding	264; 66; 152; 381; 394; 389; 227; 133; 39; 76	1	1.95365e-05	2	2	15	0.133333	0	0.0110754	1.48174	0.00052769	1-HealthVsDisease.1.HFLF12wk-pvalue1	5.54864	TRUE	1	7	1
3315:Adipose	L:3315	unmapped	Entrez Gene	HSPB1	0		Adipose	heat shock 27kDa protein 1	false	Tissue inflammation	3	nucleic acid binding transcription factor activity; sequence-specific DNA binding transcription factor activity; regulation of transcription from RNA polymerase II promoter; multicellular organismal development; regulation of gene expression; sequence-specific DNA binding; positive regulation of transcription from RNA polymerase II promoter; positive regulation of gene expression; developmental p…	192; 192; 307; 646; 512; 148; 213; 290; 696; 468	1	0.000194286	6	6	68	0.0882353	0	0.0111967	1.49975	0.000228546	1-HealthVsDisease.1.HFLF12wk-pvalue1	6.06582	TRUE	1	7	2
1906:Adipose	L:1906	unmapped	Entrez Gene	EDN1	0		Adipose	endothelin 1	false	Metabolic state; Tissue inflammation	3	nucleic acid binding transcription factor activity; sequence-specific DNA binding transcription factor activity; regulation of transcription from RNA polymerase II promoter; multicellular organismal development; regulation of gene expression; sequence-specific DNA binding; positive regulation of transcription from RNA polymerase II promoter; positive regulation of gene expression; developmental p…	192; 192; 307; 646; 512; 148; 213; 290; 696; 468	1	0.000302978	23	16	309	0.0744337	0	0.0112366	1.1103	0.000756425	1-HealthVsDisease.1.HFLF12wk-pvalue1	5.32162	TRUE	1	7	10
2277:Adipose	L:2277	unmapped	Entrez Gene	FIGF	0		Adipose	c-fos induced growth factor (vascular endothelial growth factor D)	false	Tissue inflammation	3	nucleic acid binding transcription factor activity; sequence-specific DNA binding transcription factor activity; regulation of transcription from RNA polymerase II promoter; multicellular organismal development; regulation of gene expression; sequence-specific DNA binding; positive regulation of transcription from RNA polymerase II promoter; positive regulation of gene expression; developmental p…	192; 192; 307; 646; 512; 148; 213; 290; 696; 468	1	0.000203536	16	14	72	0.222222	0	0.0120894	0.793873	0.063384	6a-HealthVsDisease.6a.CRvsAL-pvalue1	3.43433	TRUE	1	7	5
10272:Adipose	L:10272			FSTL3	0		Adipose	follistatin-like 3 (secreted glycoprotein)	false	Tissue inflammation	3	nucleic acid binding transcription factor activity; sequence-specific DNA binding transcription factor activity; regulation of transcription from RNA polymerase II promoter; multicellular organismal development; regulation of gene expression; sequence-specific DNA binding; positive regulation of transcription from RNA polymerase II promoter; positive regulation of gene expression; developmental p…	192; 192; 307; 646; 512; 148; 213; 290; 696; 468	1	0	2	2	9	0.222222	0	0.0124398	1.09135	0.00150208	1-HealthVsDisease.1.HFLF12wk-pvalue1	4.91762	TRUE	1	7	2
3371:Adipose	L:3371	unmapped	Entrez Gene	TNC	0		Adipose	tenascin C	false	Tissue inflammation	3	nucleic acid binding transcription factor activity; sequence-specific DNA binding transcription factor activity; regulation of transcription from RNA polymerase II promoter; multicellular organismal development; regulation of gene expression; sequence-specific DNA binding; positive regulation of transcription from RNA polymerase II promoter; positive regulation of gene expression; developmental p…	192; 192; 307; 646; 512; 148; 213; 290; 696; 468	1	1.87104e-05	6	6	38	0.157895	0	0.0126734	2.20386	0.174821	GSE13268-HealthVsDisease.GSE13268.16wk_highfat_GKvs16wk_normal_GK-pvalue2	3.91939	TRUE	1	5	3
367:Adipose	L:367	unmapped	Entrez Gene	AR	0		Adipose	androgen receptor	false	Metabolic state; Tissue inflammation	3	nucleic acid binding transcription factor activity; sequence-specific DNA binding transcription factor activity; regulation of transcription from RNA polymerase II promoter; multicellular organismal development; regulation of gene expression; sequence-specific DNA binding; positive regulation of transcription from RNA polymerase II promoter; positive regulation of gene expression; developmental p…	192; 192; 307; 646; 512; 148; 213; 290; 696; 468	1	0.00065701	16	12	369	0.0433604	0	0.0145432	0.245095	0.293899	GSE13268-HealthVsDisease.GSE13268.16wk_highfat_GKvs16wk_normal_GK-pvalue2	3.43105	TRUE	1	7	4
2934:Adipose	L:2934	unmapped	Entrez Gene	GSN	0		Adipose	gelsolin	false		3	nucleic acid binding transcription factor activity; sequence-specific DNA binding transcription factor activity; regulation of transcription from RNA polymerase II promoter; multicellular organismal development; regulation of gene expression; sequence-specific DNA binding; positive regulation of transcription from RNA polymerase II promoter; positive regulation of gene expression; developmental p…	192; 192; 307; 646; 512; 148; 213; 290; 696; 468	1	1.22985e-05	4	4	63	0.0634921	0	0.0156009	0.374425	0.0953182	6a-HealthVsDisease.6a.CRvsAL-pvalue1	3.07314	TRUE	1	7	2
409:Adipose	L:409	unmapped	Entrez Gene	ARRB2	0		Adipose	arrestin, beta 2	false		1	G-protein coupled receptor activity; G-protein coupled receptor signaling pathway; transmembrane signaling receptor activity; G-protein coupled peptide receptor activity; receptor activity; signal transducer activity; G-protein coupled receptor binding; cellular calcium ion homeostasis; calcium ion homeostasis; chemokine activity	157; 164; 157; 78; 158; 158; 64; 75; 75; 41	1	0.000115259	9	8	440	0.0204545	0	0.0172835	0.827371	0.0807048	1-HealthVsDisease.1.HFLF12wk-pvalue1	3.10663	TRUE	1	6	3
3099:Adipose	L:3099	unmapped	Entrez Gene	HK2	0		Adipose	hexokinase 2	false	Metabolic state; Tissue inflammation	3	nucleic acid binding transcription factor activity; sequence-specific DNA binding transcription factor activity; regulation of transcription from RNA polymerase II promoter; multicellular organismal development; regulation of gene expression; sequence-specific DNA binding; positive regulation of transcription from RNA polymerase II promoter; positive regulation of gene expression; developmental p…	192; 192; 307; 646; 512; 148; 213; 290; 696; 468	1	1.31614e-05	5	5	43	0.116279	0	0.0172835	-0.532718	0.00738387	1-HealthVsDisease.1.HFLF12wk-pvalue1	-0.0381158	FALSE	2	7	2
7494:Adipose	L:7494	unmapped	Entrez Gene	XBP1	0		Adipose	X-box binding protein 1	false	Tissue inflammation	2	BMP signaling pathway; transmembrane receptor protein serine/threonine kinase signaling pathway; pattern specification process; embryonic morphogenesis; regulation of transcription from RNA polymerase II promoter; embryo development; regulation of BMP signaling pathway; tissue development; regulation of pathway-restricted SMAD protein phosphorylation; dorsal/ventral pattern formation	28; 33; 30; 29; 41; 33; 15; 38; 13; 14	1	3.79426e-05	4	4	20	0.2	0	0.0180032	-0.489446	0.215183	GSE8700-HealthVsDisease.GSE8700.LeanvsObese-pvalue2	-3.25312	TRUE	2	7	2
595:Adipose	L:595	unmapped	Entrez Gene	CCND1	0		Adipose	cyclin D1	false	Tissue inflammation	6	chromosome organization; chromatin organization; nucleus; DNA metabolic process; nucleobase-containing compound metabolic process; nuclear lumen; cellular aromatic compound metabolic process; nuclear part; heterocycle metabolic process; cellular nitrogen compound metabolic process	105; 90; 202; 105; 197; 154; 197; 160; 197; 199	1	0.00340375	50	17	390	0.128205	0	0.0184259	0.79105	0.231281	6a-HealthVsDisease.6a.CRvsAL-pvalue1	4.40492	TRUE	1	7	10
1058:Adipose	L:1058		Entrez Gene	CENPA	0		Adipose	centromere protein A	false		6	chromosome organization; chromatin organization; nucleus; DNA metabolic process; nucleobase-containing compound metabolic process; nuclear lumen; cellular aromatic compound metabolic process; nuclear part; heterocycle metabolic process; cellular nitrogen compound metabolic process	105; 90; 202; 105; 197; 154; 197; 160; 197; 199	1	0.000142807	22	16	152	0.144737	0	0.0189982	1.05197	0.00613566	1-HealthVsDisease.1.HFLF12wk-pvalue1	4.12255	TRUE	1	7	1
650:Adipose	L:650	unmapped	Entrez Gene	BMP2	0		Adipose	bone morphogenetic protein 2	false	Tissue inflammation	2	BMP signaling pathway; transmembrane receptor protein serine/threonine kinase signaling pathway; pattern specification process; embryonic morphogenesis; regulation of transcription from RNA polymerase II promoter; embryo development; regulation of BMP signaling pathway; tissue development; regulation of pathway-restricted SMAD protein phosphorylation; dorsal/ventral pattern formation	28; 33; 30; 29; 41; 33; 15; 38; 13; 14	1	0.000414477	12	9	108	0.111111	0	0.0194208	1.01896	0.000172322	1-HealthVsDisease.1.HFLF12wk-pvalue1	6.23777	TRUE	1	7	4
3716:Adipose	L:3716	unmapped	Entrez Gene	JAK1	0		Adipose	Janus kinase 1	false	Metabolic state; Tissue inflammation	7	intracellular signal transduction; protein tyrosine kinase activity; transmembrane receptor protein tyrosine kinase signaling pathway; signal transduction; cell communication; signaling; regulation of signal transduction; cell projection organization; signaling adaptor activity; phospholipid binding	264; 66; 152; 381; 394; 389; 227; 133; 39; 76	1	0.000361708	26	16	157	0.165605	0	0.0200174	1.69097	0.0760946	6a-HealthVsDisease.6a.CRvsAL-pvalue1	3.60401	TRUE	2	7	9
2246:Adipose	L:2246	unmapped	Entrez Gene	FGF1	0		Adipose	fibroblast growth factor 1 (acidic)	false	Metabolic state	3	nucleic acid binding transcription factor activity; sequence-specific DNA binding transcription factor activity; regulation of transcription from RNA polymerase II promoter; multicellular organismal development; regulation of gene expression; sequence-specific DNA binding; positive regulation of transcription from RNA polymerase II promoter; positive regulation of gene expression; developmental p…	192; 192; 307; 646; 512; 148; 213; 290; 696; 468	1	7.16761e-05	7	7	99	0.0707071	0	0.0206768	0.915167	0.101174	1-HealthVsDisease.1.HFLF12wk-pvalue1	3.26655	TRUE	1	7	4
3082:Adipose	L:3082	unmapped	Entrez Gene	HGF	0		Adipose	hepatocyte growth factor (hepapoietin A; scatter factor)	false	Tissue inflammation	3	nucleic acid binding transcription factor activity; sequence-specific DNA binding transcription factor activity; regulation of transcription from RNA polymerase II promoter; multicellular organismal development; regulation of gene expression; sequence-specific DNA binding; positive regulation of transcription from RNA polymerase II promoter; positive regulation of gene expression; developmental p…	192; 192; 307; 646; 512; 148; 213; 290; 696; 468	1	0.000113977	12	12	108	0.111111	0	0.0207975	-1.32438	0.2172	GSE13268-HealthVsDisease.GSE13268.16wk_highfat_WKvs16wk_normal_WK-pvalue2	-5.62915	TRUE	1	7	7
7040:Adipose	L:7040	unmapped	Entrez Gene	TGFB1	0		Adipose	transforming growth factor, beta 1	false	Tissue inflammation	3	nucleic acid binding transcription factor activity; sequence-specific DNA binding transcription factor activity; regulation of transcription from RNA polymerase II promoter; multicellular organismal development; regulation of gene expression; sequence-specific DNA binding; positive regulation of transcription from RNA polymerase II promoter; positive regulation of gene expression; developmental p…	192; 192; 307; 646; 512; 148; 213; 290; 696; 468	1	0.00142066	39	16	237	0.164557	0	0.0208096	1.5765	0.159337	GSE8700-HealthVsDisease.GSE8700.LeanvsObese-pvalue2	3.74579	TRUE	1	7	16
133:Adipose	L:133	unmapped	Entrez Gene	ADM	0		Adipose	adrenomedullin	false	Tissue inflammation	75	positive regulation of cAMP biosynthetic process; positive regulation of cyclic nucleotide metabolic process; G-protein coupled receptor signaling pathway, coupled to cyclic nucleotide second messenger; regulation of cAMP biosynthetic process; regulation of cAMP metabolic process; G-protein coupled receptor activity; cAMP biosynthetic process; cAMP metabolic process; cyclic nucleotide biosyntheti…	28; 28; 34; 28; 28; 38; 28; 28; 28; 28	1	0.000122851	7	7	96	0.0729167	0	0.0210125	1.36928	0.00692586	1-HealthVsDisease.1.HFLF12wk-pvalue1	4.04747	TRUE	1	7	4
6351:Adipose	L:6351	unmapped	Entrez Gene	CCL4	0		Adipose	chemokine (C-C motif) ligand 4	false		1	G-protein coupled receptor activity; G-protein coupled receptor signaling pathway; transmembrane signaling receptor activity; G-protein coupled peptide receptor activity; receptor activity; signal transducer activity; G-protein coupled receptor binding; cellular calcium ion homeostasis; calcium ion homeostasis; chemokine activity	157; 164; 157; 78; 158; 158; 64; 75; 75; 41	1	2.39162e-05	6	6	35	0.171429	0	0.0223584	1.52194	0.0795597	1-HealthVsDisease.1.HFLF12wk-pvalue1	5.24467	TRUE	1	7	4
7185:Adipose	L:7185	unmapped	Entrez Gene	TRAF1	0		Adipose	TNF receptor-associated factor 1	false	Tissue inflammation	3	nucleic acid binding transcription factor activity; sequence-specific DNA binding transcription factor activity; regulation of transcription from RNA polymerase II promoter; multicellular organismal development; regulation of gene expression; sequence-specific DNA binding; positive regulation of transcription from RNA polymerase II promoter; positive regulation of gene expression; developmental p…	192; 192; 307; 646; 512; 148; 213; 290; 696; 468	1	8.76448e-06	5	5	57	0.0877193	0	0.0237559	1.29449	0.000859493	1-HealthVsDisease.1.HFLF12wk-pvalue1	5.24168	TRUE	1	7	4
861:Adipose	L:861	unmapped	Entrez Gene	RUNX1	0		Adipose	runt-related transcription factor 1	false		3	nucleic acid binding transcription factor activity; sequence-specific DNA binding transcription factor activity; regulation of transcription from RNA polymerase II promoter; multicellular organismal development; regulation of gene expression; sequence-specific DNA binding; positive regulation of transcription from RNA polymerase II promoter; positive regulation of gene expression; developmental p…	192; 192; 307; 646; 512; 148; 213; 290; 696; 468	1	3.60584e-05	5	5	87	0.0574713	0	0.0238832	1.62126	0.00169242	1-HealthVsDisease.1.HFLF12wk-pvalue1	4.84929	TRUE	1	7	2
5914:Adipose	L:5914	unmapped	Entrez Gene	RARA	0		Adipose	retinoic acid receptor, alpha	false	Metabolic state	3	nucleic acid binding transcription factor activity; sequence-specific DNA binding transcription factor activity; regulation of transcription from RNA polymerase II promoter; multicellular organismal development; regulation of gene expression; sequence-specific DNA binding; positive regulation of transcription from RNA polymerase II promoter; positive regulation of gene expression; developmental p…	192; 192; 307; 646; 512; 148; 213; 290; 696; 468	1	9.79307e-05	9	8	200	0.045	0	0.0243464	1.51881	0.0777212	1-HealthVsDisease.1.HFLF12wk-pvalue1	0	FALSE	0	6	2
4543:Adipose	L:4543	unmapped	Entrez Gene	MTNR1A	0		Adipose	melatonin receptor 1A	false		1	G-protein coupled receptor activity; G-protein coupled receptor signaling pathway; transmembrane signaling receptor activity; G-protein coupled peptide receptor activity; receptor activity; signal transducer activity; G-protein coupled receptor binding; cellular calcium ion homeostasis; calcium ion homeostasis; chemokine activity	157; 164; 157; 78; 158; 158; 64; 75; 75; 41	1	8.35611e-05	9	8	178	0.0505618	0	0.0253133	4.78016	0.191261	GSE39549-HealthVsDisease.GSE39549.NormalvsHighFat-pvalue	4.78016	TRUE	1	1	3
1132:Adipose	L:1132	unmapped	Entrez Gene	CHRM4	0		Adipose	cholinergic receptor, muscarinic 4	false		1	G-protein coupled receptor activity; G-protein coupled receptor signaling pathway; transmembrane signaling receptor activity; G-protein coupled peptide receptor activity; receptor activity; signal transducer activity; G-protein coupled receptor binding; cellular calcium ion homeostasis; calcium ion homeostasis; chemokine activity	157; 164; 157; 78; 158; 158; 64; 75; 75; 41	1	1.82516e-05	6	6	274	0.0218978	0	0.0253679	0.429171	0.0146054	1-HealthVsDisease.1.HFLF12wk-pvalue1	3.62113	TRUE	1	6	3
3727:Adipose	L:3727	unmapped	Entrez Gene	JUND	0		Adipose	jun D proto-oncogene	false	Metabolic state; Tissue inflammation	3	nucleic acid binding transcription factor activity; sequence-specific DNA binding transcription factor activity; regulation of transcription from RNA polymerase II promoter; multicellular organismal development; regulation of gene expression; sequence-specific DNA binding; positive regulation of transcription from RNA polymerase II promoter; positive regulation of gene expression; developmental p…	192; 192; 307; 646; 512; 148; 213; 290; 696; 468	1	3.23097e-05	7	6	47	0.148936	0	0.0254625	0.309028	0.0172044	1-HealthVsDisease.1.HFLF12wk-pvalue1	3.52099	TRUE	1	7	4
1116:Adipose	L:1116	unmapped	Entrez Gene	CHI3L1	0		Adipose	chitinase 3-like 1 (cartilage glycoprotein-39)	false	Tissue inflammation	3	nucleic acid binding transcription factor activity; sequence-specific DNA binding transcription factor activity; regulation of transcription from RNA polymerase II promoter; multicellular organismal development; regulation of gene expression; sequence-specific DNA binding; positive regulation of transcription from RNA polymerase II promoter; positive regulation of gene expression; developmental p…	192; 192; 307; 646; 512; 148; 213; 290; 696; 468	1	0.000292342	4	3	16	0.25	0	0.0256067	1.56134	0.127166	GSE39549-HealthVsDisease.GSE39549.NormalvsHighFat-pvalue2	5.72319	TRUE	1	4	3
100506658:Adipose	L:100506658	unmapped	Entrez Gene	OCLN	0		Adipose	occludin	false	Tissue inflammation	7	intracellular signal transduction; protein tyrosine kinase activity; transmembrane receptor protein tyrosine kinase signaling pathway; signal transduction; cell communication; signaling; regulation of signal transduction; cell projection organization; signaling adaptor activity; phospholipid binding	264; 66; 152; 381; 394; 389; 227; 133; 39; 76	1	0.000104379	4	3	77	0.0519481	0	0.0257152	1.66719	0.112389	GSE13268-HealthVsDisease.GSE13268.16wk_highfat_GKvs16wk_normal_GK-pvalue1	4.71622	TRUE	1	4	2
1634:Adipose	L:1634	unmapped	Entrez Gene	DCN	0		Adipose	decorin	false	Metabolic state; Tissue inflammation	3	nucleic acid binding transcription factor activity; sequence-specific DNA binding transcription factor activity; regulation of transcription from RNA polymerase II promoter; multicellular organismal development; regulation of gene expression; sequence-specific DNA binding; positive regulation of transcription from RNA polymerase II promoter; positive regulation of gene expression; developmental p…	192; 192; 307; 646; 512; 148; 213; 290; 696; 468	1	0.00051302	20	14	77	0.25974	0	0.0277363	0.198394	0.0158892	1-HealthVsDisease.1.HFLF12wk-pvalue1	3.57174	TRUE	1	7	7
51626:Adipose	L:51626			DYNC2LI1	0		Adipose	dynein, cytoplasmic 2, light intermediate chain 1	false	Oxidative stress	9	antigen processing and presentation of peptide antigen via MHC class II; antigen processing and presentation of exogenous peptide antigen via MHC class II; antigen processing and presentation of peptide antigen; antigen processing and presentation; immune system process; response to type I interferon; type I interferon-mediated signaling pathway; cellular response to type I interferon; interferon…	55; 54; 56; 56; 90; 29; 29; 29; 29; 26	1	1.05265e-05	3	3	25	0.12	0	0.0278833	0.451307	0.237617	6a-HealthVsDisease.6a.CRvsAL-pvalue1	0	FALSE	0	7	1
7423:Adipose	L:7423	unmapped	Entrez Gene	VEGFB	0		Adipose	vascular endothelial growth factor B	false	Tissue inflammation	3	nucleic acid binding transcription factor activity; sequence-specific DNA binding transcription factor activity; regulation of transcription from RNA polymerase II promoter; multicellular organismal development; regulation of gene expression; sequence-specific DNA binding; positive regulation of transcription from RNA polymerase II promoter; positive regulation of gene expression; developmental p…	192; 192; 307; 646; 512; 148; 213; 290; 696; 468	1	9.17281e-05	9	8	45	0.2	0	0.0279111	-0.526738	0.0853084	6a-HealthVsDisease.6a.CRvsAL-pvalue1	-0.341917	FALSE	2	7	3
56729:Adipose	L:56729			RETN	0		Adipose	resistin	false	Metabolic state; Tissue inflammation	3	nucleic acid binding transcription factor activity; sequence-specific DNA binding transcription factor activity; regulation of transcription from RNA polymerase II promoter; multicellular organismal development; regulation of gene expression; sequence-specific DNA binding; positive regulation of transcription from RNA polymerase II promoter; positive regulation of gene expression; developmental p…	192; 192; 307; 646; 512; 148; 213; 290; 696; 468	1	3.79475e-05	7	7	44	0.159091	0	0.0280479	-1.15683	0.0196247	1-HealthVsDisease.1.HFLF12wk-pvalue	-3.43844	TRUE	1	4	5
9241:Adipose	L:9241	unmapped	Entrez Gene	NOG	0		Adipose	noggin	false		2	BMP signaling pathway; transmembrane receptor protein serine/threonine kinase signaling pathway; pattern specification process; embryonic morphogenesis; regulation of transcription from RNA polymerase II promoter; embryo development; regulation of BMP signaling pathway; tissue development; regulation of pathway-restricted SMAD protein phosphorylation; dorsal/ventral pattern formation	28; 33; 30; 29; 41; 33; 15; 38; 13; 14	1	1.76679e-05	4	4	39	0.102564	0	0.0286653	-0.207328	0.331739	GSE8700-HealthVsDisease.GSE8700.LeanvsObese-pvalue2	0	FALSE	0	6	1
1108:Adipose	L:1108			CHD4	0		Adipose	chromodomain helicase DNA binding protein 4	false		3	nucleic acid binding transcription factor activity; sequence-specific DNA binding transcription factor activity; regulation of transcription from RNA polymerase II promoter; multicellular organismal development; regulation of gene expression; sequence-specific DNA binding; positive regulation of transcription from RNA polymerase II promoter; positive regulation of gene expression; developmental p…	192; 192; 307; 646; 512; 148; 213; 290; 696; 468	1	4.124e-05	6	5	89	0.0674157	0	0.0329976	-0.245133	0.0126188	1-HealthVsDisease.1.HFLF12wk-pvalue1	-3.70321	TRUE	1	7	1
3827:Adipose	L:3827	unmapped	Entrez Gene	KNG1	0		Adipose	kininogen 1	false	Tissue inflammation	3	nucleic acid binding transcription factor activity; sequence-specific DNA binding transcription factor activity; regulation of transcription from RNA polymerase II promoter; multicellular organismal development; regulation of gene expression; sequence-specific DNA binding; positive regulation of transcription from RNA polymerase II promoter; positive regulation of gene expression; developmental p…	192; 192; 307; 646; 512; 148; 213; 290; 696; 468	1	0.00115072	41	16	392	0.104592	0	0.0330047	-1.03472	0.0540254	1-HealthVsDisease.1.HFLF12wk-pvalue1	0	FALSE	0	6	12
3486:Adipose	L:3486	unmapped	Entrez Gene	IGFBP3	0		Adipose	insulin-like growth factor binding protein 3	false	Tissue inflammation	3	nucleic acid binding transcription factor activity; sequence-specific DNA binding transcription factor activity; regulation of transcription from RNA polymerase II promoter; multicellular organismal development; regulation of gene expression; sequence-specific DNA binding; positive regulation of transcription from RNA polymerase II promoter; positive regulation of gene expression; developmental p…	192; 192; 307; 646; 512; 148; 213; 290; 696; 468	1	6.33909e-05	10	9	54	0.185185	0	0.0330294	0.196158	0.161251	GSE8700-HealthVsDisease.GSE8700.LeanvsObese-pvalue2	3.72198	TRUE	1	7	4
60:Adipose	L:60	unmapped	Entrez Gene	ACTB	0		Adipose	actin, beta	false	Tissue inflammation	3	nucleic acid binding transcription factor activity; sequence-specific DNA binding transcription factor activity; regulation of transcription from RNA polymerase II promoter; multicellular organismal development; regulation of gene expression; sequence-specific DNA binding; positive regulation of transcription from RNA polymerase II promoter; positive regulation of gene expression; developmental p…	192; 192; 307; 646; 512; 148; 213; 290; 696; 468	1	0.000886341	19	12	171	0.111111	0	0.0332821	1.12251	0.0246509	1-HealthVsDisease.1.HFLF12wk-pvalue1	3.28688	TRUE	2	7	6
79139:Adipose	L:79139	unmapped	Entrez Gene	DERL1	0		Adipose	derlin 1	false	Oxidative stress	53	ER-nucleus signaling pathway; endoplasmic reticulum membrane; nuclear outer membrane-endoplasmic reticulum membrane network; ER-associated protein catabolic process; endoplasmic reticulum; endoplasmic reticulum unfolded protein response; cellular response to unfolded protein; cellular response to topologically incorrect protein; endoplasmic reticulum part; response to endoplasmic reticulum stress	7; 8; 8; 4; 9; 5; 5; 5; 8; 5	1	9.45696e-05	3	3	38	0.0789474	0	0.0343045	-0.665094	0.0887794	1-HealthVsDisease.1.HFLF12wk-pvalue	0	FALSE	0	4	1
10379:Adipose	L:10379	unmapped	Entrez Gene	IRF9	0		Adipose	interferon regulatory factor 9	false	Tissue inflammation	9	antigen processing and presentation of peptide antigen via MHC class II; antigen processing and presentation of exogenous peptide antigen via MHC class II; antigen processing and presentation of peptide antigen; antigen processing and presentation; immune system process; response to type I interferon; type I interferon-mediated signaling pathway; cellular response to type I interferon; interferon…	55; 54; 56; 56; 90; 29; 29; 29; 29; 26	1	0.00015899	13	11	72	0.180556	0	0.0356128	-0.852316	0.161777	6a-HealthVsDisease.6a.CRvsAL-pvalue1	-4.73832	TRUE	1	7	6
10725:Adipose	L:10725	unmapped	Entrez Gene	NFAT5	0		Adipose	nuclear factor of activated T-cells 5, tonicity-responsive	false	Tissue inflammation	3	nucleic acid binding transcription factor activity; sequence-specific DNA binding transcription factor activity; regulation of transcription from RNA polymerase II promoter; multicellular organismal development; regulation of gene expression; sequence-specific DNA binding; positive regulation of transcription from RNA polymerase II promoter; positive regulation of gene expression; developmental p…	192; 192; 307; 646; 512; 148; 213; 290; 696; 468	1	1.67156e-05	3	3	41	0.0731707	0	0.037868	-0.201359	0.226786	6a-HealthVsDisease.6a.CRvsAL-pvalue1	0	FALSE	0	7	1
838:Adipose	L:838	unmapped	Entrez Gene	CASP5	0		Adipose	caspase 5, apoptosis-related cysteine peptidase	false	Tissue inflammation	128	regulation of interleukin-1 beta production; interleukin-1 beta production; NLRP1 inflammasome complex; NLRP3 inflammasome complex; nucleotide-binding domain, leucine rich repeat containing receptor signaling pathway; positive regulation of cysteine-type endopeptidase activity; positive regulation of endopeptidase activity; positive regulation of peptidase activity; negative regulation of interle…	3; 3; 2; 2; 3; 3; 3; 3; 2; 2	1	8.70756e-06	2	2	4	0.5	0	0.04033	1.40461	0.0104375	1-HealthVsDisease.1.HFLF12wk-pvalue1	3.81855	TRUE	1	7	1
4001:Adipose	L:4001	unmapped	Entrez Gene	LMNB1	0		Adipose	lamin B1	false		3	nucleic acid binding transcription factor activity; sequence-specific DNA binding transcription factor activity; regulation of transcription from RNA polymerase II promoter; multicellular organismal development; regulation of gene expression; sequence-specific DNA binding; positive regulation of transcription from RNA polymerase II promoter; positive regulation of gene expression; developmental p…	192; 192; 307; 646; 512; 148; 213; 290; 696; 468	1	2.47754e-05	2	2	41	0.0487805	0	0.0403855	1.11897	0.0192948	1-HealthVsDisease.1.HFLF12wk-pvalue1	3.44788	TRUE	1	7	1
2534:Adipose	L:2534	unmapped	Entrez Gene	FYN	0		Adipose	FYN oncogene related to SRC, FGR, YES	false	Metabolic state	7	intracellular signal transduction; protein tyrosine kinase activity; transmembrane receptor protein tyrosine kinase signaling pathway; signal transduction; cell communication; signaling; regulation of signal transduction; cell projection organization; signaling adaptor activity; phospholipid binding	264; 66; 152; 381; 394; 389; 227; 133; 39; 76	1	0.000575208	29	16	301	0.0963455	0	0.0408911	1.45041	0.0123056	1-HealthVsDisease.1.HFLF12wk-pvalue1	3.71909	TRUE	1	7	7
10019:Adipose	L:10019	unmapped	Entrez Gene	SH2B3	0		Adipose	SH2B adaptor protein 3	false		7	intracellular signal transduction; protein tyrosine kinase activity; transmembrane receptor protein tyrosine kinase signaling pathway; signal transduction; cell communication; signaling; regulation of signal transduction; cell projection organization; signaling adaptor activity; phospholipid binding	264; 66; 152; 381; 394; 389; 227; 133; 39; 76	1	1.27023e-06	2	2	12	0.166667	0	0.0416454	1.55235	0.0884411	6a-HealthVsDisease.6a.CRvsAL-pvalue1	3.14848	TRUE	1	7	1
7094:Adipose	L:7094	unmapped	Entrez Gene	TLN1	0		Adipose	talin 1	false	Oxidative stress	3	nucleic acid binding transcription factor activity; sequence-specific DNA binding transcription factor activity; regulation of transcription from RNA polymerase II promoter; multicellular organismal development; regulation of gene expression; sequence-specific DNA binding; positive regulation of transcription from RNA polymerase II promoter; positive regulation of gene expression; developmental p…	192; 192; 307; 646; 512; 148; 213; 290; 696; 468	1	5.37584e-05	9	8	65	0.138462	0	0.0425577	1.52726	0.00809789	1-HealthVsDisease.1.HFLF12wk-pvalue1	3.96246	TRUE	1	7	6
7412:Adipose	L:7412	unmapped	Entrez Gene	VCAM1	0		Adipose	vascular cell adhesion molecule 1	false	Metabolic state; Tissue inflammation	3	nucleic acid binding transcription factor activity; sequence-specific DNA binding transcription factor activity; regulation of transcription from RNA polymerase II promoter; multicellular organismal development; regulation of gene expression; sequence-specific DNA binding; positive regulation of transcription from RNA polymerase II promoter; positive regulation of gene expression; developmental p…	192; 192; 307; 646; 512; 148; 213; 290; 696; 468	1	0.000937988	24	16	127	0.188976	0	0.0436416	1.45787	0.146086	GSE39549-HealthVsDisease.GSE39549.NormalvsHighFat-pvalue1	5.39996	TRUE	1	7	11
8915:Adipose	L:8915	unmapped	Entrez Gene	BCL10	0		Adipose	B-cell CLL/lymphoma 10	false	Tissue inflammation	3	nucleic acid binding transcription factor activity; sequence-specific DNA binding transcription factor activity; regulation of transcription from RNA polymerase II promoter; multicellular organismal development; regulation of gene expression; sequence-specific DNA binding; positive regulation of transcription from RNA polymerase II promoter; positive regulation of gene expression; developmental p…	192; 192; 307; 646; 512; 148; 213; 290; 696; 468	1	0	2	2	45	0.0444444	0	0.0443983	0.736142	0.118292	GSE39549-HealthVsDisease.GSE39549.NormalvsHighFat-pvalue1	6.0158	TRUE	1	7	2
5970:Adipose	L:5970	unmapped	Entrez Gene	RELA	0		Adipose	v-rel reticuloendotheliosis viral oncogene homolog A (avian)	false	Metabolic state; Tissue inflammation	3	nucleic acid binding transcription factor activity; sequence-specific DNA binding transcription factor activity; regulation of transcription from RNA polymerase II promoter; multicellular organismal development; regulation of gene expression; sequence-specific DNA binding; positive regulation of transcription from RNA polymerase II promoter; positive regulation of gene expression; developmental p…	192; 192; 307; 646; 512; 148; 213; 290; 696; 468	1	0.000823454	18	13	283	0.0636042	0	0.0494706	1.40047	0.0117067	6a-HealthVsDisease.6a.CRvsAL-pvalue1	4.99911	TRUE	1	7	8
2252:Adipose	L:2252	unmapped	Entrez Gene	FGF7	0		Adipose	fibroblast growth factor 7	false	Tissue inflammation	3	nucleic acid binding transcription factor activity; sequence-specific DNA binding transcription factor activity; regulation of transcription from RNA polymerase II promoter; multicellular organismal development; regulation of gene expression; sequence-specific DNA binding; positive regulation of transcription from RNA polymerase II promoter; positive regulation of gene expression; developmental p…	192; 192; 307; 646; 512; 148; 213; 290; 696; 468	1	2.60692e-06	4	4	45	0.0888889	0	0.0561694	-0.243769	0.0459194	1-HealthVsDisease.1.HFLF12wk-pvalue1	-2.90878	TRUE	1	7	3
2697:Adipose	L:2697	unmapped	Entrez Gene	GJA1	0		Adipose	gap junction protein, alpha 1, 43kDa	false	Tissue inflammation	3	nucleic acid binding transcription factor activity; sequence-specific DNA binding transcription factor activity; regulation of transcription from RNA polymerase II promoter; multicellular organismal development; regulation of gene expression; sequence-specific DNA binding; positive regulation of transcription from RNA polymerase II promoter; positive regulation of gene expression; developmental p…	192; 192; 307; 646; 512; 148; 213; 290; 696; 468	1	0.000656804	9	5	126	0.0714286	0	0.0565366	-0.220329	0.0856698	1-HealthVsDisease.1.HFLF12wk-pvalue1	0	FALSE	0	7	3
875:Adipose	L:875	unmapped	Entrez Gene	CBS	0		Adipose	cystathionine-beta-synthase	false	Oxidative stress	26	sterol metabolic process; sterol biosynthetic process; cholesterol metabolic process; cholesterol biosynthetic process; steroid metabolic process; alcohol metabolic process; steroid biosynthetic process; lipid metabolic process; lipid biosynthetic process; endoplasmic reticulum membrane	13; 11; 12; 10; 13; 13; 11; 14; 11; 11	1	1.89358e-06	2	2	38	0.0526316	0	0.0579293	0.634358	0.0356371	1-HealthVsDisease.1.HFLF12wk-pvalue1	3.06666	TRUE	1	7	1
5710:Adipose	L:5710	unmapped	Entrez Gene	PSMD4	0		Adipose	proteasome (prosome, macropain) 26S subunit, non-ATPase, 4	false	Oxidative stress	108	anaphase-promoting complex-dependent proteasomal ubiquitin-dependent protein catabolic process; regulation of ubiquitin-protein ligase activity involved in mitotic cell cycle; regulation of ubiquitin-protein ligase activity; positive regulation of ubiquitin-protein ligase activity involved in mitotic cell cycle; positive regulation of ubiquitin-protein ligase activity; positive regulation of liga…	74; 70; 71; 66; 67; 67; 61; 69; 79; 78	1	0.000213083	19	13	97	0.195876	0	0.0581705	-0.188759	0.0207665	1-HealthVsDisease.1.HFLF12wk-pvalue1	-3.39875	TRUE	1	7	3
213:Adipose	L:213	unmapped	Entrez Gene	ALB	0		Adipose	albumin	false	Tissue inflammation	3	nucleic acid binding transcription factor activity; sequence-specific DNA binding transcription factor activity; regulation of transcription from RNA polymerase II promoter; multicellular organismal development; regulation of gene expression; sequence-specific DNA binding; positive regulation of transcription from RNA polymerase II promoter; positive regulation of gene expression; developmental p…	192; 192; 307; 646; 512; 148; 213; 290; 696; 468	1	0.000253753	18	14	197	0.0913706	0	0.0589779	-1.43494	0.00711014	1-HealthVsDisease.1.HFLF12wk-pvalue1	-4.03265	TRUE	1	7	10
[truncated: 814 more rows]

## Sheet: Metabolic state
name	identifier	XrefStatus	XrefDatasource	displayLabel	isCorrelation	seedNode	tissue	geneName	refMarker	ProcessGroup	cluster_walktrap	clusterGO_walktrap	clusterGOCount_walktrap	clusterGOSig_walktrap	betweenness	degree	coreness	baseDegree	relDegree	isSignature	aggregatePvalue.unadj.fdr	meanFoldchange	minPvalue	whichMinPvalue	avgFoldchangeSig	foldChangeConsistent	numberSignificantComparisons	numberStudyComparisons	nrSeedNeighbors
[truncated: 2,948 more rows]

[truncated: 1 more sheets: Tissue inflammation]
