# Supplementary material for: White adipose tissue reference network: a knowledge resource for exploring health-relevant relations
Source: Genes Nutr. 2014 Dec 3;10(1):439. doi: 10.1007/s12263-014-0439-x (PMC4252261; doi:10.1007/s12263-014-0439-x)
Supplement: Supplementary file 7 — Supplementary material 7 (XLS 2018 kb) [file 12263_2014_439_MOESM7_ESM.xls]

## Sheet: seed nodes.byNetwork.aggregat
	Label	Name	6a-HealthVsDisease.6a.CRvsAL-pvalue	1-HealthVsDisease.1.HFLF5d-pvalue	1-HealthVsDisease.1.HFLF12wk-pvalue	9a-HealthVsDisease.9a.CRLac-21d-pvalue	9a-HealthVsDisease.9a.CRLac-6m-NF-pvalue	9a-HealthVsDisease.9a.CRLac-6m-HF-pvalue	11-HealthVsDisease.11.t2w-obese-vs-overweight-pvalue	E-TABM-377-HealthVsDisease.E-TABM-377.LeanvsOverweight-pvalue	GSE8700-HealthVsDisease.GSE8700.LeanvsObese-pvalue	GSE14497-HealthVsDisease.GSE14497.ControlvsCafeteria-pvalue	GSE13268-HealthVsDisease.GSE13268.16wk_highfat_GKvs16wk_normal_GK-pvalue	GSE13268-HealthVsDisease.GSE13268.16wk_highfat_WKvs16wk_normal_WK-pvalue	GSE39549-HealthVsDisease.GSE39549.NormalvsHighFat-pvalue	GSE50005-HealthVsDisease.GSE50005.VisFat24month_SDvsVisFat24month_HFS-pvalue	GSE50005-HealthVsDisease.GSE50005.SDbvsSubcFat24month_HFS-pvalue	6a-HealthVsDisease.6a.CRvsAL-pvalue.unadj	1-HealthVsDisease.1.HFLF5d-pvalue.unadj	1-HealthVsDisease.1.HFLF12wk-pvalue.unadj	9a-HealthVsDisease.9a.CRLac-21d-pvalue.unadj	9a-HealthVsDisease.9a.CRLac-6m-NF-pvalue.unadj	9a-HealthVsDisease.9a.CRLac-6m-HF-pvalue.unadj	11-HealthVsDisease.11.t2w-obese-vs-overweight-pvalue.unadj	E-TABM-377-HealthVsDisease.E-TABM-377.LeanvsOverweight-pvalue.unadj	GSE8700-HealthVsDisease.GSE8700.LeanvsObese-pvalue.unadj	GSE14497-HealthVsDisease.GSE14497.ControlvsCafeteria-pvalue.unadj	GSE13268-HealthVsDisease.GSE13268.16wk_highfat_GKvs16wk_normal_GK-pvalue.unadj	GSE13268-HealthVsDisease.GSE13268.16wk_highfat_WKvs16wk_normal_WK-pvalue.unadj	GSE39549-HealthVsDisease.GSE39549.NormalvsHighFat-pvalue.unadj	GSE50005-HealthVsDisease.GSE50005.VisFat24month_SDvsVisFat24month_HFS-pvalue.unadj	GSE50005-HealthVsDisease.GSE50005.SDbvsSubcFat24month_HFS-pvalue.unadj	6a-HealthVsDisease.6a.CRvsAL-foldchange	1-HealthVsDisease.1.HFLF5d-foldchange	1-HealthVsDisease.1.HFLF12wk-foldchange	9a-HealthVsDisease.9a.CRLac-21d-foldchange	9a-HealthVsDisease.9a.CRLac-6m-NF-foldchange	9a-HealthVsDisease.9a.CRLac-6m-HF-foldchange	11-HealthVsDisease.11.t2w-obese-vs-overweight-foldchange	E-TABM-377-HealthVsDisease.E-TABM-377.LeanvsOverweight-foldchange	GSE8700-HealthVsDisease.GSE8700.LeanvsObese-foldchange	GSE14497-HealthVsDisease.GSE14497.ControlvsCafeteria-foldchange	GSE13268-HealthVsDisease.GSE13268.16wk_highfat_GKvs16wk_normal_GK-foldchange	GSE13268-HealthVsDisease.GSE13268.16wk_highfat_WKvs16wk_normal_WK-foldchange	GSE39549-HealthVsDisease.GSE39549.NormalvsHighFat-foldchange	GSE50005-HealthVsDisease.GSE50005.VisFat24month_SDvsVisFat24month_HFS-foldchange	GSE50005-HealthVsDisease.GSE50005.SDbvsSubcFat24month_HFS-foldchange	6a-HealthVsDisease.6a.CRvsAL-coefficient	1-HealthVsDisease.1.HFLF5d-coefficient
55902:Adipose	ACSS2	acyl-CoA synthetase short-chain family member 2	0.865899	0.000116565	1.34999e-08	NA	NA	NA	NA	NA	0.962975	NA	0.863129	0.414908	0.320417	NA	NA	0.714833	6.85992e-08	2.22589e-12	NA	NA	NA	NA	NA	0.72018	NA	0.608338	0.00190831	0.0110616	NA	NA	1.03605	-4.39038	-7.21085	NA	NA	NA	NA	NA	1.02443	NA	-1.04268	-1.60517	-1.56491	NA	NA	0.36952	-8.09279
39:Adipose	ACAT2	acetyl-CoA acetyltransferase 2	0.797648	0.000398881	7.66552e-08	NA	NA	NA	NA	NA	0.251252	NA	0.703459	0.628541	0.801271	NA	NA	0.446408	6.2215e-09	2.08463e-11	NA	NA	NA	NA	NA	0.011778	NA	0.33349	0.0287515	0.146498	NA	NA	-1.04561	-1.5571	-2.18568	NA	NA	NA	NA	NA	-1.25368	NA	1.10557	-1.47081	-1.12873	NA	NA	-0.846575	-5.56112
47:Adipose	ACLY	ATP citrate lyase	0.921645	3.36153e-06	7.41909e-08	NA	NA	NA	NA	NA	1	NA	0.714481	0.234563	0.614923	NA	NA	0.822058	4.39617e-10	5.33643e-11	NA	NA	NA	NA	NA	0.789965	NA	0.34775	0.00032028	0.128661	NA	NA	-1.01804	-4.52585	-6.44776	NA	NA	NA	NA	NA	-1.0166	NA	1.17639	-2.29736	-1.20216	NA	NA	-0.22726	-10.8743
6036:Adipose	RNASE2	ribonuclease, RNase A family, 2 (liver, eosinophil-derived neurotoxin)	0.0155617	0.957933	2.9976e-14	NA	NA	NA	NA	NA	0.889111	NA	0.915947	0.786805	0.973456	NA	NA	1.34632e-07	0.0876789	0	NA	NA	NA	NA	NA	0.483197	NA	0.549966	0.0162971	0.0243237	NA	NA	1.22456	0.758235	1.36912	NA	NA	NA	NA	NA	-1.11892	NA	1.36964	3.18482	0.692282	NA	NA	2.78913	0.543223
6037:Adipose	RNASE3	ribonuclease, RNase A family, 3	0.0155617	0.957933	2.9976e-14	NA	NA	NA	NA	NA	0.889111	NA	0.915947	0.786805	0.973456	NA	NA	1.34632e-07	0.0876789	0	NA	NA	NA	NA	NA	0.483197	NA	0.549966	0.0162971	0.0243237	NA	NA	1.22456	0.758235	1.36912	NA	NA	NA	NA	NA	-1.11892	NA	1.36964	3.18482	0.692282	NA	NA	2.78913	0.543223
2820:Adipose	GPD2	glycerol-3-phosphate dehydrogenase 2 (mitochondrial)	0.577388	0.000109723	2.2753e-08	NA	NA	NA	NA	NA	NA	NA	NA	NA	0.906947	NA	NA	0.301558	5.73976e-08	7.43905e-12	NA	NA	NA	NA	NA	NA	NA	NA	NA	0.673401	NA	NA	1.08544	-2.04701	-3.0939	NA	NA	NA	NA	NA	NA	NA	NA	NA	-1.04273	NA	NA	1.05477	-8.1826
597:Adipose	BCL2A1	BCL2-related protein A1	0.0380013	0.466164	1.12973e-06	NA	NA	NA	NA	NA	0.232254	NA	0.175537	0.712064	0.648282	NA	NA	0.000137957	0.00677485	1.0466e-09	NA	NA	NA	NA	NA	0.00865872	NA	0.00317897	0.102985	0.0355586	NA	NA	1.29308	1.18903	1.62755	NA	NA	NA	NA	NA	2.75146	NA	1.91944	-1.27913	1.12781	NA	NA	3.24103	2.34454
2012:Adipose	EMP1	epithelial membrane protein 1	0.714129	0.000348284	7.41909e-08	NA	NA	NA	NA	NA	0.531055	NA	0.888031	0.70794	0.406395	NA	NA	0.468741	3.18837e-07	5.29338e-11	NA	NA	NA	NA	NA	0.0864721	NA	0.666837	0.099717	0.0261926	NA	NA	1.0759	2.57172	3.48938	NA	NA	NA	NA	NA	1.19056	NA	1.06184	1.19209	1.51235	NA	NA	0.735661	7.34019
50814:Adipose	NSDHL	NAD(P) dependent steroid dehydrogenase-like	0.430649	0.023006	5.38335e-06	NA	NA	NA	NA	NA	0.333381	NA	0.487242	0.584814	0.0530625	NA	NA	0.157434	0.000112826	2.00245e-08	NA	NA	NA	NA	NA	0.0247206	NA	0.0980491	0.0180375	8.48151e-05	NA	NA	-1.08701	-1.61461	-2.25086	NA	NA	NA	NA	NA	1.19417	NA	1.21034	-1.64911	-1.83406	NA	NA	-1.45719	-4.73347
1329:Adipose	COX5B	cytochrome c oxidase subunit Vb	0.51011	0.137812	1.86264e-08	NA	NA	NA	NA	NA	0.420688	NA	0.717288	0.951314	NA	NA	NA	0.229176	0.000136532	2.45726e-12	NA	NA	NA	NA	NA	0.0459483	NA	0.352433	0.764059	NA	NA	NA	1.06613	-1.24152	-1.52495	NA	NA	NA	NA	NA	1.16596	NA	1.1223	-1.0245	NA	NA	NA	1.23245	-3.31202
1595:Adipose	CYP51A1	cytochrome P450, family 51, subfamily A, polypeptide 1	0.641305	0.123944	4.54204e-05	NA	NA	NA	NA	NA	0.294017	NA	0.326433	0.654701	0.0307538	NA	NA	0.373001	0.00179112	5.70534e-07	NA	NA	NA	NA	NA	0.0182638	NA	0.0254061	0.038574	2.72976e-05	NA	NA	-1.07068	-1.50995	-2.21942	NA	NA	NA	NA	NA	1.28681	NA	1.25338	-1.49453	-2.60928	NA	NA	-0.907025	-3.57401
10654:Adipose	PMVK	phosphomevalonate kinase	0.872892	0.0256864	8.02237e-06	NA	NA	NA	NA	NA	0.304179	NA	0.596277	0.654701	0.0927374	NA	NA	0.728201	0.000136049	4.14417e-08	NA	NA	NA	NA	NA	0.0198644	NA	0.196818	0.0385868	0.000338537	NA	NA	-1.02592	-1.84244	-2.84956	NA	NA	NA	NA	NA	1.28611	NA	1.1632	-1.53501	-2.03728	NA	NA	-0.351419	-4.6548
8522:Adipose	GAS7	growth arrest-specific 7	0.35965	0.387677	1.27156e-06	NA	NA	NA	NA	NA	0.72193	NA	0.332399	0.94148	0.023025	NA	NA	0.102848	0.023398	2.32811e-09	NA	NA	NA	NA	NA	0.373587	NA	0.0270557	0.730224	1.70312e-05	NA	NA	1.10805	1.16619	1.73189	NA	NA	NA	NA	NA	1.09393	NA	-1.17905	-1.04994	1.55622	NA	NA	1.69278	2.44489
5631:Adipose	PRPS1	phosphoribosyl pyrophosphate synthetase 1	0.798886	0.167687	1.11102e-07	NA	NA	NA	NA	NA	0.249414	NA	0.811687	0.983039	0.673919	NA	NA	0.449284	0.000318767	3.65906e-11	NA	NA	NA	NA	NA	0.0113698	NA	0.505387	0.911333	0.0529757	NA	NA	0.022805	1.25963	1.73568	NA	NA	NA	NA	NA	1.19807	NA	1.10135	-1.01485	1.07634	NA	NA	0.282302	3.10057
5269:Adipose	SERPINB6	serpin peptidase inhibitor, clade B (ovalbumin), member 6	0.974737	0.722826	1.43646e-08	NA	NA	NA	NA	NA	0.50301	NA	0.78365	0.956226	0.874966	NA	NA	0.765938	0.0123454	2.31482e-13	NA	NA	NA	NA	NA	0.0178846	NA	0.230934	0.447545	0.029297	NA	NA	0.0240292	1.09638	1.35599	NA	NA	NA	NA	NA	-0.11085	NA	0.536074	-0.0487891	0.669903	NA	NA	0.193928	1.53882
2224:Adipose	FDPS	farnesyl diphosphate synthase	0.940792	0.0347792	3.66121e-05	NA	NA	NA	NA	NA	NA	NA	NA	NA	0.0242575	NA	NA	0.861126	0.000204677	4.04593e-07	NA	NA	NA	NA	NA	NA	NA	NA	NA	1.9139e-05	NA	NA	-1.00979	-1.73926	-2.41491	NA	NA	NA	NA	NA	NA	NA	NA	NA	-5.11659	NA	NA	-0.176743	-4.48351
2213:Adipose	FCGR2B	Fc fragment of IgG, low affinity IIb, receptor (CD32)	0.205751	0.640192	4.43206e-07	NA	NA	NA	NA	NA	NA	NA	NA	NA	0.545073	NA	NA	0.0100935	0.033529	2.72993e-10	NA	NA	NA	NA	NA	NA	NA	NA	NA	0.0151386	NA	NA	1.13576	1.18443	1.4449	NA	NA	NA	NA	NA	NA	NA	NA	NA	0.152554	NA	NA	2.20895	1.88
2212:Adipose	FCGR2A	Fc fragment of IgG, low affinity IIa, receptor (CD32)	0.205751	0.640192	4.43206e-07	NA	NA	NA	NA	NA	NA	NA	NA	NA	0.545073	NA	NA	0.0100935	0.033529	2.72993e-10	NA	NA	NA	NA	NA	NA	NA	NA	NA	0.0151386	NA	NA	1.13576	1.18443	1.4449	NA	NA	NA	NA	NA	NA	NA	NA	NA	0.152554	NA	NA	2.20895	1.88
2632:Adipose	GBE1	glucan (1,4-alpha-), branching enzyme 1	0.297006	0.003334	1.4279e-05	NA	NA	NA	NA	NA	NA	NA	NA	NA	0.4116	NA	NA	0.0676058	9.074e-06	9.44076e-08	NA	NA	NA	NA	NA	NA	NA	NA	NA	0.0268691	NA	NA	1.17684	-1.56031	-1.95625	NA	NA	NA	NA	NA	NA	NA	NA	NA	1.10685	NA	NA	1.90995	-5.8122
1357:Adipose	CPA1	carboxypeptidase A1 (pancreatic)	0.875945	NA	NA	NA	NA	NA	NA	NA	0.219577	NA	0.000255119	0.0758486	0.581443	NA	NA	0.733327	NA	NA	NA	NA	NA	NA	NA	0.00746978	NA	1.83341e-08	2.07528e-05	0.0977846	NA	NA	1.02355	NA	NA	NA	NA	NA	NA	NA	2.05018	NA	5.01057	7.15152	1.1069	NA	NA	0.344509	NA
27128:Adipose	CYTH4	cytohesin 4	0.0412242	0.431633	2.06579e-05	NA	NA	NA	NA	NA	NA	NA	NA	NA	0.123957	NA	NA	0.000732257	0.0360272	1.79658e-07	NA	NA	NA	NA	NA	NA	NA	NA	NA	0.000800209	NA	NA	1.17374	1.19082	1.42258	NA	NA	NA	NA	NA	NA	NA	NA	NA	1.55522	NA	NA	3.84424	2.24019
10457:Adipose	GPNMB	glycoprotein (transmembrane) nmb	0.20705	0.995461	0.00011254	NA	NA	NA	NA	NA	0.124828	NA	0.0450824	0.910382	0.342301	NA	NA	0.0286572	0.981562	2.15616e-06	NA	NA	NA	NA	NA	0.000263488	NA	5.01778e-05	0.593632	0.0144695	NA	NA	1.18871	-1.00288	2.40633	NA	NA	NA	NA	NA	5.24704	NA	2.25775	1.12763	1.59736	NA	NA	2.32135	-0.023387
7305:Adipose	TYROBP	TYRO protein tyrosine kinase binding protein	0.498912	0.570179	2.47224e-06	NA	NA	NA	NA	NA	0.187951	NA	0.0466516	0.886046	0.736187	NA	NA	0.216461	0.0934784	6.30467e-09	NA	NA	NA	NA	NA	0.00447438	NA	8.38154e-05	0.520311	0.291985	NA	NA	1.09645	1.16197	1.62433	NA	NA	NA	NA	NA	1.70534	NA	2.70146	-1.11952	1.26061	NA	NA	1.26785	1.7571
64122:Adipose	FN3K	fructosamine 3 kinase	0.996217	0.00104554	9.48951e-07	NA	NA	NA	NA	NA	0.721482	NA	0.824559	0.825494	0.57058	NA	NA	0.989886	1.16225e-06	1.42718e-09	NA	NA	NA	NA	NA	0.293833	NA	0.533419	0.338811	0.0898117	NA	NA	1.00097	-1.48701	-2.42425	NA	NA	NA	NA	NA	-1.04844	NA	-1.11952	1.10635	-1.10813	NA	NA	0.0128028	-6.73362
6713:Adipose	SQLE	squalene epoxidase	0.366004	0.550247	2.86719e-05	NA	NA	NA	NA	NA	0.2996	NA	0.37326	0.806507	0.0209268	NA	NA	0.106492	0.0756576	2.96224e-07	NA	NA	NA	NA	NA	0.0191828	NA	0.0430476	0.295014	1.44472e-05	NA	NA	-1.17185	-1.32152	-2.48497	NA	NA	NA	NA	NA	1.81759	NA	1.50798	-1.26082	-3.00986	NA	NA	-1.67415	-1.86888
822:Adipose	CAPG	capping protein (actin filament), gelsolin-like	0.558182	0.596364	4.05486e-05	NA	NA	NA	NA	NA	0.124828	NA	0.160798	0.812015	0.275701	NA	NA	0.279796	0.112386	4.64004e-07	NA	NA	NA	NA	NA	0.000130978	NA	0.00232271	0.3065	0.00614118	NA	NA	1.05967	1.08207	1.41849	NA	NA	NA	NA	NA	1.60791	NA	1.57952	1.09931	1.18672	NA	NA	1.10458	1.65702
2335:Adipose	FN1	fibronectin 1	0.145117	0.361646	5.67999e-08	NA	NA	NA	NA	NA	NA	NA	NA	NA	0.996298	NA	NA	0.0138328	0.0191941	3.3427e-11	NA	NA	NA	NA	NA	NA	NA	NA	NA	0.988205	NA	NA	1.2069	1.42998	2.08323	NA	NA	NA	NA	NA	NA	NA	NA	NA	-1.00115	NA	NA	2.64637	2.53669
5160:Adipose	PDHA1	pyruvate dehydrogenase (lipoamide) alpha 1	0.281123	0.00273797	2.70199e-06	NA	NA	NA	NA	NA	1	NA	0.902062	0.663965	0.59864	NA	NA	0.05942	5.77039e-06	7.06725e-09	NA	NA	NA	NA	NA	0.933098	NA	0.701489	0.0554044	0.111875	NA	NA	1.12795	-1.78806	-2.01253	NA	NA	NA	NA	NA	-1.00453	NA	-1.0333	-1.2295	1.31662	NA	NA	1.97433	-6.01127
3992:Adipose	FADS1	fatty acid desaturase 1	0.49388	0.104487	3.60899e-07	NA	NA	NA	NA	NA	0.72166	NA	0.794111	0.734489	0.214809	NA	NA	0.211939	0.00130497	4.01183e-10	NA	NA	NA	NA	NA	0.370663	NA	0.473199	0.154762	0.00324307	NA	NA	1.08995	-1.32206	-2.48286	NA	NA	NA	NA	NA	-1.11319	NA	-1.13037	-1.31585	-1.61768	NA	NA	1.28082	-3.7076
56937:Adipose	PMEPA1	prostate transmembrane protein, androgen induced 1	0.389532	0.00155242	4.64193e-05	NA	NA	NA	NA	NA	0.450525	NA	0.221135	0.8495	0.767179	NA	NA	0.124844	2.23326e-06	5.94925e-07	NA	NA	NA	NA	NA	0.0557324	NA	0.00698335	0.418678	0.35158	NA	NA	1.19638	1.88082	2.22857	NA	NA	NA	NA	NA	1.31861	NA	1.41253	1.06174	1.03394	NA	NA	1.58771	6.43563
720:Adipose	C4A	complement component 4A (Rodgers blood group)	0.627672	0.184913	1.35415e-07	NA	NA	NA	NA	NA	NA	NA	NA	NA	NA	NA	NA	0.359372	0.00363017	1.15111e-10	NA	NA	NA	NA	NA	NA	NA	NA	NA	NA	NA	NA	1.07763	1.65796	3.09572	NA	NA	NA	NA	NA	NA	NA	NA	NA	NA	NA	NA	0.933627	3.27331
721:Adipose	C4B	complement component 4B (Chido blood group)	0.627672	0.184913	1.35415e-07	NA	NA	NA	NA	NA	NA	NA	NA	NA	NA	NA	NA	0.359372	0.00363017	1.15111e-10	NA	NA	NA	NA	NA	NA	NA	NA	NA	NA	NA	NA	1.07763	1.65796	3.09572	NA	NA	NA	NA	NA	NA	NA	NA	NA	NA	NA	NA	0.933627	3.27331
8909:Adipose	ENDOU	endonuclease, polyU-specific	0.114021	0.0413891	3.60899e-07	NA	NA	NA	NA	NA	0.721482	NA	0.484063	0.87388	0.98766	NA	NA	0.00752519	0.000284173	3.92595e-10	NA	NA	NA	NA	NA	0.316335	NA	0.0951733	0.488531	0.946451	NA	NA	1.26225	1.45796	2.26506	NA	NA	NA	NA	NA	1.00348	NA	-1.3693	1.21562	1.00285	NA	NA	2.90633	4.34615
84666:Adipose	RETNLB	resistin like beta	0.351005	0.96192	7.50398e-10	NA	NA	NA	NA	NA	0.700707	NA	0.729255	0.872846	0.911251	NA	NA	0.0437458	0.697686	1.55431e-14	NA	NA	NA	NA	NA	0.232935	NA	0.367877	0.483972	0.192354	NA	NA	1.225	0.0597835	2.33357	NA	NA	NA	NA	NA	1.04104	NA	1.39045	-1.2224	0.366649	NA	NA	1.76737	0.475658
7409:Adipose	VAV1	vav 1 guanine nucleotide exchange factor	0.216146	0.327971	1.78334e-05	NA	NA	NA	NA	NA	0.426567	NA	0.297903	0.876803	0.113825	NA	NA	0.0313358	0.0135752	1.411e-07	NA	NA	NA	NA	NA	0.0477643	NA	0.017705	0.496238	0.000626136	NA	NA	1.11332	1.18674	1.39418	NA	NA	NA	NA	NA	1.35809	NA	1.83272	1.09198	1.39381	NA	NA	2.28015	2.69456
51660:Adipose	MPC1	mitochondrial pyruvate carrier 1	0.221434	0.0150857	5.26848e-06	NA	NA	NA	NA	NA	1	NA	0.807954	0.447456	0.826599	NA	NA	0.0339585	6.26898e-05	1.89476e-08	NA	NA	NA	NA	NA	0.879295	NA	0.50004	0.00321564	0.474284	NA	NA	1.15901	-1.9176	-2.74004	NA	NA	NA	NA	NA	1.01385	NA	1.07794	-1.57157	-1.05009	NA	NA	2.24281	-4.98142
147463:Adipose	ANKRD29	ankyrin repeat domain 29	0.983234	0.193884	3.33676e-08	NA	NA	NA	NA	NA	NA	NA	NA	NA	0.837717	NA	NA	0.957715	0.00410389	1.30913e-11	NA	NA	NA	NA	NA	NA	NA	NA	NA	0.503065	NA	NA	-1.00434	1.31913	3.32363	NA	NA	NA	NA	NA	NA	NA	NA	NA	-1.03105	NA	NA	-0.0535517	3.2206
1737:Adipose	DLAT	dihydrolipoamide S-acetyltransferase	0.297753	0.00740931	6.7589e-06	NA	NA	NA	NA	NA	NA	NA	NA	NA	0.955193	NA	NA	0.0680775	2.374e-05	3.18211e-08	NA	NA	NA	NA	NA	NA	NA	NA	NA	0.819182	NA	NA	1.11221	-1.40727	-1.8796	NA	NA	NA	NA	NA	NA	NA	NA	NA	1.0237	NA	NA	1.90645	-5.39535
7057:Adipose	THBS1	thrombospondin 1	0.28062	0.397827	5.67999e-08	NA	NA	NA	NA	NA	NA	NA	NA	NA	0.984371	NA	NA	0.059021	0.0262822	2.98491e-11	NA	NA	NA	NA	NA	NA	NA	NA	NA	0.931765	NA	NA	1.38102	1.53808	7.02087	NA	NA	NA	NA	NA	NA	NA	NA	NA	-1.00625	NA	NA	1.97766	2.39042
1431:Adipose	CS	citrate synthase	0.439527	0.0515614	6.38377e-06	NA	NA	NA	NA	NA	0.377	NA	0.985028	0.939274	0.882697	NA	NA	0.0817719	1.85101e-05	1.23846e-08	NA	NA	NA	NA	NA	0.0343812	NA	0.955067	0.716589	0.282577	NA	NA	1.09772	-1.36215	-1.60243	NA	NA	NA	NA	NA	1.16002	NA	1.0056	-1.03918	0.049396	NA	NA	1.56606	-3.76923
54209:Adipose	TREM2	triggering receptor expressed on myeloid cells 2	0.217625	0.414026	0.000765762	NA	NA	NA	NA	NA	0.236801	NA	0.0450824	0.817185	0.383243	NA	NA	0.0326501	0.0295521	3.03804e-05	NA	NA	NA	NA	NA	0.00980992	NA	4.25104e-05	0.319083	0.0215709	NA	NA	1.16493	1.2822	1.77409	NA	NA	NA	NA	NA	2.17843	NA	3.12917	1.27569	1.46944	NA	NA	2.2611	2.335
467:Adipose	ATF3	activating transcription factor 3	0.0853084	0.900594	1.97734e-06	NA	NA	NA	NA	NA	0.203213	NA	0.372999	0.829886	0.565687	NA	NA	0.00380459	0.69726	4.78385e-09	NA	NA	NA	NA	NA	0.00556847	NA	0.0428862	0.363397	0.0870645	NA	NA	1.21014	1.04116	2.07321	NA	NA	NA	NA	NA	2.30526	NA	1.58536	1.20551	1.18277	NA	NA	3.18838	0.394405
32:Adipose	ACACB	acetyl-CoA carboxylase beta	0.713145	0.00239051	6.18444e-06	NA	NA	NA	NA	NA	0.896014	NA	0.919532	0.954011	0.255471	NA	NA	0.467058	4.63691e-06	2.58917e-08	NA	NA	NA	NA	NA	0.622639	NA	0.75783	0.775972	0.00491445	NA	NA	1.06726	-1.60025	-2.72615	NA	NA	NA	NA	NA	1.00059	NA	1.17473	1.09686	-1.53206	NA	NA	0.738479	-6.10817
29990:Adipose	PILRB	paired immunoglobin-like type 2 receptor beta	0.326433	0.987051	6.8146e-05	NA	NA	NA	NA	NA	0.273714	NA	0.181798	0.996139	0.642472	NA	NA	0.0173672	0.730665	1.25623e-07	NA	NA	NA	NA	NA	0.00183423	NA	0.000356539	0.91227	0.0370596	NA	NA	1.11253	0.345563	1.24822	NA	NA	NA	NA	NA	1.70698	NA	1.6929	1.03466	1.15531	NA	NA	1.8335	0.285788
29992:Adipose	PILRA	paired immunoglobin-like type 2 receptor alpha	0.326433	0.987051	6.8146e-05	NA	NA	NA	NA	NA	0.273714	NA	0.181798	0.996139	0.642472	NA	NA	0.0173672	0.730665	1.25623e-07	NA	NA	NA	NA	NA	0.00183423	NA	0.000356539	0.91227	0.0370596	NA	NA	1.11253	0.345563	1.24822	NA	NA	NA	NA	NA	1.70698	NA	1.6929	1.03466	1.15531	NA	NA	1.8335	0.285788
5162:Adipose	PDHB	pyruvate dehydrogenase (lipoamide) beta	0.494963	0.00153945	1.01442e-05	NA	NA	NA	NA	NA	0.764214	NA	0.67822	0.663965	0.943045	NA	NA	0.213513	2.11394e-06	5.43925e-08	NA	NA	NA	NA	NA	0.441248	NA	0.297345	0.054558	0.778162	NA	NA	1.11035	-1.6645	-2.1559	NA	NA	NA	NA	NA	-1.03684	NA	1.07314	-1.3481	1.01226	NA	NA	1.27629	-6.46049
4542:Adipose	MYO1F	myosin IF	0.144601	0.533752	2.2723e-05	NA	NA	NA	NA	NA	0.455133	NA	0.174567	0.952708	0.264883	NA	NA	0.0137496	0.0701946	2.08707e-07	NA	NA	NA	NA	NA	0.0570882	NA	0.0030234	0.772344	0.00540765	NA	NA	1.19458	1.15803	1.55309	NA	NA	NA	NA	NA	1.28466	NA	1.57717	-1.02511	1.59071	NA	NA	2.64899	1.90777
6916:Adipose	TBXAS1	thromboxane A synthase 1 (platelet)	0.212761	0.478424	2.88181e-06	NA	NA	NA	NA	NA	0.429616	NA	0.231167	0.882255	0.508126	NA	NA	0.0302363	0.0502419	8.10291e-09	NA	NA	NA	NA	NA	0.0489277	NA	0.00840646	0.510903	0.058257	NA	NA	1.13511	1.18978	1.68039	NA	NA	NA	NA	NA	1.83867	NA	1.4069	-1.08229	1.11232	NA	NA	2.29666	2.07726
3638:Adipose	INSIG1	insulin induced gene 1	0.963871	0.17085	4.41681e-06	NA	NA	NA	NA	NA	0.65128	NA	0.823686	0.529123	0.26259	NA	NA	0.914239	0.00309458	1.44406e-08	NA	NA	NA	NA	NA	0.165599	NA	0.530002	0.00855571	0.00524807	NA	NA	-1.01157	-1.90357	-3.9653	NA	NA	NA	NA	NA	1.20845	NA	1.06427	-1.44682	-1.35043	NA	NA	-0.108781	-3.34165
9308:Adipose	CD83	CD83 molecule	0.0752107	0.88825	6.41256e-06	NA	NA	NA	NA	NA	0.337903	NA	0.195555	0.938454	0.463702	NA	NA	0.0030462	0.662458	2.97713e-08	NA	NA	NA	NA	NA	0.0254517	NA	0.00421605	0.713982	0.0424623	NA	NA	1.30266	1.04534	1.8021	NA	NA	NA	NA	NA	1.5574	NA	1.719	-1.05619	1.25289	NA	NA	3.27867	0.442774
2582:Adipose	GALE	UDP-galactose-4-epimerase	0.606067	0.344802	2.5107e-05	NA	NA	NA	NA	NA	0.721482	NA	0.280484	0.817185	0.061649	NA	NA	0.332523	0.0161883	2.42976e-07	NA	NA	NA	NA	NA	0.273758	NA	0.0145922	0.317362	0.000125253	NA	NA	-1.10231	-1.41401	-2.07658	NA	NA	NA	NA	NA	1.04024	NA	1.29726	-1.17189	-1.52268	NA	NA	-0.988081	-2.61472
50856:Adipose	CLEC4A	C-type lectin domain family 4, member A	0.95326	0.767364	0.00136134	NA	NA	NA	NA	NA	0.717785	NA	0.0629522	0.994796	0.95578	NA	NA	0.722937	0.00729214	5.02606e-06	NA	NA	NA	NA	NA	0.0316436	NA	7.50778e-07	0.693715	0.114228	NA	NA	1.051	0.586639	1.25014	NA	NA	NA	NA	NA	1.49425	NA	1.59454	-0.422043	1.08475	NA	NA	0.605426	0.932413
65985:Adipose	AACS	acetoacetyl-CoA synthetase	0.835747	0.0804989	1.97707e-05	NA	NA	NA	NA	NA	0.721482	NA	0.787316	0.146355	0.618266	NA	NA	0.656102	0.000857995	1.68063e-07	NA	NA	NA	NA	NA	0.359914	NA	0.462501	0.000102763	0.133059	NA	NA	-1.03631	-1.52025	-2.53097	NA	NA	NA	NA	NA	-1.02344	NA	-1.07276	-2.64497	1.64927	NA	NA	-0.45065	-3.88375
2395:Adipose	FXN	frataxin	0.9618	0.0165744	1.36766e-06	NA	NA	NA	NA	NA	0.555065	NA	0.840683	0.737433	0.631287	NA	NA	0.909148	7.26139e-05	2.86178e-09	NA	NA	NA	NA	NA	0.0983142	NA	0.566457	0.158376	0.147494	NA	NA	-1.00548	-1.19364	-1.52774	NA	NA	NA	NA	NA	1.0965	NA	-1.12908	-1.39501	-1.28754	NA	NA	-0.115268	-4.91926
57186:Adipose	RALGAPA2	Ral GTPase activating protein, alpha subunit 2 (catalytic)	0.329742	0.0356055	1.77863e-05	NA	NA	NA	NA	NA	NA	NA	NA	NA	NA	NA	NA	0.0854081	0.000214197	1.37238e-07	NA	NA	NA	NA	NA	NA	NA	NA	NA	NA	NA	NA	-1.11331	-1.22449	-1.50423	NA	NA	NA	NA	NA	NA	NA	NA	NA	NA	NA	NA	-1.79056	-4.46447
7058:Adipose	THBS2	thrombospondin 2	0.0646468	0.0838869	0.000204359	NA	NA	NA	NA	NA	0.502697	NA	0.967931	0.654701	0.307451	NA	NA	0.00219268	0.000927018	4.7394e-06	NA	NA	NA	NA	NA	0.0736311	NA	0.906579	0.0487695	0.00901241	NA	NA	1.37507	1.35233	2.03513	NA	NA	NA	NA	NA	1.2445	NA	1.03196	1.38676	1.61918	NA	NA	3.41097	3.8513
9479:Adipose	MAPK8IP1	mitogen-activated protein kinase 8 interacting protein 1	0.778838	0.000178252	0.000580701	NA	NA	NA	NA	NA	0.679322	NA	0.806407	0.600039	0.601029	NA	NA	0.559039	1.22266e-07	2.05047e-05	NA	NA	NA	NA	NA	0.202189	NA	0.495232	0.0197616	0.115076	NA	NA	1.02071	-1.57835	-1.44265	NA	NA	NA	NA	NA	-1.06012	NA	1.08045	1.23393	1.0819	NA	NA	0.592145	-7.80531
960:Adipose	CD44	CD44 molecule (Indian blood group)	0.275941	0.429878	0.000138925	NA	NA	NA	NA	NA	0.331739	NA	0.0947462	0.862476	0.358356	NA	NA	0.0570084	0.0357107	2.78886e-06	NA	NA	NA	NA	NA	0.0240537	NA	0.000576405	0.452405	0.0166265	NA	NA	1.18358	1.1899	1.74808	NA	NA	NA	NA	NA	1.57408	NA	1.65756	-1.09987	1.1469	NA	NA	1.99478	2.24444
2998:Adipose	GYS2	glycogen synthase 2 (liver)	0.301021	0.0377618	6.39754e-06	NA	NA	NA	NA	NA	0.693858	NA	0.416736	0.769015	0.841338	NA	NA	0.0704327	0.000238578	2.92832e-08	NA	NA	NA	NA	NA	0.218604	NA	0.059596	0.222432	0.512275	NA	NA	1.32026	-2.5755	-4.67654	NA	NA	NA	NA	NA	1.15343	NA	1.25691	-1.50071	-1.14255	NA	NA	1.88929	-4.41933
5091:Adipose	PC	pyruvate carboxylase	0.399805	0.00370324	1.71286e-05	NA	NA	NA	NA	NA	1	NA	0.568672	0.703406	0.770592	NA	NA	0.13179	1.04126e-05	1.24131e-07	NA	NA	NA	NA	NA	0.877251	NA	0.170107	0.0962981	0.357271	NA	NA	1.14383	-1.88336	-2.45003	NA	NA	NA	NA	NA	1.01131	NA	1.16711	-1.3358	1.06743	NA	NA	1.55773	-5.75207
3689:Adipose	ITGB2	integrin, beta 2 (complement component 3 receptor 3 and 4 subunit)	0.0700649	0.817802	0.000153161	NA	NA	NA	NA	NA	0.158977	NA	0.065753	0.9203	0.926051	NA	NA	0.00266958	0.495135	3.19482e-06	NA	NA	NA	NA	NA	0.00210221	NA	0.000216181	0.645762	0.723752	NA	NA	1.21648	1.06718	1.60476	NA	NA	NA	NA	NA	2.19712	NA	2.1077	-1.0665	1.01794	NA	NA	3.33194	0.694254
1053:Adipose	CEBPE	CCAAT/enhancer binding protein (C/EBP), epsilon	NA	0.552138	1.36766e-06	NA	NA	NA	NA	NA	0.75021	NA	0.964315	0.82744	0.0891022	NA	NA	NA	0.0772976	2.84796e-09	NA	NA	NA	NA	NA	0.423714	NA	0.892841	0.353682	0.000250447	NA	NA	NA	1.21752	2.47734	NA	NA	NA	NA	NA	-1.00174	NA	1.01933	-1.445	1.52517	NA	NA	NA	1.85769
196074:Adipose	METTL15	methyltransferase like 15	0.179601	0.0720086	1.30564e-05	NA	NA	NA	NA	NA	NA	NA	NA	NA	0.934436	NA	NA	0.0210526	0.000666592	8.02527e-08	NA	NA	NA	NA	NA	NA	NA	NA	NA	0.750925	NA	NA	1.10417	-1.19308	-1.51805	NA	NA	NA	NA	NA	NA	NA	NA	NA	1.0181	NA	NA	2.46114	-3.98951
3250:Adipose	HPR	haptoglobin-related protein	0.0885925	0.0247406	0.00483039	NA	NA	NA	NA	NA	0.512704	NA	0.346394	0.748329	0.342933	NA	NA	0.00426094	0.000127804	0.000359761	NA	NA	NA	NA	NA	0.0784432	NA	0.0326433	0.189946	0.0148181	NA	NA	1.45224	1.74925	1.65442	NA	NA	NA	NA	NA	1.98292	NA	-2.89403	-2.57637	1.26959	NA	NA	3.1421	4.68106
2207:Adipose	FCER1G	Fc fragment of IgE, high affinity I, receptor for; gamma polypeptide	0.31261	0.602242	5.21699e-05	NA	NA	NA	NA	NA	0.261547	NA	0.080971	0.743559	0.726335	NA	NA	0.0760237	0.11595	6.99328e-07	NA	NA	NA	NA	NA	0.0133369	NA	0.000378233	0.179674	0.275326	NA	NA	1.13263	1.15845	1.43491	NA	NA	NA	NA	NA	1.67173	NA	1.61687	-1.12546	1.41946	NA	NA	1.85048	1.63979
5005:Adipose	ORM2	orosomucoid 2	0.435676	0.459732	0.000346126	NA	NA	NA	NA	NA	0.721482	NA	0.411821	0.738808	0.775346	NA	NA	0.039599	0.00125393	1.22083e-06	NA	NA	NA	NA	NA	0.292534	NA	0.0557875	0.164341	0.0429692	NA	NA	1.19744	-1.38043	-1.77202	NA	NA	NA	NA	NA	1.13253	NA	-2.31035	-2.04785	0.786114	NA	NA	1.51301	-2.38965
5549:Adipose	PRELP	proline/arginine-rich end leucine-rich repeat protein	0.822706	0.0312531	6.25698e-06	NA	NA	NA	NA	NA	0.689876	NA	0.71384	0.869572	0.341298	NA	NA	0.631596	0.000176388	2.82307e-08	NA	NA	NA	NA	NA	0.213471	NA	0.346195	0.476308	0.0142551	NA	NA	1.04246	1.49065	2.27335	NA	NA	NA	NA	NA	1.07155	NA	1.09489	1.08198	1.67896	NA	NA	0.485397	4.54584
114897:Adipose	C1QTNF1	C1q and tumor necrosis factor related protein 1	0.303985	0.272882	2.18275e-05	NA	NA	NA	NA	NA	0.124828	NA	0.496572	0.971049	0.667563	NA	NA	0.0716148	0.00876165	1.96322e-07	NA	NA	NA	NA	NA	0.000754138	NA	0.106034	0.86379	0.189921	NA	NA	1.11315	1.25582	1.82619	NA	NA	NA	NA	NA	1.86976	NA	1.19496	1.02375	1.07273	NA	NA	1.88087	2.89006
6483:Adipose	ST3GAL2	ST3 beta-galactoside alpha-2,3-sialyltransferase 2	NA	0.0834043	1.22297e-05	NA	NA	NA	NA	NA	0.65128	NA	0.288004	0.72539	0.925289	NA	NA	NA	0.000910778	7.27723e-08	NA	NA	NA	NA	NA	0.165389	NA	0.0152954	0.115305	0.721014	NA	NA	NA	1.21556	1.51248	NA	NA	NA	NA	NA	-1.08233	NA	-1.29184	1.13812	-1.01745	NA	NA	NA	3.85872
1535:Adipose	CYBA	cytochrome b-245, alpha polypeptide	0.234633	0.37616	1.77863e-05	NA	NA	NA	NA	NA	0.185666	NA	0.313706	0.886046	0.77384	NA	NA	0.0388211	0.0215222	1.37212e-07	NA	NA	NA	NA	NA	0.00430662	NA	0.0216652	0.520586	0.363473	NA	NA	-1.10447	1.21934	1.41777	NA	NA	NA	NA	NA	1.45162	NA	1.8955	-1.14022	1.30231	NA	NA	-2.18001	2.48377
4597:Adipose	MVD	mevalonate (diphospho) decarboxylase	0.562621	0.193884	0.000665792	NA	NA	NA	NA	NA	0.721482	NA	0.415948	0.609449	0.0847651	NA	NA	0.285812	0.00416083	2.49471e-05	NA	NA	NA	NA	NA	0.278139	NA	0.0584497	0.0236522	0.000234077	NA	NA	-1.10488	-1.50334	-2.27291	NA	NA	NA	NA	NA	1.0054	NA	1.63687	-1.44453	-1.60011	NA	NA	-1.09054	-3.21467
716:Adipose	C1S	complement component 1, s subcomponent	0.552675	0.66584	1.9439e-07	NA	NA	NA	NA	NA	0.726906	NA	0.441338	0.793717	0.955205	NA	NA	0.149535	0.0399458	8.56878e-11	NA	NA	NA	NA	NA	0.383947	NA	0.0747464	0.270035	0.607586	NA	NA	1.07472	1.20043	1.52387	NA	NA	NA	NA	NA	1.07925	NA	-1.14769	-1.11685	0.117353	NA	NA	1.31529	1.82673
4514:Adipose	COX3	cytochrome c oxidase III	NA	0.200735	1.22297e-05	NA	NA	NA	NA	NA	NA	NA	NA	NA	NA	NA	NA	NA	0.00448232	7.21735e-08	NA	NA	NA	NA	NA	NA	NA	NA	NA	NA	NA	NA	NA	-1.28861	-2.09048	NA	NA	NA	NA	NA	NA	NA	NA	NA	NA	NA	NA	NA	-3.18258
111:Adipose	ADCY5	adenylate cyclase 5	0.073027	0.112322	0.000148327	NA	NA	NA	NA	NA	0.998175	NA	0.257638	0.769015	NA	NA	NA	0.00290744	0.00149097	3.05474e-06	NA	NA	NA	NA	NA	0.776353	NA	0.0112179	0.222203	NA	NA	NA	1.26087	1.43091	1.90599	NA	NA	NA	NA	NA	1.01152	NA	2.23537	1.40821	NA	NA	NA	3.29752	3.65146
64781:Adipose	CERK	ceramide kinase	0.0953182	0.527526	0.000380689	NA	NA	NA	NA	NA	0.158725	NA	0.47121	0.802286	0.358356	NA	NA	0.00495323	0.0672404	1.15006e-05	NA	NA	NA	NA	NA	0.00204508	NA	0.0882482	0.290077	0.016618	NA	NA	1.14699	1.1383	1.23721	NA	NA	NA	NA	NA	1.3599	NA	1.19452	1.08493	1.20395	NA	NA	3.08026	1.92992
9619:Adipose	ABCG1	ATP-binding cassette, sub-family G (WHITE), member 1	0.0923489	0.342238	0.000703107	NA	NA	NA	NA	NA	0.136995	NA	0.342904	0.668174	0.98766	NA	NA	0.00457467	0.0150817	2.70797e-05	NA	NA	NA	NA	NA	0.001005	NA	0.0306065	0.0624916	0.946932	NA	NA	1.31007	1.34465	1.61475	NA	NA	NA	NA	NA	1.23867	NA	1.28009	1.35782	1.00451	NA	NA	3.11296	2.64693
84320:Adipose	ACBD6	acyl-CoA binding domain containing 6	0.344421	0.0795023	6.18444e-06	NA	NA	NA	NA	NA	0.41412	NA	0.973565	0.975205	0.49076	NA	NA	0.0939804	0.000830584	2.66663e-08	NA	NA	NA	NA	NA	0.0439504	NA	0.920182	0.88676	0.0516694	NA	NA	1.12626	-1.21652	-1.47456	NA	NA	NA	NA	NA	-1.13008	NA	-1.00921	-1.01059	-1.21561	NA	NA	1.74057	-3.89737
64581:Adipose	CLEC7A	C-type lectin domain family 7, member A	0.10557	0.614236	0.000676022	NA	NA	NA	NA	NA	0.264401	NA	0.193231	0.972877	0.245604	NA	NA	0.00626035	0.128086	2.57271e-05	NA	NA	NA	NA	NA	0.0137604	NA	0.00403747	0.872739	0.00431161	NA	NA	1.25432	1.17455	1.66714	NA	NA	NA	NA	NA	1.58408	NA	1.70909	1.03156	1.45327	NA	NA	2.98327	1.58426
50511:Adipose	SYCP3	synaptonemal complex protein 3	0.92477	0.621611	1.25342e-06	NA	NA	NA	NA	NA	0.66678	NA	0.559387	0.75385	0.86568	NA	NA	0.725009	0.0272429	4.06253e-10	NA	NA	NA	NA	NA	0.184834	NA	0.159953	0.194811	0.118036	NA	NA	0.0166414	-1.15281	0.587425	NA	NA	NA	NA	NA	-1.11296	NA	1.74001	-1.30841	0.370697	NA	NA	0.174403	-1.50905
23408:Adipose	SIRT5	sirtuin 5	0.29927	0.109689	1.88332e-05	NA	NA	NA	NA	NA	0.943745	NA	0.507392	0.794379	0.33504	NA	NA	0.0691228	0.00144168	1.57747e-07	NA	NA	NA	NA	NA	0.692808	NA	0.113621	0.278045	0.0131684	NA	NA	1.08147	-1.21884	-1.5883	NA	NA	NA	NA	NA	-1.02196	NA	-1.13032	-1.08537	-1.24638	NA	NA	1.89877	-3.66563
6097:Adipose	RORC	RAR-related orphan receptor C	0.140162	0.476327	1.22297e-05	NA	NA	NA	NA	NA	NA	NA	NA	NA	0.541994	NA	NA	0.0125879	0.0495856	6.98593e-08	NA	NA	NA	NA	NA	NA	NA	NA	NA	0.0708307	NA	NA	-1.32644	-1.47406	-2.16704	NA	NA	NA	NA	NA	NA	NA	NA	NA	1.11446	NA	NA	-2.68725	-2.0838
5641:Adipose	LGMN	legumain	0.175353	0.152368	6.88463e-05	NA	NA	NA	NA	NA	0.293746	NA	0.986747	0.936	0.289857	NA	NA	0.0199701	0.00254626	1.09394e-06	NA	NA	NA	NA	NA	0.0180892	NA	0.959839	0.702698	0.00745956	NA	NA	1.17155	1.20931	1.45344	NA	NA	NA	NA	NA	1.2105	NA	-1.00525	1.03737	1.72569	NA	NA	2.48473	3.42482
4726:Adipose	NDUFS6	NADH dehydrogenase (ubiquinone) Fe-S protein 6, 13kDa (NADH-coenzyme Q reductase)	0.854889	0.460982	2.69285e-06	NA	NA	NA	NA	NA	NA	NA	NA	NA	0.818682	NA	NA	0.691752	0.00654381	3.71163e-09	NA	NA	NA	NA	NA	NA	NA	NA	NA	0.454738	NA	NA	-1.01844	-1.15456	-1.37489	NA	NA	NA	NA	NA	NA	NA	NA	NA	-1.2258	NA	NA	-0.401074	-2.35294
6556:Adipose	SLC11A1	solute carrier family 11 (proton-coupled divalent metal ion transporters), member 1	0.037066	0.686172	0.000124263	NA	NA	NA	NA	NA	NA	NA	NA	NA	0.313137	NA	NA	0.000590534	0.235981	2.42951e-06	NA	NA	NA	NA	NA	NA	NA	NA	NA	0.00948435	NA	NA	1.23955	1.10438	1.50698	NA	NA	NA	NA	NA	NA	NA	NA	NA	1.34641	NA	NA	3.92813	1.22004
4047:Adipose	LSS	lanosterol synthase (2,3-oxidosqualene-lanosterol cyclase)	0.625765	0.04998	2.28765e-05	NA	NA	NA	NA	NA	NA	NA	NA	NA	0.65868	NA	NA	0.355933	0.00037257	2.12415e-07	NA	NA	NA	NA	NA	NA	NA	NA	NA	0.180919	NA	NA	1.05422	-1.90661	-3.11838	NA	NA	NA	NA	NA	NA	NA	NA	NA	-1.12423	NA	NA	0.940446	-4.23287
112399:Adipose	EGLN3	egl nine homolog 3 (C. elegans)	0.537852	0.0770712	4.8512e-06	NA	NA	NA	NA	NA	1	NA	0.438934	0.686615	0.868906	NA	NA	0.259599	0.000735787	1.71297e-08	NA	NA	NA	NA	NA	0.798385	NA	0.0725827	0.0801833	0.573301	NA	NA	-1.0622	-1.36058	-2.0927	NA	NA	NA	NA	NA	1.00048	NA	-1.44069	1.54458	-1.02922	NA	NA	-1.15337	-3.94815
968:Adipose	CD68	CD68 molecule	0.42513	0.662141	0.000594567	NA	NA	NA	NA	NA	0.158977	NA	0.065753	0.969595	0.43511	NA	NA	0.152723	0.185109	2.11887e-05	NA	NA	NA	NA	NA	0.00221087	NA	0.000226001	0.852533	0.034244	NA	NA	1.11718	1.11255	1.48843	NA	NA	NA	NA	NA	2.5302	NA	2.16947	-1.02439	1.45123	NA	NA	1.47462	1.37017
55959:Adipose	SULF2	sulfatase 2	0.105846	0.275981	0.00590657	NA	NA	NA	NA	NA	0.251252	NA	0.930481	0.998298	0.0335295	NA	NA	0.00636163	0.00898994	0.000473128	NA	NA	NA	NA	NA	0.0117642	NA	0.787657	0.98935	3.6375e-05	NA	NA	1.16233	1.21337	1.37389	NA	NA	NA	NA	NA	-1.23585	NA	-1.0282	1.00143	2.0724	NA	NA	2.97659	2.87869
58476:Adipose	TP53INP2	tumor protein p53 inducible nuclear protein 2	0.638644	0.00327526	0.00126927	NA	NA	NA	NA	NA	0.214779	NA	0.525027	0.857728	0.628357	NA	NA	0.3702	7.71003e-06	6.05876e-05	NA	NA	NA	NA	NA	0.00667078	NA	0.125524	0.442333	0.143912	NA	NA	1.12216	2.06556	1.91374	NA	NA	NA	NA	NA	1.1452	NA	1.30783	-1.08446	-1.09498	NA	NA	0.91244	5.8836
9524:Adipose	TECR	trans-2,3-enoyl-CoA reductase	0.679646	0.0203034	0.000541977	NA	NA	NA	NA	NA	NA	NA	NA	NA	0.289291	NA	NA	0.417587	9.69166e-05	1.86496e-05	NA	NA	NA	NA	NA	NA	NA	NA	NA	0.00734589	NA	NA	1.04368	-1.68244	-2.01997	NA	NA	NA	NA	NA	NA	NA	NA	NA	-1.84593	NA	NA	0.824175	-4.79745
64005:Adipose	MYO1G	myosin IG	0.542421	0.353403	0.000250475	NA	NA	NA	NA	NA	0.445686	NA	0.123914	0.888505	0.317047	NA	NA	0.263569	0.0173708	6.32208e-06	NA	NA	NA	NA	NA	0.0537677	NA	0.00120218	0.530293	0.0108033	NA	NA	1.09783	1.2702	1.52384	NA	NA	NA	NA	NA	1.38667	NA	1.71156	1.05741	1.24025	NA	NA	1.14357	2.58251
8974:Adipose	P4HA2	prolyl 4-hydroxylase, alpha polypeptide II	0.400758	0.0196155	0.0045006	NA	NA	NA	NA	NA	1	NA	0.874439	0.654701	0.061649	NA	NA	0.132369	8.97851e-05	0.000328429	NA	NA	NA	NA	NA	0.94007	NA	0.63336	0.0378967	0.000138796	NA	NA	-1.0983	1.29509	1.33856	NA	NA	NA	NA	NA	1.00393	NA	-1.0364	1.19511	1.30659	NA	NA	-1.55529	4.82967
3140:Adipose	MR1	major histocompatibility complex, class I-related	0.832312	0.14454	3.92404e-06	NA	NA	NA	NA	NA	0.721482	NA	0.772057	0.644854	NA	NA	NA	0.649039	0.00227778	1.23164e-08	NA	NA	NA	NA	NA	0.360057	NA	0.439931	0.0334761	NA	NA	NA	-1.01846	-1.24815	-1.75929	NA	NA	NA	NA	NA	-1.02023	NA	1.33196	1.76162	NA	NA	NA	-0.460605	-3.47218
79036:Adipose	KXD1	KxDL motif containing 1	0.341292	0.305538	0.00022458	NA	NA	NA	NA	NA	0.555065	NA	0.672388	0.859083	0.630392	NA	NA	0.0385232	0.00166233	1.78751e-06	NA	NA	NA	NA	NA	0.0987367	NA	0.290473	0.445441	0.0294322	NA	NA	1.05688	-1.15992	-1.26601	NA	NA	NA	NA	NA	1.08431	NA	1.07215	1.05164	-1.2859	NA	NA	1.66547	-2.69894
3958:Adipose	LGALS3	lectin, galactoside-binding, soluble, 3	0.187255	0.718012	0.011782	NA	NA	NA	NA	NA	0.124828	NA	0.172158	0.6511	0.424019	NA	NA	0.0230448	0.294383	0.001219	NA	NA	NA	NA	NA	0.000558018	NA	0.00294457	0.0347959	0.0304578	NA	NA	1.19408	1.10723	1.53409	NA	NA	NA	NA	NA	1.6969	NA	1.4416	-1.33336	2.17123	NA	NA	2.42052	1.07544
23464:Adipose	GCAT	glycine C-acetyltransferase	0.68372	0.460309	4.48236e-05	NA	NA	NA	NA	NA	NA	NA	NA	NA	0.104318	NA	NA	0.27796	0.0462627	5.59819e-07	NA	NA	NA	NA	NA	NA	NA	NA	NA	0.000518401	NA	NA	0.0425935	-1.18343	-1.67726	NA	NA	NA	NA	NA	NA	NA	NA	NA	-1.2914	NA	NA	0.790508	-2.11816
83937:Adipose	RASSF4	Ras association (RalGDS/AF-6) domain family member 4	0.560576	0.664435	0.0211336	NA	NA	NA	NA	NA	0.258371	NA	0.0450824	0.797887	0.104318	NA	NA	0.282627	0.192565	0.00283165	NA	NA	NA	NA	NA	0.0130078	NA	6.0036e-05	0.28584	0.000523349	NA	NA	1.05915	1.10968	1.38398	NA	NA	NA	NA	NA	2.30397	NA	2.19604	1.17968	1.42347	NA	NA	1.09794	1.3463
7108:Adipose	TM7SF2	transmembrane 7 superfamily member 2	0.823457	0.224545	6.48877e-05	NA	NA	NA	NA	NA	0.846712	NA	0.729568	0.959511	0.0333111	NA	NA	0.633113	0.00595765	9.9455e-07	NA	NA	NA	NA	NA	0.555854	NA	0.369152	0.800914	3.12101e-05	NA	NA	1.02514	-1.52918	-2.41626	NA	NA	NA	NA	NA	-1.00082	NA	1.40364	-1.06099	-2.31589	NA	NA	0.483228	-3.05925
64333:Adipose	ARHGAP9	Rho GTPase activating protein 9	0.318097	0.558891	0.00043211	NA	NA	NA	NA	NA	0.329969	NA	0.114636	0.935291	0.33504	NA	NA	0.0787145	0.0831353	1.37039e-05	NA	NA	NA	NA	NA	0.023281	NA	0.00100507	0.699107	0.0131032	NA	NA	1.12349	1.16252	1.35935	NA	NA	NA	NA	NA	1.72356	NA	1.90971	-1.04089	1.25565	NA	NA	1.83267	1.81945
53827:Adipose	FXYD5	FXYD domain containing ion transport regulator 5	0.449686	0.641936	0.000117045	NA	NA	NA	NA	NA	0.124828	NA	0.245836	0.892962	0.800696	NA	NA	0.172616	0.161565	2.25779e-06	NA	NA	NA	NA	NA	0.00016379	NA	0.0101585	0.546871	0.417787	NA	NA	1.08417	1.15015	1.49559	NA	NA	NA	NA	NA	1.63697	NA	1.62704	1.06634	1.11719	NA	NA	1.40376	1.45098
9455:Adipose	HOMER2	homer homolog 2 (Drosophila)	0.000793225	0.899804	0.00239866	NA	NA	NA	NA	NA	0.693004	NA	0.533407	0.609449	0.987554	NA	NA	4.25126e-07	0.695166	0.000141379	NA	NA	NA	NA	NA	0.217959	NA	0.135785	0.0232174	0.946111	NA	NA	-1.40326	-1.02636	-1.39893	NA	NA	NA	NA	NA	1.00373	NA	1.19773	-1.8588	-1.00406	NA	NA	-6.75914	-0.397287
8714:Adipose	ABCC3	ATP-binding cassette, sub-family C (CFTR/MRP), member 3	0.944914	0.574804	9.3602e-05	NA	NA	NA	NA	NA	0.721482	NA	0.495299	0.654701	0.061649	NA	NA	0.870784	0.097281	1.6954e-06	NA	NA	NA	NA	NA	0.292964	NA	0.103311	0.0450625	0.000139877	NA	NA	1.00955	1.24945	1.58314	NA	NA	NA	NA	NA	1.02622	NA	1.32061	1.2039	2.17562	NA	NA	0.164331	1.73566
4258:Adipose	MGST2	microsomal glutathione S-transferase 2	0.966365	0.0344571	6.07653e-05	NA	NA	NA	NA	NA	0.349252	NA	0.411821	0.725446	0.974575	NA	NA	0.919161	0.000200528	9.04036e-07	NA	NA	NA	NA	NA	0.0274549	NA	0.0557079	0.13058	0.887589	NA	NA	-1.00694	-1.54639	-2.24394	NA	NA	NA	NA	NA	1.38956	NA	-1.55901	-1.45825	1.01256	NA	NA	-0.102515	-4.49208
10855:Adipose	HPSE	heparanase	NA	0.423135	7.53663e-05	NA	NA	NA	NA	NA	NA	NA	NA	NA	0.242955	NA	NA	NA	0.0327042	1.27146e-06	NA	NA	NA	NA	NA	NA	NA	NA	NA	0.00420519	NA	NA	NA	1.20864	1.39246	NA	NA	NA	NA	NA	NA	NA	NA	NA	1.21556	NA	NA	NA	2.28669
8800:Adipose	PEX11A	peroxisomal biogenesis factor 11 alpha	0.453063	0.0226894	0.000625813	NA	NA	NA	NA	NA	0.263833	NA	0.368538	0.794535	0.830425	NA	NA	0.175661	0.00010979	2.26404e-05	NA	NA	NA	NA	NA	0.0136416	NA	0.0413165	0.27968	0.483497	NA	NA	1.10857	-1.40591	-1.79379	NA	NA	NA	NA	NA	1.19458	NA	1.3142	-1.19542	-1.11713	NA	NA	1.3935	-4.74495
7076:Adipose	TIMP1	TIMP metallopeptidase inhibitor 1	0.602374	0.148233	0.00411906	NA	NA	NA	NA	NA	0.124828	NA	0.227572	0.967137	0.456521	NA	NA	0.329159	0.00241346	0.000291924	NA	NA	NA	NA	NA	0.000571951	NA	0.00783858	0.835931	0.0406587	NA	NA	1.11606	1.46209	1.70302	NA	NA	NA	NA	NA	2.41626	NA	1.70179	1.02977	1.40101	NA	NA	0.995111	3.4476
9404:Adipose	LPXN	leupaxin	0.124569	0.305761	0.000289715	NA	NA	NA	NA	NA	0.611368	NA	0.130512	0.968491	0.732345	NA	NA	0.00971438	0.0112164	7.74075e-06	NA	NA	NA	NA	NA	0.134946	NA	0.00132248	0.846981	0.285457	NA	NA	1.16199	1.18226	1.42374	NA	NA	NA	NA	NA	1.38438	NA	1.60044	-1.02364	1.12163	NA	NA	2.79838	2.78029
6850:Adipose	SYK	spleen tyrosine kinase	0.0449637	0.923853	2.67655e-05	NA	NA	NA	NA	NA	0.416705	NA	0.231821	0.932026	0.941214	NA	NA	0.000945478	0.761333	2.64277e-07	NA	NA	NA	NA	NA	0.0445956	NA	0.00864454	0.683467	0.771905	NA	NA	1.25287	1.02897	1.56202	NA	NA	NA	NA	NA	1.44502	NA	1.60439	1.05607	-1.01011	NA	NA	3.74417	0.307714
2222:Adipose	FDFT1	farnesyl-diphosphate farnesyltransferase 1	0.862662	0.00880983	3.69409e-05	NA	NA	NA	NA	NA	0.674379	NA	0.7459	0.690743	0.915263	NA	NA	0.708042	3.05317e-05	4.20305e-07	NA	NA	NA	NA	NA	0.195466	NA	0.395364	0.0837396	0.69474	NA	NA	1.01576	-1.45711	-1.62228	NA	NA	NA	NA	NA	1.05675	NA	1.07133	-1.25424	-1.02309	NA	NA	0.378763	-5.2875
114990:Adipose	VASN	vasorin	0.140258	0.00512927	0.00353755	NA	NA	NA	NA	NA	0.65526	NA	0.850885	0.962807	0.320417	NA	NA	0.012669	1.57638e-05	0.000236842	NA	NA	NA	NA	NA	0.169659	NA	0.586967	0.824457	0.0110086	NA	NA	-1.24936	1.40674	1.22605	NA	NA	NA	NA	NA	-1.17266	NA	1.05829	-1.03005	1.37554	NA	NA	-2.68447	5.57187
163882:Adipose	CNST	consortin, connexin sorting protein	0.200324	0.0250644	0.000289715	NA	NA	NA	NA	NA	0.251252	NA	0.874337	0.794445	0.934945	NA	NA	0.0268703	0.000131116	7.74823e-06	NA	NA	NA	NA	NA	0.0118057	NA	0.631556	0.279346	0.753259	NA	NA	1.13097	-1.32364	-1.49457	NA	NA	NA	NA	NA	-1.0829	NA	-1.11463	-1.18062	-1.01808	NA	NA	2.35083	-4.67031
226:Adipose	ALDOA	aldolase A, fructose-bisphosphate	0.71714	0.361211	8.58482e-05	NA	NA	NA	NA	NA	0.534667	NA	0.914881	0.838012	0.653359	NA	NA	0.325054	0.00320485	4.75251e-07	NA	NA	NA	NA	NA	0.0890833	NA	0.74331	0.385843	0.0102603	NA	NA	1.05819	-1.31963	-0.0227213	NA	NA	NA	NA	NA	1.18136	NA	-1.03801	-1.08577	-0.477874	NA	NA	1.02273	-2.51828
4043:Adipose	LRPAP1	low density lipoprotein receptor-related protein associated protein 1	0.306894	0.0647488	7.35006e-05	NA	NA	NA	NA	NA	0.721482	NA	0.907112	0.851467	0.336225	NA	NA	0.0732143	0.000563107	1.20635e-06	NA	NA	NA	NA	NA	0.257322	NA	0.718946	0.42405	0.0135414	NA	NA	1.08575	-1.29585	-2.00731	NA	NA	NA	NA	NA	1.07171	NA	1.03574	-1.05187	-1.32079	NA	NA	1.86966	-4.06012
4705:Adipose	NDUFA10	NADH dehydrogenase (ubiquinone) 1 alpha subcomplex, 10, 42kDa	0.602162	0.0312531	6.64163e-05	NA	NA	NA	NA	NA	NA	NA	NA	NA	0.825197	NA	NA	0.328673	0.000178231	1.03796e-06	NA	NA	NA	NA	NA	NA	NA	NA	NA	0.470084	NA	NA	1.07381	-1.34861	-1.63497	NA	NA	NA	NA	NA	NA	NA	NA	NA	1.03388	NA	NA	0.99613	-4.54148
2028:Adipose	ENPEP	glutamyl aminopeptidase (aminopeptidase A)	0.340461	0.00461476	0.001166	NA	NA	NA	NA	NA	NA	NA	NA	NA	0.820268	NA	NA	0.0919383	1.36659e-05	5.40332e-05	NA	NA	NA	NA	NA	NA	NA	NA	NA	0.4581	NA	NA	1.19812	-1.86337	-2.14596	NA	NA	NA	NA	NA	NA	NA	NA	NA	-1.04062	NA	NA	1.75211	-5.63376
9935:Adipose	MAFB	v-maf musculoaponeurotic fibrosarcoma oncogene homolog B (avian)	0.19037	0.606307	2.86604e-05	NA	NA	NA	NA	NA	0.185666	NA	0.630462	0.911696	0.620765	NA	NA	0.0239832	0.121561	2.88864e-07	NA	NA	NA	NA	NA	0.0043348	NA	0.235092	0.601161	0.134888	NA	NA	1.18282	1.16863	1.6151	NA	NA	NA	NA	NA	1.78041	NA	1.17599	1.05212	-1.07261	NA	NA	2.40249	1.61354
85458:Adipose	DIXDC1	DIX domain containing 1	0.886223	0.0275213	0.000172322	NA	NA	NA	NA	NA	1	NA	0.76333	0.489108	0.601029	NA	NA	0.75011	0.000149367	3.741e-06	NA	NA	NA	NA	NA	0.801366	NA	0.423317	0.00471006	0.115656	NA	NA	1.02396	-1.26129	-1.49303	NA	NA	NA	NA	NA	-1.0335	NA	-1.0576	-1.85085	1.081	NA	NA	0.322004	-4.61559
3936:Adipose	LCP1	lymphocyte cytosolic protein 1 (L-plastin)	0.608756	0.643182	0.00140596	NA	NA	NA	NA	NA	0.215183	NA	0.0486234	0.994071	0.421384	NA	NA	0.335582	0.163461	6.95947e-05	NA	NA	NA	NA	NA	0.00685871	NA	0.000106085	0.965067	0.030056	NA	NA	1.05623	1.09589	1.30202	NA	NA	NA	NA	NA	1.79042	NA	2.0629	1.00507	1.1813	NA	NA	0.981728	1.44414
1277:Adipose	COL1A1	collagen, type I, alpha 1	0.0660396	0.268131	0.0347607	NA	NA	NA	NA	NA	0.222357	NA	0.385845	0.742279	0.328435	NA	NA	0.00230059	0.00827554	0.00569436	NA	NA	NA	NA	NA	0.00765297	NA	0.0464933	0.174968	0.0122116	NA	NA	1.24656	1.38136	1.27622	NA	NA	NA	NA	NA	1.5655	NA	1.43379	1.12761	1.41279	NA	NA	3.39172	2.91526
10411:Adipose	RAPGEF3	Rap guanine nucleotide exchange factor (GEF) 3	0.321515	0.439048	6.01318e-05	NA	NA	NA	NA	NA	0.574399	NA	0.883558	0.388583	0.745807	NA	NA	0.0813079	0.0384989	8.76832e-07	NA	NA	NA	NA	NA	0.110336	NA	0.654838	0.00142779	0.310414	NA	NA	1.155	1.14627	1.54764	NA	NA	NA	NA	NA	1.08872	NA	1.04546	1.39881	1.0833	NA	NA	1.816	2.20808
56975:Adipose	FAM20C	family with sequence similarity 20, member C	0.541617	0.395561	0.000383351	NA	NA	NA	NA	NA	0.196271	NA	0.102763	0.851467	0.91759	NA	NA	0.262702	0.0257374	1.16731e-05	NA	NA	NA	NA	NA	0.00511324	NA	0.000730711	0.423813	0.69909	NA	NA	1.12878	1.29541	1.79003	NA	NA	NA	NA	NA	1.84639	NA	1.47565	1.11315	1.0354	NA	NA	1.1457	2.40027
79944:Adipose	L2HGDH	L-2-hydroxyglutarate dehydrogenase	0.844865	0.186862	0.000317614	NA	NA	NA	NA	NA	0.418586	NA	0.312323	0.525409	0.841338	NA	NA	0.673614	0.00381624	9.10463e-06	NA	NA	NA	NA	NA	0.0449352	NA	0.0213888	0.008321	0.512524	NA	NA	1.01897	-1.17754	-1.35323	NA	NA	NA	NA	NA	-1.15524	NA	1.40861	-2.13938	1.05358	NA	NA	0.426163	-3.25185
1468:Adipose	SLC25A10	solute carrier family 25 (mitochondrial carrier; dicarboxylate transporter), member 10	0.479512	0.174512	0.00204948	NA	NA	NA	NA	NA	0.645372	NA	0.495474	0.501522	0.334982	NA	NA	0.199332	0.00322937	0.00011351	NA	NA	NA	NA	NA	0.160865	NA	0.104419	0.00615834	0.0129147	NA	NA	1.11963	-1.52817	-1.8237	NA	NA	NA	NA	NA	1.1445	NA	1.25742	-1.85052	1.47535	NA	NA	1.31815	-3.32343
2882:Adipose	GPX7	glutathione peroxidase 7	0.0553094	0.224024	0.00235874	NA	NA	NA	NA	NA	0.220674	NA	0.471024	0.808617	0.801854	NA	NA	0.0014643	0.00589947	0.000138659	NA	NA	NA	NA	NA	0.00754146	NA	0.0880291	0.298459	0.422141	NA	NA	1.13952	1.2245	1.33602	NA	NA	NA	NA	NA	1.3521	NA	1.17971	1.085	1.08528	NA	NA	3.57173	3.06352
284119:Adipose	PTRF	polymerase I and transcript release factor	0.117173	0.352016	4.11406e-05	NA	NA	NA	NA	NA	NA	NA	NA	NA	0.962618	NA	NA	0.00794329	0.0170794	4.92705e-07	NA	NA	NA	NA	NA	NA	NA	NA	NA	0.842	NA	NA	1.14318	1.20283	1.61988	NA	NA	NA	NA	NA	NA	NA	NA	NA	-1.00682	NA	NA	2.88359	2.59025
8876:Adipose	VNN1	vanin 1	0.326745	0.165961	0.000443293	NA	NA	NA	NA	NA	0.56127	NA	0.257638	0.758619	0.626044	NA	NA	0.0837313	0.00298433	1.42035e-05	NA	NA	NA	NA	NA	0.1033	NA	0.0115817	0.205131	0.140062	NA	NA	1.24039	1.63191	2.14237	NA	NA	NA	NA	NA	-1.28447	NA	-1.51596	1.28274	-1.06165	NA	NA	1.80083	3.35715
4046:Adipose	LSP1	lymphocyte-specific protein 1	0.242495	0.574421	7.36463e-05	NA	NA	NA	NA	NA	0.357059	NA	0.290554	0.832755	0.626131	NA	NA	0.0428326	0.0964568	1.2244e-06	NA	NA	NA	NA	NA	0.0290445	NA	0.0160572	0.370928	0.140132	NA	NA	1.12687	1.20132	1.4728	NA	NA	NA	NA	NA	1.32533	NA	1.46208	-1.13351	1.21986	NA	NA	2.13332	1.74025
729230:Adipose	CCR2	chemokine (C-C motif) receptor 2	0.876436	0.518233	0.000266407	NA	NA	NA	NA	NA	0.640821	NA	0.163504	0.95961	0.61328	NA	NA	0.608417	0.012086	2.3658e-06	NA	NA	NA	NA	NA	0.155809	NA	0.00265555	0.802027	0.027309	NA	NA	0.0236916	1.21035	1.43699	NA	NA	NA	NA	NA	1.6538	NA	1.83828	-1.04014	0.184659	NA	NA	0.339043	2.18478
8659:Adipose	ALDH4A1	aldehyde dehydrogenase 4 family, member A1	0.132689	0.0116305	0.000257308	NA	NA	NA	NA	NA	0.957008	NA	0.917766	0.907191	0.471799	NA	NA	0.0111055	4.28831e-05	6.59548e-06	NA	NA	NA	NA	NA	0.720614	NA	0.561226	0.188621	0.0453401	NA	NA	1.13451	-1.45663	-1.85174	NA	NA	NA	NA	NA	1.02661	NA	0.0523097	-1.20455	1.15771	NA	NA	2.74119	-5.14257
5226:Adipose	PGD	phosphogluconate dehydrogenase	0.174668	0.176833	0.000297529	NA	NA	NA	NA	NA	NA	NA	NA	NA	0.601211	NA	NA	0.0197255	0.00339952	8.23522e-06	NA	NA	NA	NA	NA	NA	NA	NA	NA	0.115956	NA	NA	1.15944	-1.48071	-1.90975	NA	NA	NA	NA	NA	NA	NA	NA	NA	1.08043	NA	NA	2.49023	-3.30145
140885:Adipose	SIRPA	signal-regulatory protein alpha	0.794923	0.87706	2.97781e-05	NA	NA	NA	NA	NA	0.698246	NA	0.588688	0.682897	0.883176	NA	NA	0.444806	0.141883	3.81085e-08	NA	NA	NA	NA	NA	0.2275	NA	0.189615	0.0785427	0.0244763	NA	NA	0.0588103	1.11443	1.38025	NA	NA	NA	NA	NA	1.05673	NA	1.1529	-1.41857	0.774257	NA	NA	0.317868	1.28175
23428:Adipose	SLC7A8	solute carrier family 7 (amino acid transporter light chain, L system), member 8	0.319177	0.176107	4.27095e-05	NA	NA	NA	NA	NA	0.606231	NA	0.93311	0.748329	0.478768	NA	NA	0.0796525	0.00335743	5.27391e-07	NA	NA	NA	NA	NA	0.131894	NA	0.799694	0.189914	0.0478084	NA	NA	1.15453	1.23463	1.48851	NA	NA	NA	NA	NA	1.06686	NA	1.04913	1.20019	1.12125	NA	NA	1.82659	3.30678
10326:Adipose	SIRPB1	signal-regulatory protein beta 1	0.794923	0.87706	2.97781e-05	NA	NA	NA	NA	NA	0.698246	NA	0.588688	0.682897	0.883176	NA	NA	0.444806	0.141883	3.81085e-08	NA	NA	NA	NA	NA	0.2275	NA	0.189615	0.0785427	0.0244763	NA	NA	0.0588103	1.11443	1.38025	NA	NA	NA	NA	NA	1.05673	NA	1.1529	-1.41857	0.774257	NA	NA	0.317868	1.28175
55423:Adipose	SIRPG	signal-regulatory protein gamma	0.794923	0.87706	2.97781e-05	NA	NA	NA	NA	NA	0.698246	NA	0.588688	0.682897	0.883176	NA	NA	0.444806	0.141883	3.81085e-08	NA	NA	NA	NA	NA	0.2275	NA	0.189615	0.0785427	0.0244763	NA	NA	0.0588103	1.11443	1.38025	NA	NA	NA	NA	NA	1.05673	NA	1.1529	-1.41857	0.774257	NA	NA	0.317868	1.28175
9595:Adipose	CYTIP	cytohesin 1 interacting protein	0.36898	0.684942	1.38096e-05	NA	NA	NA	NA	NA	NA	NA	NA	NA	0.426044	NA	NA	0.108568	0.234779	8.66883e-08	NA	NA	NA	NA	NA	NA	NA	NA	NA	0.0312561	NA	NA	1.09606	1.09436	1.56888	NA	NA	NA	NA	NA	NA	NA	NA	NA	1.34932	NA	NA	1.66377	1.22328
5563:Adipose	PRKAA2	protein kinase, AMP-activated, alpha 2 catalytic subunit	0.0244441	0.646418	1.49067e-05	NA	NA	NA	NA	NA	1	NA	0.704997	0.725446	0.99189	NA	NA	0.000241428	0.166214	1.02347e-07	NA	NA	NA	NA	NA	0.913399	NA	0.334934	0.122375	0.966062	NA	NA	-1.17736	-1.11246	-1.50875	NA	NA	NA	NA	NA	-1.00223	NA	-1.39905	-1.24152	1.00567	NA	NA	-4.27462	-1.43431
116844:Adipose	LRG1	leucine-rich alpha-2-glycoprotein 1	0.640078	0.0795023	0.0835956	NA	NA	NA	NA	NA	0.124828	NA	0.363665	0.452157	0.802943	NA	NA	0.371521	0.000820257	0.0197824	NA	NA	NA	NA	NA	0.000425468	NA	0.0400378	0.00340921	0.425596	NA	NA	1.07661	1.59958	1.30903	NA	NA	NA	NA	NA	1.73306	NA	1.31814	1.38965	-1.06851	NA	NA	0.909882	3.90261
2326:Adipose	FMO1	flavin containing monooxygenase 1	0.389041	0.197815	0.0083544	NA	NA	NA	NA	NA	0.721482	NA	0.0450824	0.906947	0.531235	NA	NA	0.124234	0.00435038	0.000758796	NA	NA	NA	NA	NA	0.356227	NA	2.67591e-05	0.584644	0.0669618	NA	NA	1.129	-1.28974	-1.47565	NA	NA	NA	NA	NA	1.08446	NA	-1.75789	-1.13107	1.45148	NA	NA	1.59041	-3.19547
6687:Adipose	SPG7	spastic paraplegia 7 (pure and complicated autosomal recessive)	0.0891225	0.833676	0.199315	NA	NA	NA	NA	NA	0.420688	NA	0.213235	0.609759	0.061649	NA	NA	0.00430531	0.529306	0.0716942	NA	NA	NA	NA	NA	0.0462602	NA	0.00582315	0.0246657	0.000143912	NA	NA	1.16516	-1.03474	-1.13714	NA	NA	NA	NA	NA	1.08197	NA	1.30823	1.28419	1.35155	NA	NA	3.13785	-0.639671
51205:Adipose	ACP6	acid phosphatase 6, lysophosphatidic	0.391183	0.31787	5.76887e-05	NA	NA	NA	NA	NA	1	NA	0.564817	0.836501	0.185548	NA	NA	0.125762	0.0124509	8.26118e-07	NA	NA	NA	NA	NA	0.834243	NA	0.165664	0.381362	0.00230575	NA	NA	1.07561	-1.18131	-1.5437	NA	NA	NA	NA	NA	-1.00932	NA	-1.08984	-1.06269	-1.23259	NA	NA	1.58367	-2.73349
4826:Adipose	NNAT	neuronatin	0.08971	0.288804	4.73791e-06	NA	NA	NA	NA	NA	1	NA	0.996692	0.852292	0.877279	NA	NA	0.00435761	0.0100311	1.58003e-08	NA	NA	NA	NA	NA	0.990563	NA	0.991166	0.425911	0.59403	NA	NA	1.20256	1.58749	3.49929	NA	NA	NA	NA	NA	-1.00134	NA	-1.00127	1.14596	-1.02159	NA	NA	3.1329	2.83008
4634:Adipose	MYL3	myosin, light chain 3, alkali; ventricular, skeletal, slow	0.197308	0.00235095	0.00310241	NA	NA	NA	NA	NA	0.723189	NA	0.438934	0.994071	0.745214	NA	NA	0.0260931	4.23317e-06	0.000199416	NA	NA	NA	NA	NA	0.376942	NA	0.0725199	0.965122	0.308078	NA	NA	1.10011	-1.40189	-1.4417	NA	NA	NA	NA	NA	-1.00355	NA	-4.19769	1.01973	-1.04286	NA	NA	2.36422	-6.14869
80781:Adipose	COL18A1	collagen, type XVIII, alpha 1	0.534933	0.176107	5.76905e-05	NA	NA	NA	NA	NA	0.580096	NA	0.363665	0.664342	0.988213	NA	NA	0.256638	0.00329642	8.30275e-07	NA	NA	NA	NA	NA	0.113316	NA	0.0400818	0.0591469	0.950103	NA	NA	1.06074	1.20332	1.54157	NA	NA	NA	NA	NA	1.16082	NA	1.3233	1.34509	1.00483	NA	NA	1.16076	3.31463
100037417:Adipose	DDTL	D-dopachrome tautomerase-like	0.371897	0.0399171	0.000189621	NA	NA	NA	NA	NA	0.413293	NA	0.996792	0.740329	0.678013	NA	NA	0.11166	0.000261015	4.26357e-06	NA	NA	NA	NA	NA	0.0433836	NA	0.991966	0.171123	0.201508	NA	NA	1.09113	-1.25849	-1.60403	NA	NA	NA	NA	NA	1.21783	NA	-1.00103	-1.201	-1.41959	NA	NA	1.64862	-4.38171
1652:Adipose	DDT	D-dopachrome tautomerase	0.371897	0.0399171	0.000189621	NA	NA	NA	NA	NA	0.413293	NA	0.996792	0.740329	0.678013	NA	NA	0.11166	0.000261015	4.26357e-06	NA	NA	NA	NA	NA	0.0433836	NA	0.991966	0.171123	0.201508	NA	NA	1.09113	-1.25849	-1.60403	NA	NA	NA	NA	NA	1.21783	NA	-1.00103	-1.201	-1.41959	NA	NA	1.64862	-4.38171
55967:Adipose	NDUFA12	NADH dehydrogenase (ubiquinone) 1 alpha subcomplex, 12	0.491784	0.229882	6.12844e-05	NA	NA	NA	NA	NA	0.241527	NA	0.507392	0.968491	0.64118	NA	NA	0.21048	0.00626827	9.17683e-07	NA	NA	NA	NA	NA	0.0105204	NA	0.11333	0.846774	0.156608	NA	NA	1.07862	-1.2136	-1.63578	NA	NA	NA	NA	NA	1.16011	NA	1.13107	1.01556	-1.59444	NA	NA	1.28506	-3.03709
53842:Adipose	CLDN22	claudin 22	0.522857	0.013986	1.84515e-05	NA	NA	NA	NA	NA	0.944762	NA	0.916278	0.998035	0.967961	NA	NA	0.131332	2.0982e-05	3.88948e-08	NA	NA	NA	NA	NA	0.532408	NA	0.544008	0.953137	0.699212	NA	NA	1.08774	-0.268659	-0.896245	NA	NA	NA	NA	NA	1.02033	NA	-0.0479465	1.01796	0.0135654	NA	NA	1.39256	-2.36952
3248:Adipose	HPGD	hydroxyprostaglandin dehydrogenase 15-(NAD)	0.252132	0.557406	0.466514	NA	NA	NA	NA	NA	0.323407	NA	0.0450824	0.491504	0.559768	NA	NA	0.0465425	0.0803305	0.273692	NA	NA	NA	NA	NA	0.0223063	NA	2.08358e-05	0.00486225	0.0844239	NA	NA	-1.10513	1.33278	-1.32284	NA	NA	NA	NA	NA	2.65309	NA	1.95857	1.75577	1.31876	NA	NA	-2.09352	1.83752
51109:Adipose	RDH11	retinol dehydrogenase 11 (all-trans/9-cis/11-cis)	0.843934	0.330199	1.4279e-05	NA	NA	NA	NA	NA	0.335051	NA	0.749559	0.743559	NA	NA	NA	0.67118	0.0138833	9.57484e-08	NA	NA	NA	NA	NA	0.0248964	NA	0.401471	0.180112	NA	NA	NA	-1.02005	-1.16955	-2.02414	NA	NA	NA	NA	NA	1.31771	NA	1.12574	1.19941	NA	NA	NA	-0.429549	-2.68442
5054:Adipose	SERPINE1	serpin peptidase inhibitor, clade E (nexin, plasminogen activator inhibitor type 1), member 1	0.764465	0.0520355	7.81004e-06	NA	NA	NA	NA	NA	0.889238	NA	0.496421	0.960387	0.844929	NA	NA	0.537485	0.000415113	3.98341e-08	NA	NA	NA	NA	NA	0.613334	NA	0.105401	0.812561	0.523202	NA	NA	1.15707	2.12477	2.75799	NA	NA	NA	NA	NA	-1.00516	NA	1.47307	1.06	1.02323	NA	NA	0.625178	4.18765
84034:Adipose	EMILIN2	elastin microfibril interfacer 2	0.741115	0.571133	4.36746e-07	NA	NA	NA	NA	NA	0.846263	NA	0.566821	0.834735	0.740198	NA	NA	0.504669	0.0938506	5.14054e-10	NA	NA	NA	NA	NA	0.554727	NA	0.167501	0.374868	0.298391	NA	NA	1.0613	1.22274	2.24592	NA	NA	NA	NA	NA	1.05887	NA	-1.18527	-1.11152	1.07255	NA	NA	0.676865	1.75497
56301:Adipose	SLC7A10	solute carrier family 7 (neutral amino acid transporter light chain, asc system), member 10	0.179272	0.655004	0.0577436	NA	NA	NA	NA	NA	0.199679	NA	0.0450824	0.654701	0.807993	NA	NA	0.020974	0.1777	0.0118183	NA	NA	NA	NA	NA	0.00535272	NA	5.86457e-05	0.0428289	0.434083	NA	NA	1.1347	1.12162	1.29913	NA	NA	NA	NA	NA	2.69379	NA	2.64273	-1.5069	-1.04525	NA	NA	2.46282	1.39467
145264:Adipose	SERPINA12	serpin peptidase inhibitor, clade A (alpha-1 antiproteinase, antitrypsin), member 12	NA	NA	NA	NA	NA	NA	NA	NA	0.266862	NA	0.85467	0.0129996	0.315326	NA	NA	NA	NA	NA	NA	NA	NA	NA	NA	0.0140302	NA	0.594041	1.34896e-06	0.010496	NA	NA	NA	NA	NA	NA	NA	NA	NA	NA	1.86997	NA	-1.24927	-3.33477	-1.7393	NA	NA	NA	NA
57124:Adipose	CD248	CD248 molecule, endosialin	0.5606	0.258146	3.73995e-06	NA	NA	NA	NA	NA	0.721482	NA	0.884748	0.667037	0.9736	NA	NA	0.282981	0.00783232	1.12494e-08	NA	NA	NA	NA	NA	0.296103	NA	0.657301	0.0614912	0.885188	NA	NA	1.07605	1.3377	1.63693	NA	NA	NA	NA	NA	1.06383	NA	-1.09059	1.16686	-1.00728	NA	NA	1.09712	2.93951
6518:Adipose	SLC2A5	solute carrier family 2 (facilitated glucose/fructose transporter), member 5	0.321207	0.00308587	0.0101977	NA	NA	NA	NA	NA	0.721482	NA	0.635144	0.540325	0.91759	NA	NA	0.0809671	7.06241e-06	0.000994229	NA	NA	NA	NA	NA	0.294569	NA	0.239976	0.00994058	0.698718	NA	NA	-1.36198	-3.30804	-3.76529	NA	NA	NA	NA	NA	1.01217	NA	-1.19871	-1.70514	-1.02182	NA	NA	-1.81817	-5.92217
30008:Adipose	EFEMP2	EGF containing fibulin-like extracellular matrix protein 2	0.690242	0.0790795	0.000216482	NA	NA	NA	NA	NA	NA	NA	NA	NA	0.544661	NA	NA	0.432056	0.000785986	5.08187e-06	NA	NA	NA	NA	NA	NA	NA	NA	NA	0.073358	NA	NA	1.03479	1.24402	1.31163	NA	NA	NA	NA	NA	NA	NA	NA	NA	1.13268	NA	NA	0.798499	3.9205
4513:Adipose	COX2	cytochrome c oxidase subunit II	NA	0.147956	1.12155e-05	NA	NA	NA	NA	NA	1	NA	0.882435	0.760143	NA	NA	NA	NA	0.00238966	6.16035e-08	NA	NA	NA	NA	NA	0.79549	NA	0.651522	0.206765	NA	NA	NA	NA	-1.30182	-2.02553	NA	NA	NA	NA	NA	-1.00962	NA	-1.0498	-1.13442	NA	NA	NA	NA	-3.45181
5833:Adipose	PCYT2	phosphate cytidylyltransferase 2, ethanolamine	0.926384	0.0701573	1.8095e-05	NA	NA	NA	NA	NA	1	NA	0.603985	0.704553	0.687911	NA	NA	0.831837	0.000633081	1.44735e-07	NA	NA	NA	NA	NA	0.942086	NA	0.202569	0.0984804	0.214593	NA	NA	1.01108	-1.28166	-1.87762	NA	NA	NA	NA	NA	-1.00596	NA	1.19873	-1.31965	-1.1414	NA	NA	0.214564	-4.0111
262:Adipose	AMD1	adenosylmethionine decarboxylase 1	0.00419787	0.67362	0.046671	NA	NA	NA	NA	NA	1	NA	0.161726	0.825494	0.978162	NA	NA	6.81463e-07	0.204837	0.008722	NA	NA	NA	NA	NA	0.983204	NA	0.00249044	0.337762	0.901093	NA	NA	-1.26876	1.10658	-1.21772	NA	NA	NA	NA	NA	1.00317	NA	-1.39095	1.18926	-1.00939	NA	NA	-4.35877	1.30854
8971:Adipose	H1FX	H1 histone family, member X	0.0140638	0.467457	0.247169	NA	NA	NA	NA	NA	0.914063	NA	0.0753833	0.531205	0.895124	NA	NA	5.81462e-05	0.0473173	0.099672	NA	NA	NA	NA	NA	0.64609	NA	0.00031421	0.00920615	0.642994	NA	NA	1.31214	-1.20856	-1.24168	NA	NA	NA	NA	NA	1.00054	NA	1.86739	1.36216	-1.0196	NA	NA	4.82247	-2.10702
552:Adipose	AVPR1A	arginine vasopressin receptor 1A	0.216266	0.58259	0.0612917	NA	NA	NA	NA	NA	0.983229	NA	0.0882394	0.81722	0.0476093	NA	NA	0.0316689	0.102211	0.012809	NA	NA	NA	NA	NA	0.754252	NA	0.00048513	0.321797	7.27792e-05	NA	NA	-1.29413	1.21746	-1.26009	NA	NA	NA	NA	NA	-1.02076	NA	-1.70206	-1.19161	-1.79575	NA	NA	-2.27525	1.70892
55862:Adipose	ECHDC1	enoyl CoA hydratase domain containing 1	0.239723	0.186862	1.71286e-05	NA	NA	NA	NA	NA	0.96954	NA	0.761456	0.725446	0.825798	NA	NA	0.0412246	0.00382449	1.25539e-07	NA	NA	NA	NA	NA	0.728619	NA	0.419903	0.129183	0.471956	NA	NA	1.1779	-1.29112	-1.56405	NA	NA	NA	NA	NA	-1.02589	NA	1.06724	-1.17023	1.07565	NA	NA	2.15155	-3.25092
4051:Adipose	CYP4F3	cytochrome P450, family 4, subfamily F, polypeptide 3	0.0683011	0.826169	9.4535e-05	NA	NA	NA	NA	NA	NA	NA	NA	NA	0.549167	NA	NA	0.00252136	0.511703	1.72466e-06	NA	NA	NA	NA	NA	NA	NA	NA	NA	0.075934	NA	NA	1.23358	1.05529	1.57476	NA	NA	NA	NA	NA	NA	NA	NA	NA	1.20666	NA	NA	3.35493	0.667535
11167:Adipose	FSTL1	follistatin-like 1	0.52536	0.17175	5.63202e-05	NA	NA	NA	NA	NA	NA	NA	NA	NA	0.733263	NA	NA	0.244881	0.003141	7.69693e-07	NA	NA	NA	NA	NA	NA	NA	NA	NA	0.286377	NA	NA	1.11696	1.43942	1.63795	NA	NA	NA	NA	NA	NA	NA	NA	NA	1.07604	NA	NA	1.19071	3.33529
6354:Adipose	CCL7	chemokine (C-C motif) ligand 7	0.511786	0.33232	3.5558e-05	NA	NA	NA	NA	NA	0.606231	NA	0.231821	0.933855	0.79146	NA	NA	0.23056	0.0141464	3.86443e-07	NA	NA	NA	NA	NA	0.131677	NA	0.00862923	0.690509	0.396686	NA	NA	1.19935	1.38884	2.74217	NA	NA	NA	NA	NA	1.43073	NA	1.58284	-1.06644	1.09595	NA	NA	1.22869	2.67594
2817:Adipose	GPC1	glypican 1	0.149998	0.456781	0.00383316	NA	NA	NA	NA	NA	0.235376	NA	0.917426	0.725446	0.203367	NA	NA	0.0147575	0.0424466	0.00026318	NA	NA	NA	NA	NA	0.00966206	NA	0.749896	0.11989	0.00287817	NA	NA	-1.15686	1.27794	1.50298	NA	NA	NA	NA	NA	1.85993	NA	1.03226	1.26418	2.95211	NA	NA	-2.61818	2.16049
51144:Adipose	HSD17B12	hydroxysteroid (17-beta) dehydrogenase 12	0.926384	0.003334	0.00116186	NA	NA	NA	NA	NA	0.736456	NA	0.73658	0.667037	0.599889	NA	NA	0.83153	8.7586e-06	5.37132e-05	NA	NA	NA	NA	NA	0.401764	NA	0.381285	0.0609984	0.113388	NA	NA	-1.01159	-1.84045	-1.82155	NA	NA	NA	NA	NA	1.04914	NA	1.06356	-1.21916	1.16511	NA	NA	-0.214962	-5.82768
11162:Adipose	NUDT6	nudix (nucleoside diphosphate linked moiety X)-type motif 6	0.216091	0.372654	5.65209e-05	NA	NA	NA	NA	NA	0.719765	NA	0.89288	0.654701	0.611628	NA	NA	0.0312417	0.0211346	7.83524e-07	NA	NA	NA	NA	NA	0.25433	NA	0.678242	0.0412838	0.12423	NA	NA	1.07996	-1.0961	-1.38459	NA	NA	NA	NA	NA	1.07909	NA	1.0409	1.23434	-1.28375	NA	NA	2.28154	-2.4922
60488:Adipose	MRPS35	mitochondrial ribosomal protein S35	0.352774	0.0135396	0.000389298	NA	NA	NA	NA	NA	0.7215	NA	0.68558	0.914983	0.590438	NA	NA	0.0993419	5.27896e-05	1.19643e-05	NA	NA	NA	NA	NA	0.369258	NA	0.307814	0.615306	0.105906	NA	NA	1.0759	-1.17885	-1.30496	NA	NA	NA	NA	NA	-1.04831	NA	1.09218	-1.05833	-1.48119	NA	NA	1.71124	-5.05427
29796:Adipose	UQCR10	ubiquinol-cytochrome c reductase, complex III subunit X	0.213025	0.228251	0.000233601	NA	NA	NA	NA	NA	NA	NA	NA	NA	0.684803	NA	NA	0.0303931	0.00619395	5.71286e-06	NA	NA	NA	NA	NA	NA	NA	NA	NA	0.209557	NA	NA	1.13536	-1.24626	-1.53767	NA	NA	NA	NA	NA	NA	NA	NA	NA	-1.35016	NA	NA	2.29427	-3.0423
204:Adipose	AK2	adenylate kinase 2	0.180566	0.190382	0.160976	NA	NA	NA	NA	NA	0.24206	NA	0.326252	0.661885	0.31279	NA	NA	0.0213179	0.00392142	0.0520202	NA	NA	NA	NA	NA	0.0106085	NA	0.0251577	0.0522754	0.00942427	NA	NA	1.11187	-1.31409	-1.23342	NA	NA	NA	NA	NA	1.34688	NA	1.28238	-1.34843	-1.43651	NA	NA	2.45553	-3.24016
6853:Adipose	SYN1	synapsin I	0.0347695	0.904274	0.0559979	NA	NA	NA	NA	NA	0.891701	NA	0.0450824	0.697638	0.488845	NA	NA	0.000485857	0.706703	0.0113049	NA	NA	NA	NA	NA	0.616187	NA	5.05865e-05	0.0931842	0.0510849	NA	NA	1.26073	-1.02086	1.38144	NA	NA	NA	NA	NA	-1.00064	NA	2.7276	1.53215	1.11353	NA	NA	4.004	-0.38145
1291:Adipose	COL6A1	collagen, type VI, alpha 1	0.323078	0.497287	0.000824306	NA	NA	NA	NA	NA	0.14252	NA	0.708945	0.793717	0.430575	NA	NA	0.0819294	0.0550648	3.35802e-05	NA	NA	NA	NA	NA	0.0013614	NA	0.339977	0.272018	0.0324646	NA	NA	1.13401	1.18158	1.4595	NA	NA	NA	NA	NA	1.42937	NA	1.12629	1.06836	1.34864	NA	NA	1.81208	2.03142
132:Adipose	ADK	adenosine kinase	0.366251	0.208332	5.59762e-05	NA	NA	NA	NA	NA	0.560846	NA	0.767684	0.731754	0.705233	NA	NA	0.106796	0.00484968	7.61332e-07	NA	NA	NA	NA	NA	0.103109	NA	0.43275	0.146112	0.240341	NA	NA	1.10646	-1.24378	-1.46725	NA	NA	NA	NA	NA	-1.16484	NA	-1.06361	-1.14445	1.20028	NA	NA	1.67262	-3.14855
26018:Adipose	LRIG1	leucine-rich repeats and immunoglobulin-like domains 1	0.13753	0.0150857	0.00536399	NA	NA	NA	NA	NA	NA	NA	NA	NA	0.9583	NA	NA	0.011983	6.31324e-05	0.000416689	NA	NA	NA	NA	NA	NA	NA	NA	NA	0.830759	NA	NA	1.20301	-1.26629	-1.39077	NA	NA	NA	NA	NA	NA	NA	NA	NA	-1.02186	NA	NA	2.7085	-4.97844
64137:Adipose	ABCG4	ATP-binding cassette, sub-family G (WHITE), member 4	0.223306	0.429878	3.5073e-05	NA	NA	NA	NA	NA	0.776977	NA	0.378453	0.910514	0.604374	NA	NA	0.0345363	0.0355711	3.76118e-07	NA	NA	NA	NA	NA	0.458676	NA	0.0445495	0.594823	0.119563	NA	NA	1.17438	1.20901	1.65116	NA	NA	NA	NA	NA	1.00096	NA	1.35209	1.1881	-1.0913	NA	NA	2.23494	2.24633
10516:Adipose	FBLN5	fibulin 5	0.105806	0.553428	5.65209e-05	NA	NA	NA	NA	NA	NA	NA	NA	NA	0.926742	NA	NA	0.00631795	0.0779858	7.81968e-07	NA	NA	NA	NA	NA	NA	NA	NA	NA	0.726535	NA	NA	1.22318	1.19361	1.76787	NA	NA	NA	NA	NA	NA	NA	NA	NA	-1.01766	NA	NA	2.97946	1.85305
3587:Adipose	IL10RA	interleukin 10 receptor, alpha	0.380572	0.758392	6.07653e-05	NA	NA	NA	NA	NA	0.534667	NA	0.610627	0.862318	0.177263	NA	NA	0.119111	0.373861	9.01306e-07	NA	NA	NA	NA	NA	0.0890126	NA	0.2102	0.451899	0.0020367	NA	NA	1.10591	1.08256	1.39944	NA	NA	NA	NA	NA	1.1627	NA	1.45207	-1.17953	1.2478	NA	NA	1.61351	0.908628
3491:Adipose	CYR61	cysteine-rich, angiogenic inducer, 61	0.245558	0.703537	0.000110526	NA	NA	NA	NA	NA	1	NA	0.843061	0.654701	0.157994	NA	NA	0.0440692	0.264034	2.10312e-06	NA	NA	NA	NA	NA	0.784655	NA	0.572904	0.0422803	0.00155041	NA	NA	1.25048	1.10509	2.07894	NA	NA	NA	NA	NA	-1.09089	NA	-1.14419	2.73637	1.20551	NA	NA	2.11973	1.14763
79188:Adipose	TMEM43	transmembrane protein 43	0.187928	0.844068	0.00900976	NA	NA	NA	NA	NA	0.351846	NA	0.502766	0.697638	0.0898673	NA	NA	0.0231799	0.553739	0.00083835	NA	NA	NA	NA	NA	0.0281887	NA	0.110453	0.0934063	0.00025703	NA	NA	1.17866	-1.05392	1.39434	NA	NA	NA	NA	NA	-1.17674	NA	-1.14257	-1.13726	1.7753	NA	NA	2.41788	-0.601819
9509:Adipose	ADAMTS2	ADAM metallopeptidase with thrombospondin type 1 motif, 2	0.268376	0.344802	0.0007123	NA	NA	NA	NA	NA	NA	NA	NA	NA	0.341249	NA	NA	0.0530341	0.0160185	2.74804e-05	NA	NA	NA	NA	NA	NA	NA	NA	NA	0.0142362	NA	NA	1.12623	1.23328	1.40762	NA	NA	NA	NA	NA	NA	NA	NA	NA	1.46356	NA	NA	2.03022	2.61952
714:Adipose	C1QC	complement component 1, q subcomponent, C chain	0.48813	0.593435	0.000102272	NA	NA	NA	NA	NA	0.184631	NA	0.501925	0.725446	0.76676	NA	NA	0.207437	0.10896	1.926e-06	NA	NA	NA	NA	NA	0.00415733	NA	0.109126	0.122155	0.350466	NA	NA	1.08676	1.14793	1.41384	NA	NA	NA	NA	NA	1.37661	NA	1.14805	-1.14834	1.27285	NA	NA	1.29395	1.67404
1573:Adipose	CYP2J2	cytochrome P450, family 2, subfamily J, polypeptide 2	0.335653	0.930217	6.37925e-05	NA	NA	NA	NA	NA	0.958262	NA	0.733203	0.903395	0.993554	NA	NA	0.0175341	0.139787	5.08382e-08	NA	NA	NA	NA	NA	0.703868	NA	0.175106	0.10209	0.232889	NA	NA	0.285811	-1.06833	-1.23789	NA	NA	NA	NA	NA	-1.04506	NA	0.107276	1.23687	0.778951	NA	NA	0.694629	-1.24085
302:Adipose	ANXA2	annexin A2	0.744665	0.556243	0.00607238	NA	NA	NA	NA	NA	0.270562	NA	0.971164	0.664342	0.0395749	NA	NA	0.508854	0.0791824	0.00049316	NA	NA	NA	NA	NA	0.0144971	NA	0.913905	0.0589377	5.65941e-05	NA	NA	1.03696	1.23876	1.54095	NA	NA	NA	NA	NA	1.07769	NA	1.01298	1.23033	3.94902	NA	NA	0.670173	1.84507
4689:Adipose	NCF4	neutrophil cytosolic factor 4, 40kDa	0.304961	0.392053	2.18275e-05	NA	NA	NA	NA	NA	0.92117	NA	0.964502	0.826356	0.334522	NA	NA	0.0720448	0.0246084	1.96965e-07	NA	NA	NA	NA	NA	0.659413	NA	0.895327	0.342478	0.0127989	NA	NA	1.13769	1.2686	1.63391	NA	NA	NA	NA	NA	1.03763	NA	-1.01501	-1.12216	1.23416	NA	NA	1.87783	2.42131
5329:Adipose	PLAUR	plasminogen activator, urokinase receptor	0.0493854	0.895653	0.000438187	NA	NA	NA	NA	NA	0.349608	NA	0.419527	0.746438	0.723306	NA	NA	0.00115325	0.679461	1.39539e-05	NA	NA	NA	NA	NA	0.0275331	NA	0.0613538	0.18555	0.272218	NA	NA	1.26322	1.03169	1.43076	NA	NA	NA	NA	NA	1.61643	NA	1.29081	-1.12035	-1.1004	NA	NA	3.66607	0.419015
23533:Adipose	PIK3R5	phosphoinositide-3-kinase, regulatory subunit 5	0.0415481	0.852816	0.000229727	NA	NA	NA	NA	NA	NA	NA	NA	NA	0.649317	NA	NA	0.000770902	0.576144	5.54727e-06	NA	NA	NA	NA	NA	NA	NA	NA	NA	0.16794	NA	NA	1.30098	1.04079	1.49181	NA	NA	NA	NA	NA	NA	NA	NA	NA	1.05999	NA	NA	3.82413	0.567875
9945:Adipose	GFPT2	glutamine-fructose-6-phosphate transaminase 2	0.825093	0.676339	7.0798e-07	NA	NA	NA	NA	NA	0.846263	NA	0.3195	0.952708	0.951632	NA	NA	0.635829	0.212558	1.01848e-09	NA	NA	NA	NA	NA	0.555026	NA	0.0231875	0.772041	0.805126	NA	NA	1.0246	1.16207	1.84083	NA	NA	NA	NA	NA	-1.0896	NA	-1.48358	1.03491	-1.01284	NA	NA	0.479353	1.28568
2353:Adipose	FOS	FBJ murine osteosarcoma viral oncogene homolog	0.179037	0.427581	2.90883e-05	NA	NA	NA	NA	NA	0.95067	NA	0.950573	0.616056	0.753597	NA	NA	0.020918	0.0346695	3.02539e-07	NA	NA	NA	NA	NA	0.702366	NA	0.850752	0.0268538	0.324385	NA	NA	1.25143	1.36245	1.63764	NA	NA	NA	NA	NA	1.13837	NA	-1.07202	2.13916	1.3362	NA	NA	2.46401	2.25869
9618:Adipose	TRAF4	TNF receptor-associated factor 4	0.722652	0.185763	1.77863e-05	NA	NA	NA	NA	NA	0.921921	NA	0.543109	0.968491	0.50548	NA	NA	0.480049	0.00374126	1.35959e-07	NA	NA	NA	NA	NA	0.660868	NA	0.146734	0.84296	0.0571267	NA	NA	-1.03809	-1.24647	-1.79096	NA	NA	NA	NA	NA	-1.01747	NA	1.21089	-1.02121	-1.16032	NA	NA	-0.716884	-3.26037
133308:Adipose	SLC9B2	solute carrier family 9, subfamily B (NHA2, cation proton antiporter 2), member 2	0.163924	0.737346	7.31788e-06	NA	NA	NA	NA	NA	0.928711	NA	0.954348	0.580433	0.861197	NA	NA	0.0174705	0.333375	3.68454e-08	NA	NA	NA	NA	NA	0.671836	NA	0.862272	0.0163879	0.555875	NA	NA	-1.20375	1.09659	2.31061	NA	NA	NA	NA	NA	1.05603	NA	-1.0404	-2.24515	1.03111	NA	NA	-2.54408	0.990154
127700:Adipose	OSCP1	organic solute carrier partner 1	0.879282	0.00125341	0.00311484	NA	NA	NA	NA	NA	0.721482	NA	0.784184	0.766273	NA	NA	NA	0.738665	1.47528e-06	0.000200622	NA	NA	NA	NA	NA	0.356559	NA	0.457887	0.217777	NA	NA	NA	-1.02381	-1.45113	-1.4798	NA	NA	NA	NA	NA	1.05655	NA	-1.13752	1.18675	NA	NA	NA	-0.337333	-6.6242
84992:Adipose	PIGY	phosphatidylinositol glycan anchor biosynthesis, class Y	0.674878	0.478917	9.53803e-06	NA	NA	NA	NA	NA	0.80664	NA	0.900544	0.986167	0.775192	NA	NA	0.412078	0.00964593	1.57833e-08	NA	NA	NA	NA	NA	0.203574	NA	0.498675	0.761544	0.112698	NA	NA	1.03219	-0.053634	-1.37109	NA	NA	NA	NA	NA	-1.08553	NA	1.08357	-1.07947	-1.25212	NA	NA	0.834095	-0.645082
9377:Adipose	COX5A	cytochrome c oxidase subunit Va	0.387846	0.109872	1.45741e-05	NA	NA	NA	NA	NA	0.90984	NA	0.863669	0.969222	0.686149	NA	NA	0.123495	0.00145126	9.91114e-08	NA	NA	NA	NA	NA	0.640369	NA	0.611253	0.851156	0.211717	NA	NA	1.08457	-1.29767	-1.72422	NA	NA	NA	NA	NA	-1.05894	NA	1.05949	1.01395	-1.31875	NA	NA	1.59369	-3.66284
79626:Adipose	TNFAIP8L2	tumor necrosis factor, alpha-induced protein 8-like 2	0.0958464	0.876518	0.000808153	NA	NA	NA	NA	NA	0.24206	NA	0.297681	0.998916	0.527676	NA	NA	0.00511484	0.634324	3.27411e-05	NA	NA	NA	NA	NA	0.0106197	NA	0.0173755	0.996694	0.0656506	NA	NA	1.1659	1.03447	1.41205	NA	NA	NA	NA	NA	1.79871	NA	1.64171	-1.00043	1.13567	NA	NA	3.06702	0.482671
55210:Adipose	ATAD3A	ATPase family, AAA domain containing 3A	0.140579	0.241196	9.47176e-05	NA	NA	NA	NA	NA	0.907142	NA	0.342679	0.88369	0.98238	NA	NA	0.0128514	0.00686068	1.73419e-06	NA	NA	NA	NA	NA	0.636706	NA	0.0294889	0.512955	0.924551	NA	NA	1.14518	-1.20474	-1.46239	NA	NA	NA	NA	NA	1.04934	NA	1.18334	-1.067	1.0143	NA	NA	2.67829	-2.99763
83858:Adipose	ATAD3B	ATPase family, AAA domain containing 3B	0.140579	0.241196	9.47176e-05	NA	NA	NA	NA	NA	0.907142	NA	0.342679	0.88369	0.98238	NA	NA	0.0128514	0.00686068	1.73419e-06	NA	NA	NA	NA	NA	0.636706	NA	0.0294889	0.512955	0.924551	NA	NA	1.14518	-1.20474	-1.46239	NA	NA	NA	NA	NA	1.04934	NA	1.18334	-1.067	1.0143	NA	NA	2.67829	-2.99763
5476:Adipose	CTSA	cathepsin A	0.0244692	0.432647	0.0494424	NA	NA	NA	NA	NA	0.162187	NA	0.266239	0.968735	0.869623	NA	NA	0.000248523	0.0369988	0.00943506	NA	NA	NA	NA	NA	0.00251937	NA	0.0128794	0.847834	0.575395	NA	NA	1.12611	1.10968	1.11859	NA	NA	NA	NA	NA	1.48525	NA	1.31185	1.01347	1.03003	NA	NA	4.26344	2.22733
27163:Adipose	NAAA	N-acylethanolamine acid amidase	0.684536	0.45877	0.00631402	NA	NA	NA	NA	NA	0.124828	NA	0.300629	0.663965	0.932621	NA	NA	0.424011	0.0450442	0.000524345	NA	NA	NA	NA	NA	0.00018971	NA	0.0183592	0.0552891	0.743004	NA	NA	1.03704	1.14577	1.26595	NA	NA	NA	NA	NA	1.39312	NA	1.34324	-1.20186	-1.02302	NA	NA	0.812708	2.13132
1717:Adipose	DHCR7	7-dehydrocholesterol reductase	0.945188	0.115774	0.001714	NA	NA	NA	NA	NA	0.516465	NA	0.984335	0.743559	0.125995	NA	NA	0.872201	0.00155193	9.12308e-05	NA	NA	NA	NA	NA	0.080419	NA	0.950835	0.177604	0.000876041	NA	NA	-1.01094	-1.58896	-1.98959	NA	NA	NA	NA	NA	1.31293	NA	-1.01073	-1.33779	-1.41884	NA	NA	-0.162512	-3.63456
4170:Adipose	MCL1	myeloid cell leukemia sequence 1 (BCL2-related)	0.281279	0.216424	0.00220162	NA	NA	NA	NA	NA	NA	NA	NA	NA	0.342301	NA	NA	0.0595894	0.00537641	0.000124788	NA	NA	NA	NA	NA	NA	NA	NA	NA	0.0144744	NA	NA	1.09058	1.19422	1.26541	NA	NA	NA	NA	NA	NA	NA	NA	NA	1.72185	NA	NA	1.97292	3.10387
2052:Adipose	EPHX1	epoxide hydrolase 1, microsomal (xenobiotic)	0.189913	0.698479	0.0011022	NA	NA	NA	NA	NA	0.263833	NA	0.93727	0.969666	0.104318	NA	NA	0.0237841	0.254447	5.04504e-05	NA	NA	NA	NA	NA	0.0136557	NA	0.812045	0.852735	0.000523781	NA	NA	-1.13498	1.0682	1.29743	NA	NA	NA	NA	NA	1.20129	NA	-1.02423	-1.0183	1.97609	NA	NA	-2.40626	1.1717
5724:Adipose	PTAFR	platelet-activating factor receptor	NA	0.852816	6.18444e-06	NA	NA	NA	NA	NA	0.369997	NA	0.385845	0.983792	0.829225	NA	NA	NA	0.575863	2.66902e-08	NA	NA	NA	NA	NA	0.0329974	NA	0.0464964	0.913261	0.48164	NA	NA	NA	1.04348	1.62017	NA	NA	NA	NA	NA	1.18792	NA	1.29263	1.01524	-1.03601	NA	NA	NA	0.568296
8519:Adipose	IFITM1	interferon induced transmembrane protein 1	0.892844	0.998132	0.00316422	NA	NA	NA	NA	NA	0.290091	NA	0.212587	0.997352	0.964557	NA	NA	0.337274	0.897519	2.27296e-05	NA	NA	NA	NA	NA	0.000337784	NA	0.000138593	0.822798	0.263671	NA	NA	0.179474	-0.516952	0.632783	NA	NA	NA	NA	NA	1.38807	NA	1.42201	-1.04057	-1.29867	NA	NA	-0.482314	-0.204612
7172:Adipose	TPMT	thiopurine S-methyltransferase	0.595425	0.0772589	0.00660484	NA	NA	NA	NA	NA	0.496444	NA	0.326268	0.75385	0.436756	NA	NA	0.320347	0.000744351	0.000559725	NA	NA	NA	NA	NA	0.0715173	NA	0.0253237	0.194439	0.0349554	NA	NA	1.04758	-1.3504	-1.42006	NA	NA	NA	NA	NA	1.12872	NA	1.24227	-1.11533	1.15418	NA	NA	1.01377	-3.9433
125:Adipose	ADH1B	alcohol dehydrogenase 1B (class I), beta polypeptide	0.839784	0.625582	2.01928e-06	NA	NA	NA	NA	NA	0.870693	NA	0.358728	0.835226	0.806421	NA	NA	0.663195	0.139019	5.01751e-09	NA	NA	NA	NA	NA	0.587631	NA	0.0385613	0.377264	0.431719	NA	NA	1.01918	-1.10165	-1.66271	NA	NA	NA	NA	NA	1.06884	NA	-1.41131	-1.31357	-1.05044	NA	NA	0.4407	-1.53786
124:Adipose	ADH1A	alcohol dehydrogenase 1A (class I), alpha polypeptide	0.839784	0.625582	2.01928e-06	NA	NA	NA	NA	NA	0.870693	NA	0.358728	0.835226	0.806421	NA	NA	0.663195	0.139019	5.01751e-09	NA	NA	NA	NA	NA	0.587631	NA	0.0385613	0.377264	0.431719	NA	NA	1.01918	-1.10165	-1.66271	NA	NA	NA	NA	NA	1.06884	NA	-1.41131	-1.31357	-1.05044	NA	NA	0.4407	-1.53786
10935:Adipose	PRDX3	peroxiredoxin 3	0.142658	0.0720086	0.000579913	NA	NA	NA	NA	NA	1	NA	0.666651	0.857517	0.557653	NA	NA	0.0132786	0.000668621	2.0439e-05	NA	NA	NA	NA	NA	0.92327	NA	0.281033	0.441802	0.0826501	NA	NA	1.14245	-1.30095	-1.50568	NA	NA	NA	NA	NA	1.00603	NA	-1.30084	1.17754	1.16728	NA	NA	2.66413	-3.98824
23077:Adipose	MYCBP2	MYC binding protein 2, E3 ubiquitin protein ligase	0.537806	0.0960324	9.22015e-05	NA	NA	NA	NA	NA	0.995632	NA	0.707239	0.706165	0.621236	NA	NA	0.259291	0.00111775	1.65798e-06	NA	NA	NA	NA	NA	0.772861	NA	0.337737	0.0992494	0.136049	NA	NA	-1.07355	1.29307	1.75672	NA	NA	NA	NA	NA	-1.02177	NA	-1.11422	1.32063	1.09299	NA	NA	-1.15414	3.77274
6275:Adipose	S100A4	S100 calcium binding protein A4	0.580305	0.270673	0.000115497	NA	NA	NA	NA	NA	0.499143	NA	0.344384	0.948985	0.656195	NA	NA	0.304037	0.0084923	2.22037e-06	NA	NA	NA	NA	NA	0.0721323	NA	0.0310602	0.75721	0.177587	NA	NA	1.07499	1.36434	1.7291	NA	NA	NA	NA	NA	1.52752	NA	1.25013	1.0219	1.07561	NA	NA	1.04926	2.90386
79948:Adipose	LPPR3	lipid phosphate phosphatase-related protein type 3	0.529006	0.379686	4.80753e-06	NA	NA	NA	NA	NA	0.721482	NA	0.944978	0.957196	0.59864	NA	NA	0.248286	0.02223	1.65345e-08	NA	NA	NA	NA	NA	0.258704	NA	0.836388	0.791876	0.111845	NA	NA	1.07044	1.32196	1.83929	NA	NA	NA	NA	NA	-1.04125	NA	-1.07278	-1.13676	-1.06686	NA	NA	1.18193	2.46874
83643:Adipose	CCDC3	coiled-coil domain containing 3	0.918237	0.997555	0.00100652	NA	NA	NA	NA	NA	0.583006	NA	0.257638	0.388583	0.391068	NA	NA	0.816297	0.991617	4.51495e-05	NA	NA	NA	NA	NA	0.115645	NA	0.0116201	0.00156817	0.0230256	NA	NA	-1.01077	1.00091	1.51249	NA	NA	NA	NA	NA	1.25136	NA	1.35609	1.64987	1.52043	NA	NA	-0.234759	0.0106325
284:Adipose	ANGPT1	angiopoietin 1	0.340376	0.987858	1.05033e-06	NA	NA	NA	NA	NA	0.975437	NA	0.776927	0.819705	0.601029	NA	NA	0.0916807	0.952085	1.7857e-09	NA	NA	NA	NA	NA	0.740189	NA	0.448792	0.325866	0.114876	NA	NA	1.16937	1.00624	-2.50812	NA	NA	NA	NA	NA	-1.00206	NA	-1.19353	1.23356	1.07111	NA	NA	1.75358	0.0608112
81622:Adipose	UNC93B1	unc-93 homolog B1 (C. elegans)	0.195922	0.74126	0.0140516	NA	NA	NA	NA	NA	0.339689	NA	0.110723	0.903895	0.327803	NA	NA	0.0257135	0.341971	0.00155572	NA	NA	NA	NA	NA	0.0261003	NA	0.00081166	0.570623	0.0120329	NA	NA	1.09789	1.08437	1.31692	NA	NA	NA	NA	NA	1.53658	NA	1.47602	1.06703	1.12451	NA	NA	2.37089	0.972302
6425:Adipose	SFRP5	secreted frizzled-related protein 5	0.480752	0.49261	1.28214e-06	NA	NA	NA	NA	NA	0.72193	NA	0.959403	0.819732	0.933697	NA	NA	0.200936	0.0539865	2.43132e-09	NA	NA	NA	NA	NA	0.373792	NA	0.880059	0.326537	0.747966	NA	NA	-1.17609	1.27225	8.20611	NA	NA	NA	NA	NA	1.00573	NA	-1.0306	1.25674	-1.02963	NA	NA	-1.3133	2.04134
922:Adipose	CD5L	CD5 molecule-like	0.145911	0.977149	0.152571	NA	NA	NA	NA	NA	0.215183	NA	0.040433	0.881583	0.57402	NA	NA	0.0140314	0.917599	0.0482166	NA	NA	NA	NA	NA	0.00697982	NA	1.05638e-05	0.505637	0.09245	NA	NA	1.41803	1.02211	-1.15678	NA	NA	NA	NA	NA	2.86631	NA	3.72477	1.19728	1.09599	NA	NA	2.64017	0.104712
5700:Adipose	PSMC1	proteasome (prosome, macropain) 26S subunit, ATPase, 1	0.137589	0.272882	0.00239866	NA	NA	NA	NA	NA	0.272434	NA	0.990261	0.698211	0.593036	NA	NA	0.0121006	0.00873898	0.000141476	NA	NA	NA	NA	NA	0.0148718	NA	0.974747	0.0945821	0.107724	NA	NA	1.11579	-1.13468	-1.31451	NA	NA	NA	NA	NA	1.17112	NA	1.00217	-1.11644	-1.08332	NA	NA	2.70429	-2.89121
10424:Adipose	PGRMC2	progesterone receptor membrane component 2	NA	0.396203	0.00876546	NA	NA	NA	NA	NA	0.294622	NA	0.555105	0.536888	0.410784	NA	NA	NA	0.0260629	0.000807594	NA	NA	NA	NA	NA	0.0183927	NA	0.154823	0.00956869	0.0266172	NA	NA	NA	-1.14886	-1.39612	NA	NA	NA	NA	NA	1.10692	NA	1.1104	-1.24041	-1.12853	NA	NA	NA	-2.39436
6356:Adipose	CCL11	chemokine (C-C motif) ligand 11	0.0535949	0.880521	0.00597402	NA	NA	NA	NA	NA	0.184533	NA	0.297681	0.916289	0.627223	NA	NA	0.00136644	0.642566	0.000482437	NA	NA	NA	NA	NA	0.00399968	NA	0.0175235	0.619948	0.141813	NA	NA	1.24477	1.04299	1.57144	NA	NA	NA	NA	NA	1.93843	NA	-2.4033	1.10815	1.05613	NA	NA	3.59911	0.470904
10631:Adipose	POSTN	periostin, osteoblast specific factor	0.0752107	0.637057	0.0053152	NA	NA	NA	NA	NA	0.185666	NA	0.323627	0.767041	0.88316	NA	NA	0.00304228	0.151741	0.000412204	NA	NA	NA	NA	NA	0.00429463	NA	0.0245632	0.218784	0.608513	NA	NA	1.32134	1.18668	1.56287	NA	NA	NA	NA	NA	1.94414	NA	1.2656	1.10772	1.02528	NA	NA	3.27919	1.48754
57732:Adipose	ZFYVE28	zinc finger, FYVE domain containing 28	0.582909	0.57484	4.11406e-05	NA	NA	NA	NA	NA	0.755527	NA	0.407319	0.609449	0.755698	NA	NA	0.306339	0.09816	4.93093e-07	NA	NA	NA	NA	NA	0.431151	NA	0.0542831	0.02333	0.330235	NA	NA	-1.09584	1.14936	2.13099	NA	NA	NA	NA	NA	-1.02301	NA	1.59365	-1.99963	-1.04343	NA	NA	-1.04417	1.73081
79784:Adipose	MYH14	myosin, heavy chain 14, non-muscle	0.000768727	0.744809	0.621985	NA	NA	NA	NA	NA	0.331739	NA	0.264216	0.760484	0.968291	NA	NA	3.5314e-07	0.348759	0.43836	NA	NA	NA	NA	NA	0.0242039	NA	0.0123309	0.207609	0.863169	NA	NA	-1.60009	-1.10051	-1.04862	NA	NA	NA	NA	NA	-1.17671	NA	-1.56238	-1.2324	1.01133	NA	NA	-6.83509	-0.958421
509:Adipose	ATP5C1	ATP synthase, H+ transporting, mitochondrial F1 complex, gamma polypeptide 1	0.376273	0.119442	0.000600001	NA	NA	NA	NA	NA	NA	NA	NA	NA	0.721847	NA	NA	0.115085	0.00161671	2.14608e-05	NA	NA	NA	NA	NA	NA	NA	NA	NA	0.27026	NA	NA	1.09423	-1.26248	-1.49641	NA	NA	NA	NA	NA	NA	NA	NA	NA	-1.154	NA	NA	1.63225	-3.6173
64092:Adipose	SAMSN1	SAM domain, SH3 domain and nuclear localization signals 1	0.217625	0.674368	6.95944e-05	NA	NA	NA	NA	NA	0.777863	NA	0.344171	0.743559	0.64118	NA	NA	0.0325265	0.205562	1.11048e-06	NA	NA	NA	NA	NA	0.459702	NA	0.0310016	0.178164	0.156644	NA	NA	1.17571	1.11106	1.5068	NA	NA	NA	NA	NA	1.1389	NA	1.47854	-1.15569	1.07485	NA	NA	2.26286	1.30636
56948:Adipose	SDR39U1	short chain dehydrogenase/reductase family 39U, member 1	0.70192	0.117057	0.000769405	NA	NA	NA	NA	NA	0.592797	NA	0.466087	0.852292	0.434042	NA	NA	0.450246	0.00157679	3.08909e-05	NA	NA	NA	NA	NA	0.121638	NA	0.0851781	0.426115	0.0334703	NA	NA	-1.04897	-1.17896	-1.29623	NA	NA	NA	NA	NA	-1.08157	NA	-2.19443	1.12625	-1.2812	NA	NA	-0.766957	-3.62785
1289:Adipose	COL5A1	collagen, type V, alpha 1	0.0778412	0.603884	0.0224687	NA	NA	NA	NA	NA	0.248447	NA	0.568672	0.696551	0.350476	NA	NA	0.00328982	0.117693	0.0030971	NA	NA	NA	NA	NA	0.0111143	NA	0.170398	0.0920603	0.01571	NA	NA	1.18308	1.17566	1.37602	NA	NA	NA	NA	NA	1.29656	NA	1.18415	1.1132	1.80084	NA	NA	3.2475	1.63152
80301:Adipose	PLEKHO2	pleckstrin homology domain containing, family O member 2	0.131233	0.89938	0.000247306	NA	NA	NA	NA	NA	NA	NA	NA	NA	0.405399	NA	NA	0.0108095	0.693508	6.1774e-06	NA	NA	NA	NA	NA	NA	NA	NA	NA	0.0258085	NA	NA	1.08535	1.02886	1.39613	NA	NA	NA	NA	NA	NA	NA	NA	NA	1.30215	NA	NA	2.75277	0.399573
11331:Adipose	PHB2	prohibitin 2	0.177673	0.217524	0.000999405	NA	NA	NA	NA	NA	0.527437	NA	0.762314	0.82744	0.491085	NA	NA	0.0204866	0.00547614	4.4569e-05	NA	NA	NA	NA	NA	0.0847279	NA	0.422379	0.351178	0.052602	NA	NA	1.0816	-1.19176	-1.35375	NA	NA	NA	NA	NA	1.058	NA	-1.0753	-1.11007	-1.30978	NA	NA	2.47334	-3.0959
10555:Adipose	AGPAT2	1-acylglycerol-3-phosphate O-acyltransferase 2	0.415829	0.176107	0.000371125	NA	NA	NA	NA	NA	0.721482	NA	0.754335	0.663965	0.579095	NA	NA	0.144096	0.00331788	1.0969e-05	NA	NA	NA	NA	NA	0.306979	NA	0.408502	0.0560491	0.0953899	NA	NA	1.14266	-1.64491	-2.64704	NA	NA	NA	NA	NA	1.11152	NA	1.07104	-1.45637	-1.13159	NA	NA	1.50767	-3.31186
7171:Adipose	TPM4	tropomyosin 4	0.907688	0.526238	0.0012855	NA	NA	NA	NA	NA	0.194292	NA	0.257638	0.9875	0.379336	NA	NA	0.794323	0.0665248	6.15307e-05	NA	NA	NA	NA	NA	0.00491218	NA	0.0116935	0.932569	0.0205221	NA	NA	1.01682	1.12854	1.42777	NA	NA	NA	NA	NA	1.30771	NA	1.21534	1.00805	1.2345	NA	NA	0.263485	1.93541
57406:Adipose	ABHD6	abhydrolase domain containing 6	0.246754	0.232306	0.000100732	NA	NA	NA	NA	NA	0.91156	NA	0.559387	0.694601	0.933193	NA	NA	0.0444727	0.00640507	1.89041e-06	NA	NA	NA	NA	NA	0.642825	NA	0.160172	0.0870575	0.745735	NA	NA	1.12526	-1.1772	-1.47315	NA	NA	NA	NA	NA	1.02034	NA	-1.15242	1.17609	-1.01574	NA	NA	2.11536	-3.02767
10365:Adipose	KLF2	Kruppel-like factor 2 (lung)	0.0121928	0.705469	0.000391482	NA	NA	NA	NA	NA	0.60233	NA	0.928537	0.934377	0.802346	NA	NA	3.93252e-05	0.265987	1.21847e-05	NA	NA	NA	NA	NA	0.127967	NA	0.781641	0.692967	0.42355	NA	NA	1.4	1.14764	1.64216	NA	NA	NA	NA	NA	1.05684	NA	-1.03828	1.0383	-1.06643	NA	NA	4.97301	1.1428
5199:Adipose	CFP	complement factor properdin	0.754773	0.765744	0.000165088	NA	NA	NA	NA	NA	0.514423	NA	0.319791	0.725446	0.386148	NA	NA	0.523808	0.389104	3.51918e-06	NA	NA	NA	NA	NA	0.0792954	NA	0.023552	0.12749	0.0220942	NA	NA	1.05079	1.10012	1.62556	NA	NA	NA	NA	NA	1.3961	NA	1.22864	1.11048	1.46131	NA	NA	0.646505	0.879468
79178:Adipose	THTPA	thiamine triphosphatase	0.241738	0.197834	3.14093e-05	NA	NA	NA	NA	NA	0.756691	NA	0.911	0.825494	0.884422	NA	NA	0.0422503	0.00438539	3.32721e-07	NA	NA	NA	NA	NA	0.433036	NA	0.732794	0.337852	0.613476	NA	NA	1.08564	-1.13208	-1.36312	NA	NA	NA	NA	NA	-1.03827	NA	1.02633	1.1007	-1.02609	NA	NA	2.13985	-3.19201
963:Adipose	CD53	CD53 molecule	0.477602	0.565553	0.00392712	NA	NA	NA	NA	NA	0.412483	NA	0.161726	0.867023	0.358585	NA	NA	0.197755	0.090872	0.000271656	NA	NA	NA	NA	NA	0.0420968	NA	0.00255087	0.463945	0.0167985	NA	NA	1.10618	1.18193	1.3779	NA	NA	NA	NA	NA	1.41044	NA	1.89665	-1.09041	1.11959	NA	NA	1.32294	1.77223
25813:Adipose	SAMM50	sorting and assembly machinery component 50 homolog (S. cerevisiae)	0.376181	0.318355	9.65737e-05	NA	NA	NA	NA	NA	0.324219	NA	0.903225	0.934745	NA	NA	NA	0.114968	0.012787	1.7808e-06	NA	NA	NA	NA	NA	0.0223856	NA	0.703876	0.693977	NA	NA	NA	1.08552	-1.18958	-1.38844	NA	NA	NA	NA	NA	1.1506	NA	-1.0282	-1.02332	NA	NA	NA	1.6328	-2.72152
25797:Adipose	QPCT	glutaminyl-peptide cyclotransferase	0.439093	0.605346	3.68593e-05	NA	NA	NA	NA	NA	0.877654	NA	0.564817	0.584814	0.745888	NA	NA	0.164563	0.120279	4.16438e-07	NA	NA	NA	NA	NA	0.598653	NA	0.165371	0.0177611	0.310875	NA	NA	1.11273	1.13951	1.5471	NA	NA	NA	NA	NA	-1.08334	NA	1.13871	-1.23366	-1.06157	NA	NA	1.43161	1.61944
641371:Adipose	ACOT1	acyl-CoA thioesterase 1	0.403651	0.934869	0.00070961	NA	NA	NA	NA	NA	0.716645	NA	0.87811	0.890048	0.922589	NA	NA	0.0320198	0.177062	2.71366e-06	NA	NA	NA	NA	NA	0.0856646	NA	0.434186	0.1191	0.124485	NA	NA	-0.588904	0.0804596	-0.859923	NA	NA	NA	NA	NA	-1.04646	NA	-1.34018	1.58848	-1.19321	NA	NA	0.0208546	-0.182252
10965:Adipose	ACOT2	acyl-CoA thioesterase 2	0.403651	0.934869	0.00070961	NA	NA	NA	NA	NA	0.716645	NA	0.87811	0.890048	0.922589	NA	NA	0.0320198	0.177062	2.71366e-06	NA	NA	NA	NA	NA	0.0856646	NA	0.434186	0.1191	0.124485	NA	NA	-0.588904	0.0804596	-0.859923	NA	NA	NA	NA	NA	-1.04646	NA	-1.34018	1.58848	-1.19321	NA	NA	0.0208546	-0.182252
51085:Adipose	MLXIPL	MLX interacting protein-like	0.840654	0.130462	0.000259162	NA	NA	NA	NA	NA	0.561825	NA	0.985028	0.680642	0.553541	NA	NA	0.665005	0.00190237	6.67691e-06	NA	NA	NA	NA	NA	0.103572	NA	0.955	0.0717645	0.0797051	NA	NA	1.03062	-1.28502	-1.94273	NA	NA	NA	NA	NA	-1.04508	NA	1.00529	-1.57017	1.34904	NA	NA	0.438167	-3.54852
8507:Adipose	ENC1	ectodermal-neural cortex 1 (with BTB domain)	0.369707	0.164551	0.0497537	NA	NA	NA	NA	NA	0.442216	NA	0.761456	0.609449	0.209074	NA	NA	0.109573	0.00285363	0.00951609	NA	NA	NA	NA	NA	0.0526756	NA	0.420693	0.0243246	0.0030097	NA	NA	1.16302	1.42979	1.38719	NA	NA	NA	NA	NA	1.12863	NA	1.21602	1.40482	1.49619	NA	NA	1.65881	3.37626
25950:Adipose	RWDD3	RWD domain containing 3	0.742763	0.52938	1.4279e-05	NA	NA	NA	NA	NA	0.60611	NA	0.900683	0.734489	0.59864	NA	NA	0.506701	0.0684596	9.1661e-08	NA	NA	NA	NA	NA	0.130921	NA	0.696101	0.155455	0.111842	NA	NA	1.09501	-1.18063	-1.81558	NA	NA	NA	NA	NA	-1.09199	NA	1.05642	-1.14324	-1.09821	NA	NA	0.673612	-1.92067
6675:Adipose	UAP1	UDP-N-acteylglucosamine pyrophosphorylase 1	0.553015	0.520904	4.54204e-05	NA	NA	NA	NA	NA	NA	NA	NA	NA	0.652977	NA	NA	0.274604	0.0646771	5.77589e-07	NA	NA	NA	NA	NA	NA	NA	NA	NA	0.174126	NA	NA	1.07924	1.23054	1.74968	NA	NA	NA	NA	NA	NA	NA	NA	NA	1.10089	NA	NA	1.11687	1.94985
976:Adipose	CD97	CD97 molecule	0.0774691	0.684641	0.0014454	NA	NA	NA	NA	NA	0.239956	NA	0.951165	0.998072	0.322012	NA	NA	0.00326223	0.234409	7.22084e-05	NA	NA	NA	NA	NA	0.0103031	NA	0.853211	0.984951	0.0115282	NA	NA	1.22189	1.10201	1.41148	NA	NA	NA	NA	NA	1.18356	NA	-1.01274	1.0015	1.33614	NA	NA	3.25092	1.22428
4836:Adipose	NMT1	N-myristoyltransferase 1	0.254379	0.164551	0.0172044	NA	NA	NA	NA	NA	0.371678	NA	0.291859	0.817185	0.599889	NA	NA	0.0474046	0.00285906	0.00206776	NA	NA	NA	NA	NA	0.0333345	NA	0.0162225	0.320569	0.113798	NA	NA	1.11114	-1.23763	-1.3379	NA	NA	NA	NA	NA	1.20673	NA	1.18	-1.10152	1.08703	NA	NA	2.08468	-3.37545
9046:Adipose	DOK2	docking protein 2, 56kDa	0.430666	0.498631	0.000730426	NA	NA	NA	NA	NA	0.644042	NA	0.609162	0.743559	0.231299	NA	NA	0.157708	0.056483	2.83707e-05	NA	NA	NA	NA	NA	0.159894	NA	0.207461	0.18039	0.00374653	NA	NA	1.12637	1.169	1.51098	NA	NA	NA	NA	NA	1.23262	NA	1.13906	1.13777	1.4211	NA	NA	1.45619	2.01862
1435:Adipose	CSF1	colony stimulating factor 1 (macrophage)	0.945879	0.544955	4.8512e-05	NA	NA	NA	NA	NA	0.652983	NA	0.555033	0.734489	0.438027	NA	NA	0.873242	0.0742968	6.31262e-07	NA	NA	NA	NA	NA	0.167805	NA	0.154488	0.152709	0.0352749	NA	NA	-1.00801	1.14053	1.34898	NA	NA	NA	NA	NA	1.08121	NA	-1.17265	1.15539	1.12577	NA	NA	-0.161177	1.87833
4190:Adipose	MDH1	malate dehydrogenase 1, NAD (soluble)	0.216266	0.353403	0.000391482	NA	NA	NA	NA	NA	0.588812	NA	0.73318	0.600039	0.991492	NA	NA	0.0317207	0.0173586	1.2185e-05	NA	NA	NA	NA	NA	0.119041	NA	0.377971	0.0197785	0.964633	NA	NA	1.09431	-1.29184	-1.57267	NA	NA	NA	NA	NA	-1.06062	NA	1.0679	-1.23926	-1.00211	NA	NA	2.2745	-2.58284
84617:Adipose	TUBB6	tubulin, beta 6 class V	0.275083	0.56959	0.0841406	NA	NA	NA	NA	NA	0.124828	NA	0.729637	0.69527	0.214809	NA	NA	0.0564236	0.0928907	0.0199609	NA	NA	NA	NA	NA	0.000527763	NA	0.369741	0.0879286	0.00322242	NA	NA	1.08838	1.19843	1.22124	NA	NA	NA	NA	NA	1.29278	NA	1.23078	1.41336	1.65014	NA	NA	1.99986	1.76048
6309:Adipose	SC5DL	sterol-C5-desaturase (ERG3 delta-5-desaturase homolog, S. cerevisiae)-like	0.877581	0.250615	0.000246206	NA	NA	NA	NA	NA	0.435917	NA	0.565794	0.667037	0.7646	NA	NA	0.736244	0.00727793	6.13383e-06	NA	NA	NA	NA	NA	0.050762	NA	0.16678	0.0616602	0.346553	NA	NA	-1.03297	-1.41087	-2.39027	NA	NA	NA	NA	NA	1.20732	NA	1.14789	-1.40602	-1.04813	NA	NA	-0.340585	-2.97176
489:Adipose	ATP2A3	ATPase, Ca++ transporting, ubiquitous	0.294222	0.531666	0.000132924	NA	NA	NA	NA	NA	0.685481	NA	0.793757	0.680642	0.542626	NA	NA	0.0658322	0.0692525	2.64174e-06	NA	NA	NA	NA	NA	0.20879	NA	0.47209	0.0718617	0.0715778	NA	NA	-1.09096	1.17821	1.8812	NA	NA	NA	NA	NA	-1.03411	NA	1.14264	-1.47709	1.13136	NA	NA	-1.92329	1.91474
8192:Adipose	CLPP	ClpP caseinolytic peptidase, ATP-dependent, proteolytic subunit homolog (E. coli)	0.906092	0.165105	2.86719e-05	NA	NA	NA	NA	NA	0.721482	NA	0.976956	0.734489	0.658996	NA	NA	0.790219	0.00292575	2.94608e-07	NA	NA	NA	NA	NA	0.352443	NA	0.929173	0.155063	0.18138	NA	NA	1.01657	-1.15879	-1.38566	NA	NA	NA	NA	NA	1.02409	NA	-1.00738	-1.11753	-1.43381	NA	NA	0.268875	-3.36562
134429:Adipose	STARD4	StAR-related lipid transfer (START) domain containing 4	0.108013	0.527526	0.117589	NA	NA	NA	NA	NA	0.964028	NA	0.794366	0.663282	0.0285539	NA	NA	0.00665727	0.0676496	0.0326248	NA	NA	NA	NA	NA	0.721704	NA	0.474718	0.0530087	2.39369e-05	NA	NA	-1.19882	1.2244	-1.34017	NA	NA	NA	NA	NA	1.01126	NA	1.06493	1.20226	-2.75156	NA	NA	-2.95765	1.9268
9912:Adipose	ARHGAP44	Rho GTPase activating protein 44	0.426457	0.281784	0.0280229	NA	NA	NA	NA	NA	0.490071	NA	0.358978	0.869572	0.123957	NA	NA	0.153597	0.0095998	0.00423467	NA	NA	NA	NA	NA	0.068414	NA	0.0388259	0.476227	0.000821409	NA	NA	-1.07061	1.19423	1.23758	NA	NA	NA	NA	NA	-1.10857	NA	-1.78421	1.16778	1.53102	NA	NA	-1.47135	2.8496
152831:Adipose	KLB	klotho beta	0.222065	0.301791	0.00104141	NA	NA	NA	NA	NA	NA	NA	NA	NA	0.611662	NA	NA	0.0341707	0.0110364	4.70551e-05	NA	NA	NA	NA	NA	NA	NA	NA	NA	0.124829	NA	NA	1.19026	-1.35878	-1.81293	NA	NA	NA	NA	NA	NA	NA	NA	NA	-1.09738	NA	NA	2.2399	-2.78752
5230:Adipose	PGK1	phosphoglycerate kinase 1	0.23184	0.386849	0.000297529	NA	NA	NA	NA	NA	0.66678	NA	0.485214	0.663282	0.996287	NA	NA	0.0380395	0.0232438	8.16816e-06	NA	NA	NA	NA	NA	0.184448	NA	0.0964499	0.0530887	0.984921	NA	NA	1.07501	-1.20435	-1.47499	NA	NA	NA	NA	NA	-1.10774	NA	2.46156	3.40014	-1.00121	NA	NA	2.1896	-2.44797
1356:Adipose	CP	ceruloplasmin (ferroxidase)	0.374542	0.331218	0.00345266	NA	NA	NA	NA	NA	0.981003	NA	0.325937	0.608737	0.470455	NA	NA	0.113734	0.0140592	0.000229412	NA	NA	NA	NA	NA	0.750134	NA	0.0250174	0.0226171	0.0448903	NA	NA	1.11856	-1.1407	-1.41047	NA	NA	NA	NA	NA	-1.05105	NA	-1.23556	-1.30132	1.16195	NA	NA	1.63866	-2.67873
201595:Adipose	STT3B	STT3, subunit of the oligosaccharyltransferase complex, homolog B (S. cerevisiae)	0.295312	0.279205	0.0100301	NA	NA	NA	NA	NA	0.331739	NA	0.326268	0.681986	0.710022	NA	NA	0.0668132	0.00925633	0.000971363	NA	NA	NA	NA	NA	0.0237667	NA	0.0253352	0.0777153	0.249534	NA	NA	1.06691	-1.20835	-1.30726	NA	NA	NA	NA	NA	1.29259	NA	1.15532	-1.10453	1.16973	NA	NA	1.91587	-2.86576
8801:Adipose	SUCLG2	succinate-CoA ligase, GDP-forming, beta subunit	0.637335	0.363898	0.000593633	NA	NA	NA	NA	NA	0.65128	NA	0.29019	0.906947	0.424396	NA	NA	0.368806	0.0198689	2.10455e-05	NA	NA	NA	NA	NA	0.165268	NA	0.0156984	0.584113	0.0308057	NA	NA	1.03892	-1.16596	-1.46136	NA	NA	NA	NA	NA	-1.09502	NA	-1.18416	-1.04299	1.38826	NA	NA	0.915143	-2.52076
245972:Adipose	ATP6V0D2	ATPase, H+ transporting, lysosomal 38kDa, V0 subunit d2	NA	0.996963	6.18444e-06	NA	NA	NA	NA	NA	NA	NA	NA	NA	0.956809	NA	NA	NA	0.989269	2.6454e-08	NA	NA	NA	NA	NA	NA	NA	NA	NA	0.825044	NA	NA	NA	1.0013	2.37947	NA	NA	NA	NA	NA	NA	NA	NA	NA	1.00818	NA	NA	NA	0.0136108
5031:Adipose	P2RY6	pyrimidinergic receptor P2Y, G-protein coupled, 6	0.447974	0.45877	0.000531405	NA	NA	NA	NA	NA	0.748792	NA	0.714389	0.728491	0.195195	NA	NA	0.170886	0.0450706	1.79648e-05	NA	NA	NA	NA	NA	0.422111	NA	0.347171	0.141824	0.00257963	NA	NA	1.08964	1.18404	1.36884	NA	NA	NA	NA	NA	1.01961	NA	1.09428	-1.15227	1.51469	NA	NA	1.40965	2.13103
56911:Adipose	MAP3K7CL	MAP3K7 C-terminal like	NA	NA	NA	NA	NA	NA	NA	NA	0.189955	NA	0.0457911	0.580433	0.837125	NA	NA	NA	NA	NA	NA	NA	NA	NA	NA	0.00457177	NA	7.2397e-05	0.0159216	0.501846	NA	NA	NA	NA	NA	NA	NA	NA	NA	NA	-1.99198	NA	-2.78711	-1.6948	-1.02558	NA	NA	NA	NA
83593:Adipose	RASSF5	Ras association (RalGDS/AF-6) domain family member 5	0.410796	0.122498	0.000541977	NA	NA	NA	NA	NA	0.721482	NA	0.355466	0.923322	0.727386	NA	NA	0.140591	0.00175421	1.86516e-05	NA	NA	NA	NA	NA	0.272719	NA	0.0372499	0.651352	0.276478	NA	NA	1.10156	1.28821	1.42253	NA	NA	NA	NA	NA	-1.0266	NA	1.43139	-1.08774	1.06696	NA	NA	1.52156	3.58282
94:Adipose	ACVRL1	activin A receptor type II-like 1	0.150205	0.506304	5.99694e-05	NA	NA	NA	NA	NA	0.415935	NA	0.904005	0.888505	0.901988	NA	NA	0.0148438	0.0586725	8.70543e-07	NA	NA	NA	NA	NA	0.0443336	NA	0.708032	0.530255	0.66109	NA	NA	1.10272	1.13389	1.41889	NA	NA	NA	NA	NA	1.12775	NA	1.03824	1.04222	-1.03035	NA	NA	2.61563	1.99942
1831:Adipose	TSC22D3	TSC22 domain family, member 3	0.602374	0.394866	0.000451715	NA	NA	NA	NA	NA	0.256038	NA	0.348288	0.740486	0.98005	NA	NA	0.329143	0.0255361	1.45742e-05	NA	NA	NA	NA	NA	0.0128131	NA	0.0342203	0.172262	0.909792	NA	NA	1.07307	1.34434	1.4687	NA	NA	NA	NA	NA	1.34679	NA	-1.25355	-1.11593	1.0172	NA	NA	0.995145	2.40396
515:Adipose	ATP5F1	ATP synthase, H+ transporting, mitochondrial Fo complex, subunit B1	0.555201	0.293203	0.000361215	NA	NA	NA	NA	NA	0.564403	NA	0.764949	0.880035	0.334522	NA	NA	0.277399	0.0104873	1.05107e-05	NA	NA	NA	NA	NA	0.105501	NA	0.426723	0.500463	0.0126058	NA	NA	1.04401	-1.18334	-1.41027	NA	NA	NA	NA	NA	1.12368	NA	1.07108	-1.05576	-1.28778	NA	NA	1.11023	-2.81028
80777:Adipose	CYB5B	cytochrome b5 type B (outer mitochondrial membrane)	0.946764	0.31787	4.11406e-05	NA	NA	NA	NA	NA	0.425503	NA	0.72556	0.931126	0.626306	NA	NA	0.875291	0.0122048	5.0037e-07	NA	NA	NA	NA	NA	0.0475512	NA	0.363615	0.681331	0.141144	NA	NA	-1.01427	-1.38369	-2.10016	NA	NA	NA	NA	NA	1.08563	NA	-1.09744	-1.04133	1.18109	NA	NA	-0.158548	-2.74246
713:Adipose	C1QB	complement component 1, q subcomponent, B chain	0.371897	0.618806	0.00162883	NA	NA	NA	NA	NA	0.213301	NA	0.501925	0.672111	0.643011	NA	NA	0.111657	0.133454	8.47804e-05	NA	NA	NA	NA	NA	0.00636539	NA	0.10938	0.0651894	0.15793	NA	NA	1.14035	1.1721	1.46947	NA	NA	NA	NA	NA	1.51589	NA	1.1201	-1.17927	1.50505	NA	NA	1.64864	1.56108
388228:Adipose	SBK1	SH3-binding domain kinase 1	0.784157	0.107789	0.000389829	NA	NA	NA	NA	NA	NA	NA	NA	NA	0.754773	NA	NA	0.565078	0.0013613	1.20061e-05	NA	NA	NA	NA	NA	NA	NA	NA	NA	0.328544	NA	NA	1.03276	-1.37472	-1.79403	NA	NA	NA	NA	NA	NA	NA	NA	NA	1.24166	NA	NA	0.583008	-3.68981
28970:Adipose	C11orf54	chromosome 11 open reading frame 54	0.494118	0.516361	0.0184459	NA	NA	NA	NA	NA	0.480128	NA	0.280484	0.621904	0.327803	NA	NA	0.212274	0.0624829	0.00229533	NA	NA	NA	NA	NA	0.0647163	NA	0.0145858	0.0276758	0.0119375	NA	NA	1.05842	-1.20802	-1.44863	NA	NA	NA	NA	NA	1.06761	NA	1.42542	-1.3728	1.30286	NA	NA	1.27986	-1.96747
950:Adipose	SCARB2	scavenger receptor class B, member 2	0.0926095	0.670204	0.108589	NA	NA	NA	NA	NA	0.192713	NA	0.162591	0.831728	0.55216	NA	NA	0.00459881	0.197831	0.0290057	NA	NA	NA	NA	NA	0.00483325	NA	0.00261694	0.368747	0.0786964	NA	NA	1.17071	1.09987	1.15412	NA	NA	NA	NA	NA	1.93228	NA	1.34155	1.10187	-1.12366	NA	NA	3.1108	1.32987
6586:Adipose	SLIT3	slit homolog 3 (Drosophila)	0.386243	0.657356	0.00030865	NA	NA	NA	NA	NA	0.157572	NA	0.620692	0.941027	0.64846	NA	NA	0.122569	0.17984	8.73819e-06	NA	NA	NA	NA	NA	0.00193792	NA	0.221977	0.725765	0.164478	NA	NA	1.1002	1.09124	1.49189	NA	NA	NA	NA	NA	1.53634	NA	1.14524	1.04722	-1.05188	NA	NA	1.59782	1.38751
4719:Adipose	NDUFS1	NADH dehydrogenase (ubiquinone) Fe-S protein 1, 75kDa (NADH-coenzyme Q reductase)	0.356229	0.054415	8.72038e-05	NA	NA	NA	NA	NA	1	NA	0.615834	0.96512	0.974711	NA	NA	0.101269	0.000440753	1.51405e-06	NA	NA	NA	NA	NA	0.978111	NA	0.215752	0.831536	0.889619	NA	NA	1.11396	-1.34139	-1.51545	NA	NA	NA	NA	NA	-1.00314	NA	1.11349	1.02116	1.00865	NA	NA	1.70103	-4.16259
7805:Adipose	LAPTM5	lysosomal protein transmembrane 5	0.565454	0.8296	0.0211336	NA	NA	NA	NA	NA	0.170064	NA	0.102763	0.988042	0.334522	NA	NA	0.288463	0.518469	0.00283292	NA	NA	NA	NA	NA	0.00294135	NA	0.000730435	0.934718	0.0127488	NA	NA	1.08966	1.04532	1.39514	NA	NA	NA	NA	NA	1.80196	NA	1.82957	-1.00866	2.06416	NA	NA	1.08442	0.656763
2170:Adipose	FABP3	fatty acid binding protein 3, muscle and heart (mammary-derived growth inhibitor)	0.339272	0.618806	0.951251	NA	NA	NA	NA	NA	0.254306	NA	0.15418	0.242698	0.572969	NA	NA	0.0911171	0.133345	0.912998	NA	NA	NA	NA	NA	0.0125105	NA	0.00204982	0.000424331	0.0908557	NA	NA	-1.20958	1.3208	-1.05629	NA	NA	NA	NA	NA	1.6506	NA	3.10569	3.04017	1.19425	NA	NA	-1.75682	1.56155
137964:Adipose	AGPAT6	1-acylglycerol-3-phosphate O-acyltransferase 6	0.0100911	0.516361	0.0751988	NA	NA	NA	NA	NA	0.491505	NA	0.841677	0.728491	0.558496	NA	NA	2.41855e-05	0.0627428	0.0171212	NA	NA	NA	NA	NA	0.0694686	NA	0.568699	0.133066	0.0833584	NA	NA	1.24726	-1.1081	-1.17166	NA	NA	NA	NA	NA	1.07325	NA	1.03156	1.09425	1.14542	NA	NA	5.16049	-1.96535
7077:Adipose	TIMP2	TIMP metallopeptidase inhibitor 2	0.417374	0.605912	0.000129927	NA	NA	NA	NA	NA	0.280857	NA	0.784184	0.970003	0.454295	NA	NA	0.145951	0.120981	2.56575e-06	NA	NA	NA	NA	NA	0.0164711	NA	0.457878	0.854482	0.0395446	NA	NA	-1.12851	1.21468	1.37261	NA	NA	NA	NA	NA	1.19291	NA	-1.06507	1.01523	1.19732	NA	NA	-1.50043	1.6162
2821:Adipose	GPI	glucose-6-phosphate isomerase	0.295666	0.272299	0.00053484	NA	NA	NA	NA	NA	0.34968	NA	0.732899	0.843193	0.723306	NA	NA	0.0670743	0.00865347	1.81859e-05	NA	NA	NA	NA	NA	0.027564	NA	0.377484	0.397142	0.272145	NA	NA	1.06938	-1.14213	-1.36198	NA	NA	NA	NA	NA	1.16907	NA	1.13137	-1.06654	-1.11569	NA	NA	1.91391	-2.89555
1347:Adipose	COX7A2	cytochrome c oxidase subunit VIIa polypeptide 2 (liver)	0.140258	0.535259	0.000642847	NA	NA	NA	NA	NA	NA	NA	NA	NA	0.655809	NA	NA	0.0127211	0.0716805	2.36398e-05	NA	NA	NA	NA	NA	NA	NA	NA	NA	0.17707	NA	NA	1.13945	-1.17792	-1.54933	NA	NA	NA	NA	NA	NA	NA	NA	NA	-1.38646	NA	NA	2.6827	-1.89693
51478:Adipose	HSD17B7	hydroxysteroid (17-beta) dehydrogenase 7	0.392264	0.45861	0.00591889	NA	NA	NA	NA	NA	1	NA	0.305388	0.725446	0.16335	NA	NA	0.12692	0.0449678	0.000476361	NA	NA	NA	NA	NA	1	NA	0.0195157	0.128565	0.00175602	NA	NA	-1.11771	-1.20194	-1.38612	NA	NA	NA	NA	NA	-1	NA	1.41509	-1.19174	-1.31409	NA	NA	-1.57861	-2.13216
633:Adipose	BGN	biglycan	0.141319	0.427349	0.056283	NA	NA	NA	NA	NA	0.2996	NA	0.22972	0.917417	0.399727	NA	NA	0.0130014	0.0343028	0.0113998	NA	NA	NA	NA	NA	0.0191273	NA	0.00805681	0.631667	0.0246511	NA	NA	1.30626	1.24337	1.29516	NA	NA	NA	NA	NA	1.33543	NA	1.37954	-1.08727	1.36384	NA	NA	2.67327	2.2638
683:Adipose	BST1	bone marrow stromal cell antigen 1	0.748533	0.676974	9.77946e-05	NA	NA	NA	NA	NA	0.721482	NA	0.266239	0.681986	0.705137	NA	NA	0.513232	0.217861	1.81269e-06	NA	NA	NA	NA	NA	0.257078	NA	0.0128192	0.0778782	0.239446	NA	NA	1.03728	1.14462	1.4966	NA	NA	NA	NA	NA	1.01433	NA	1.47443	-1.22551	1.06383	NA	NA	0.663204	1.27035
4814:Adipose	NINJ1	ninjurin 1	0.329742	0.270673	0.00650604	NA	NA	NA	NA	NA	0.339689	NA	0.209206	0.916515	0.787898	NA	NA	0.0853423	0.0084956	0.000547948	NA	NA	NA	NA	NA	0.0261168	NA	0.00497643	0.624308	0.388529	NA	NA	1.09604	1.14892	1.27134	NA	NA	NA	NA	NA	1.31055	NA	1.53457	-1.04243	-1.09844	NA	NA	1.79096	2.90368
1292:Adipose	COL6A2	collagen, type VI, alpha 2	0.113493	0.797245	0.0598111	NA	NA	NA	NA	NA	0.124828	NA	0.43565	0.644854	0.770837	NA	NA	0.00743396	0.448999	0.0124018	NA	NA	NA	NA	NA	0.000377855	NA	0.0702237	0.0333212	0.357917	NA	NA	1.20763	1.12584	1.45097	NA	NA	NA	NA	NA	1.70349	NA	1.36284	1.18789	1.04637	NA	NA	2.91145	0.771517
883:Adipose	CCBL1	cysteine conjugate-beta lyase, cytoplasmic	0.904796	0.684529	4.11406e-05	NA	NA	NA	NA	NA	0.473976	NA	0.53468	0.663282	0.747243	NA	NA	0.786925	0.234324	4.98609e-07	NA	NA	NA	NA	NA	0.0629969	NA	0.137061	0.0534485	0.314377	NA	NA	1.01114	-1.09643	-1.53046	NA	NA	NA	NA	NA	-1.07428	NA	-1.15786	-1.13758	-1.09843	NA	NA	0.273206	-1.22451
2271:Adipose	FH	fumarate hydratase	0.205879	0.42445	0.00616139	NA	NA	NA	NA	NA	0.329173	NA	0.807639	0.991813	0.19735	NA	NA	0.0283644	0.0331772	0.000502806	NA	NA	NA	NA	NA	0.0230726	NA	0.498372	0.950138	0.0026373	NA	NA	1.12939	-1.171	-1.3641	NA	NA	NA	NA	NA	1.13647	NA	1.06831	-1.00634	-1.20584	NA	NA	2.32606	-2.27981
7517:Adipose	XRCC3	X-ray repair complementing defective repair in Chinese hamster cells 3	0.5606	0.102318	0.000690426	NA	NA	NA	NA	NA	NA	NA	NA	NA	0.828759	NA	NA	0.282895	0.00124458	2.6501e-05	NA	NA	NA	NA	NA	NA	NA	NA	NA	0.480513	NA	NA	1.09068	-1.33449	-1.58534	NA	NA	NA	NA	NA	NA	NA	NA	NA	-1.05123	NA	NA	1.09732	-3.72754
29933:Adipose	GPR132	G protein-coupled receptor 132	NA	0.599974	3.6634e-05	NA	NA	NA	NA	NA	NA	NA	NA	NA	0.971067	NA	NA	NA	0.11397	4.07231e-07	NA	NA	NA	NA	NA	NA	NA	NA	NA	0.876102	NA	NA	NA	1.13549	1.54864	NA	NA	NA	NA	NA	NA	NA	NA	NA	1.00923	NA	NA	NA	1.64931
283:Adipose	ANG	angiogenin, ribonuclease, RNase A family, 5	0.997865	0.9301	3.83886e-05	NA	NA	NA	NA	NA	0.542055	NA	0.346539	0.927732	0.970955	NA	NA	0.977488	0.139037	2.57273e-08	NA	NA	NA	NA	NA	0.0920058	NA	0.0329527	0.671676	0.477913	NA	NA	-0.33435	0.561482	1.22936	NA	NA	NA	NA	NA	1.43401	NA	-1.61213	-1.12795	-0.441314	NA	NA	-0.0350935	0.920327
22821:Adipose	RASA3	RAS p21 protein activator 3	0.0578892	0.664054	0.193409	NA	NA	NA	NA	NA	0.445686	NA	0.646432	0.654701	0.137041	NA	NA	0.00163106	0.189048	0.0685606	NA	NA	NA	NA	NA	0.0537485	NA	0.253654	0.0475976	0.00114882	NA	NA	1.21362	-1.11339	-1.22023	NA	NA	NA	NA	NA	1.21008	NA	1.18311	-1.17556	1.37895	NA	NA	3.52895	-1.35747
3101:Adipose	HK3	hexokinase 3 (white cell)	0.10668	0.970696	0.000299029	NA	NA	NA	NA	NA	NA	NA	NA	NA	0.585836	NA	NA	0.00648731	0.898446	8.36412e-06	NA	NA	NA	NA	NA	NA	NA	NA	NA	0.102777	NA	NA	1.14313	1.00977	1.43849	NA	NA	NA	NA	NA	NA	NA	NA	NA	1.17446	NA	NA	2.96844	0.129178
51393:Adipose	TRPV2	transient receptor potential cation channel, subfamily V, member 2	0.938181	0.321977	0.000373731	NA	NA	NA	NA	NA	0.693004	NA	0.293899	0.690743	0.814787	NA	NA	0.857008	0.0131376	1.10896e-05	NA	NA	NA	NA	NA	0.217734	NA	0.0166659	0.0841151	0.447618	NA	NA	1.01556	1.27426	1.81317	NA	NA	NA	NA	NA	1.30563	NA	1.37333	1.26147	-1.06242	NA	NA	0.182043	2.70934
3952:Adipose	LEP	leptin	0.503164	0.165518	0.00440661	NA	NA	NA	NA	NA	0.163227	NA	0.807817	0.88369	0.611861	NA	NA	0.222435	0.00294388	0.000318977	NA	NA	NA	NA	NA	0.00263327	NA	0.499305	0.512945	0.125027	NA	NA	-1.21539	1.73475	2.3893	NA	NA	NA	NA	NA	1.90414	NA	1.11826	1.1572	1.06548	NA	NA	-1.25103	3.36298
55806:Adipose	HR	hair growth associated	0.456222	0.138782	0.0749675	NA	NA	NA	NA	NA	0.721482	NA	0.311109	0.644854	0.334982	NA	NA	0.179747	0.00212352	0.0170298	NA	NA	NA	NA	NA	0.312151	NA	0.0207034	0.0322111	0.0130302	NA	NA	1.11271	1.42147	1.36894	NA	NA	NA	NA	NA	-1.08062	NA	1.29431	1.28558	1.30216	NA	NA	1.37994	3.50193
51110:Adipose	LACTB2	lactamase, beta 2	0.807725	0.0714224	8.72038e-05	NA	NA	NA	NA	NA	0.957916	NA	0.488241	0.8999	0.943548	NA	NA	0.60482	0.000649167	1.51679e-06	NA	NA	NA	NA	NA	0.712224	NA	0.0989464	0.56181	0.781791	NA	NA	-1.04605	-1.52417	-2.28075	NA	NA	NA	NA	NA	1.02013	NA	1.13006	-1.05774	1.01569	NA	NA	-0.524066	-4.0006
11184:Adipose	MAP4K1	mitogen-activated protein kinase kinase kinase kinase 1	0.404335	0.516361	4.72222e-05	NA	NA	NA	NA	NA	0.656218	NA	0.566246	0.817185	0.793786	NA	NA	0.134558	0.0624302	6.1139e-07	NA	NA	NA	NA	NA	0.174224	NA	0.167192	0.318513	0.401687	NA	NA	1.13516	1.14342	1.51685	NA	NA	NA	NA	NA	1.04994	NA	1.29811	-1.10603	1.04144	NA	NA	1.54615	1.9679
64849:Adipose	SLC13A3	solute carrier family 13 (sodium-dependent dicarboxylate transporter), member 3	NA	0.536092	0.0062989	NA	NA	NA	NA	NA	0.721482	NA	0.584027	0.989088	0.0379342	NA	NA	NA	0.0721342	0.000520618	NA	NA	NA	NA	NA	0.351562	NA	0.183525	0.944137	5.23772e-05	NA	NA	NA	1.15825	1.33882	NA	NA	NA	NA	NA	1.04951	NA	1.29587	-1.04702	2.09345	NA	NA	NA	1.89367
8832:Adipose	CD84	CD84 molecule	0.112018	0.861023	0.00053015	NA	NA	NA	NA	NA	NA	NA	NA	NA	0.55396	NA	NA	0.0071871	0.5977	1.78877e-05	NA	NA	NA	NA	NA	NA	NA	NA	NA	0.0800818	NA	NA	1.22341	1.0385	1.43452	NA	NA	NA	NA	NA	NA	NA	NA	NA	1.18481	NA	NA	2.92562	0.535843
1580:Adipose	CYP4B1	cytochrome P450, family 4, subfamily B, polypeptide 1	0.0681106	0.99539	0.179191	NA	NA	NA	NA	NA	0.250799	NA	0.0471783	0.805423	0.810453	NA	NA	0.00248746	0.980184	0.0609486	NA	NA	NA	NA	NA	0.0115262	NA	9.36947e-05	0.293638	0.437442	NA	NA	1.22891	1.00192	1.22468	NA	NA	NA	NA	NA	1.76484	NA	2.59402	1.14969	-1.04671	NA	NA	3.36037	0.0251362
1520:Adipose	CTSS	cathepsin S	0.27052	0.397827	0.000376244	NA	NA	NA	NA	NA	NA	NA	NA	NA	0.799104	NA	NA	0.054143	0.0263258	1.11941e-05	NA	NA	NA	NA	NA	NA	NA	NA	NA	0.413849	NA	NA	1.21318	1.30945	1.86767	NA	NA	NA	NA	NA	NA	NA	NA	NA	-1.057	NA	NA	2.0201	2.38964
3123:Adipose	HLA-DRB1	major histocompatibility complex, class II, DR beta 1	0.477855	0.83009	0.000939085	NA	NA	NA	NA	NA	0.369919	NA	0.328758	0.880842	0.750233	NA	NA	0.197969	0.212	2.03113e-05	NA	NA	NA	NA	NA	0.0321868	NA	0.0261305	0.502995	0.0976495	NA	NA	1.10408	0.0416466	1.25205	NA	NA	NA	NA	NA	1.22508	NA	1.64689	1.11609	1.48101	NA	NA	1.32229	0.264364
3127:Adipose	HLA-DRB5	major histocompatibility complex, class II, DR beta 5	0.477855	0.83009	0.000939085	NA	NA	NA	NA	NA	0.369919	NA	0.328758	0.880842	0.750233	NA	NA	0.197969	0.212	2.03113e-05	NA	NA	NA	NA	NA	0.0321868	NA	0.0261305	0.502995	0.0976495	NA	NA	1.10408	0.0416466	1.25205	NA	NA	NA	NA	NA	1.22508	NA	1.64689	1.11609	1.48101	NA	NA	1.32229	0.264364
100507709:Adipose	LOC100507709	HLA class II histocompatibility antigen, DRB1-7 beta chain-like	0.477855	0.83009	0.000939085	NA	NA	NA	NA	NA	0.369919	NA	0.328758	0.880842	0.750233	NA	NA	0.197969	0.212	2.03113e-05	NA	NA	NA	NA	NA	0.0321868	NA	0.0261305	0.502995	0.0976495	NA	NA	1.10408	0.0416466	1.25205	NA	NA	NA	NA	NA	1.22508	NA	1.64689	1.11609	1.48101	NA	NA	1.32229	0.264364
100507714:Adipose	LOC100507714	HLA class II histocompatibility antigen, DRB1-7 beta chain-like	0.477855	0.83009	0.000939085	NA	NA	NA	NA	NA	0.369919	NA	0.328758	0.880842	0.750233	NA	NA	0.197969	0.212	2.03113e-05	NA	NA	NA	NA	NA	0.0321868	NA	0.0261305	0.502995	0.0976495	NA	NA	1.10408	0.0416466	1.25205	NA	NA	NA	NA	NA	1.22508	NA	1.64689	1.11609	1.48101	NA	NA	1.32229	0.264364
7381:Adipose	UQCRB	ubiquinol-cytochrome c reductase binding protein	0.450556	0.419315	0.000286848	NA	NA	NA	NA	NA	NA	NA	NA	NA	0.649317	NA	NA	0.173483	0.0314468	7.55064e-06	NA	NA	NA	NA	NA	NA	NA	NA	NA	0.169016	NA	NA	1.0809	-1.16307	-1.45128	NA	NA	NA	NA	NA	NA	NA	NA	NA	-1.5604	NA	NA	1.40082	-2.30542
25932:Adipose	CLIC4	chloride intracellular channel 4	0.905431	0.55053	0.00395389	NA	NA	NA	NA	NA	0.140785	NA	0.231167	0.734489	0.98061	NA	NA	0.787928	0.0761472	0.000275568	NA	NA	NA	NA	NA	0.00116443	NA	0.00851173	0.154522	0.913645	NA	NA	1.01455	1.12731	1.35408	NA	NA	NA	NA	NA	1.1453	NA	1.33222	1.1504	1.0062	NA	NA	0.271887	1.86552
4004:Adipose	LMO1	LIM domain only 1 (rhombotin 1)	0.665045	0.557406	4.11406e-05	NA	NA	NA	NA	NA	NA	NA	NA	NA	0.815154	NA	NA	0.401076	0.0808408	4.82101e-07	NA	NA	NA	NA	NA	NA	NA	NA	NA	0.448196	NA	NA	-1.05901	1.16534	1.95443	NA	NA	NA	NA	NA	NA	NA	NA	NA	-1.03488	NA	NA	-0.854162	1.83419
11031:Adipose	RAB31	RAB31, member RAS oncogene family	0.683291	0.414026	0.0032469	NA	NA	NA	NA	NA	0.289051	NA	0.257638	0.94973	0.524974	NA	NA	0.422551	0.0290755	0.000211888	NA	NA	NA	NA	NA	0.0172779	NA	0.0112784	0.759711	0.0644083	NA	NA	1.0422	1.25119	1.34126	NA	NA	NA	NA	NA	1.17046	NA	1.35286	1.04047	1.1556	NA	NA	0.815304	2.34271
3055:Adipose	HCK	hemopoietic cell kinase	0.883336	0.317208	0.00170211	NA	NA	NA	NA	NA	0.272434	NA	0.21162	0.930057	0.875711	NA	NA	0.744913	0.0119931	9.01527e-05	NA	NA	NA	NA	NA	0.0147637	NA	0.00532215	0.676751	0.591942	NA	NA	1.02919	1.2388	1.41559	NA	NA	NA	NA	NA	1.70962	NA	1.47729	-1.03069	-1.0254	NA	NA	0.328955	2.75031
717:Adipose	C2	complement component 2	0.708165	0.603884	1.8095e-05	NA	NA	NA	NA	NA	NA	NA	NA	NA	0.99117	NA	NA	0.459768	0.117154	1.4672e-07	NA	NA	NA	NA	NA	NA	NA	NA	NA	0.959993	NA	NA	1.05252	1.22829	1.73635	NA	NA	NA	NA	NA	NA	NA	NA	NA	1.00802	NA	NA	0.750751	1.63407
26577:Adipose	PCOLCE2	procollagen C-endopeptidase enhancer 2	0.432706	0.493088	9.938e-05	NA	NA	NA	NA	NA	1	NA	0.278699	0.847059	0.76182	NA	NA	0.159487	0.0542902	1.85854e-06	NA	NA	NA	NA	NA	0.796438	NA	0.0142957	0.408761	0.343073	NA	NA	-1.13088	1.18118	1.79007	NA	NA	NA	NA	NA	1.03207	NA	-1.52979	-1.10686	1.062	NA	NA	-1.44973	2.03853
7128:Adipose	TNFAIP3	tumor necrosis factor, alpha-induced protein 3	0.183446	0.236598	0.0191789	NA	NA	NA	NA	NA	NA	NA	NA	NA	0.383882	NA	NA	0.0218686	0.00669896	0.002432	NA	NA	NA	NA	NA	NA	NA	NA	NA	0.0216521	NA	NA	1.16613	1.34319	1.29562	NA	NA	NA	NA	NA	NA	NA	NA	NA	1.24795	NA	NA	2.44409	3.00807
7035:Adipose	TFPI	tissue factor pathway inhibitor (lipoprotein-associated coagulation inhibitor)	0.00634334	0.317644	0.0373641	NA	NA	NA	NA	NA	0.542253	NA	0.901026	0.938454	0.988213	NA	NA	7.77073e-06	0.0120972	0.0063548	NA	NA	NA	NA	NA	0.0924054	NA	0.697121	0.711119	0.95037	NA	NA	1.28666	1.18325	1.20127	NA	NA	NA	NA	NA	-1.22158	NA	-1.03841	-1.02591	1.0024	NA	NA	5.60107	2.74643
11082:Adipose	ESM1	endothelial cell-specific molecule 1	0.264567	0.914446	0.158389	NA	NA	NA	NA	NA	0.391241	NA	0.308292	0.120308	0.772593	NA	NA	0.0514105	0.736316	0.0508423	NA	NA	NA	NA	NA	0.0370869	NA	0.0200138	5.18757e-05	0.36085	NA	NA	-1.33803	1.06482	1.4119	NA	NA	NA	NA	NA	-1.54214	NA	-1.47754	-2.14569	1.06997	NA	NA	-2.04538	0.341238
5178:Adipose	PEG3	paternally expressed 3	0.114458	0.31787	0.00172249	NA	NA	NA	NA	NA	NA	NA	NA	NA	0.983389	NA	NA	0.00758908	0.01224	9.17955e-05	NA	NA	NA	NA	NA	NA	NA	NA	NA	0.927785	NA	NA	1.34149	1.3717	2.20375	NA	NA	NA	NA	NA	NA	NA	NA	NA	-1.00495	NA	NA	2.90278	2.74117
6001:Adipose	RGS10	regulator of G-protein signaling 10	0.52295	0.559367	0.000625813	NA	NA	NA	NA	NA	0.469562	NA	0.566821	0.600039	0.732095	NA	NA	0.242666	0.0837465	2.26705e-05	NA	NA	NA	NA	NA	0.0619374	NA	0.167578	0.0198489	0.284438	NA	NA	1.07084	1.17593	1.40744	NA	NA	NA	NA	NA	1.16419	NA	1.17077	-1.22639	1.12768	NA	NA	1.19648	1.81559
5660:Adipose	PSAP	prosaposin	0.0339128	0.484181	0.212779	NA	NA	NA	NA	NA	0.345605	NA	0.413499	0.862224	0.384415	NA	NA	0.000444001	0.0516075	0.0792088	NA	NA	NA	NA	NA	0.0268947	NA	0.0572177	0.451608	0.0218544	NA	NA	1.17653	-1.19544	1.16716	NA	NA	NA	NA	NA	1.26154	NA	1.16749	-1.05234	1.41043	NA	NA	4.03897	-2.06389
210:Adipose	ALAD	aminolevulinate dehydratase	0.718664	0.0413891	0.00100099	NA	NA	NA	NA	NA	0.728202	NA	0.913279	0.663282	0.744614	NA	NA	0.474689	0.000276381	4.47707e-05	NA	NA	NA	NA	NA	0.387596	NA	0.737772	0.0540272	0.306196	NA	NA	1.03323	-1.24213	-1.30589	NA	NA	NA	NA	NA	1.051	NA	1.03052	-1.34562	-1.05209	NA	NA	0.725753	-4.35778
64757:Adipose	2014-03-01	mitochondrial amidoxime reducing component 1	0.902841	0.138782	0.0251598	NA	NA	NA	NA	NA	0.312166	NA	0.371173	0.731754	0.43973	NA	NA	0.783807	0.00211845	0.00365395	NA	NA	NA	NA	NA	0.0209024	NA	0.0421273	0.146547	0.0355952	NA	NA	-1.0446	-1.91103	-1.86462	NA	NA	NA	NA	NA	1.3029	NA	1.23507	-1.281	-1.17441	NA	NA	-0.277311	-3.50295
51339:Adipose	DACT1	dapper, antagonist of beta-catenin, homolog 1 (Xenopus laevis)	0.150205	0.901282	0.000367715	NA	NA	NA	NA	NA	0.461484	NA	0.300629	0.793717	0.964736	NA	NA	0.014834	0.698844	1.0748e-05	NA	NA	NA	NA	NA	0.0593905	NA	0.0182979	0.270792	0.850932	NA	NA	-1.13933	1.02853	1.34775	NA	NA	NA	NA	NA	-1.02598	NA	-1.31703	-1.13365	-1.01282	NA	NA	-2.61592	0.392227
28992:Adipose	MACROD1	MACRO domain containing 1	0.448625	0.185205	0.000666821	NA	NA	NA	NA	NA	0.894445	NA	0.485834	0.82744	0.558496	NA	NA	0.171502	0.00370579	2.51153e-05	NA	NA	NA	NA	NA	0.620464	NA	0.0970969	0.350663	0.083434	NA	NA	-1.06419	-1.18884	-1.35314	NA	NA	NA	NA	NA	-1.01186	NA	-1.61073	1.11098	-1.31215	NA	NA	-1.40755	-3.26446
1796:Adipose	DOK1	docking protein 1, 62kDa (downstream of tyrosine kinase 1)	0.126417	0.56959	0.016574	NA	NA	NA	NA	NA	0.225915	NA	0.308724	0.994071	0.586065	NA	NA	0.00996932	0.0929963	0.00194861	NA	NA	NA	NA	NA	0.00791289	NA	0.0201144	0.963227	0.103145	NA	NA	1.10019	1.10231	1.21374	NA	NA	NA	NA	NA	1.35818	NA	1.27501	1.00412	1.06615	NA	NA	2.78734	1.75987
80347:Adipose	COASY	CoA synthase	0.235912	0.159207	0.000636823	NA	NA	NA	NA	NA	0.765304	NA	0.919397	0.838066	0.572969	NA	NA	0.0392814	0.0026859	2.31526e-05	NA	NA	NA	NA	NA	0.443308	NA	0.756978	0.386119	0.090919	NA	NA	1.12174	-1.3299	-1.7225	NA	NA	NA	NA	NA	1.03352	NA	-1.02654	-1.10104	1.34007	NA	NA	2.17444	-3.40209
22801:Adipose	ITGA11	integrin, alpha 11	0.632452	0.750674	5.68836e-05	NA	NA	NA	NA	NA	0.479983	NA	0.342904	0.916515	0.698693	NA	NA	0.364285	0.359795	7.97732e-07	NA	NA	NA	NA	NA	0.0645891	NA	0.0304401	0.621423	0.228937	NA	NA	1.08684	1.13139	2.05711	NA	NA	NA	NA	NA	1.26033	NA	-1.26469	1.07996	-1.04537	NA	NA	0.923961	0.936241
5876:Adipose	RABGGTB	Rab geranylgeranyltransferase, beta subunit	0.238963	0.156669	0.0102359	NA	NA	NA	NA	NA	0.751544	NA	0.843709	0.747421	0.27658	NA	NA	0.0408212	0.00263283	0.000999297	NA	NA	NA	NA	NA	0.425122	NA	0.575896	0.187191	0.00621379	NA	NA	1.10209	-1.20502	-1.2284	NA	NA	NA	NA	NA	1.05315	NA	-1.04083	-1.12502	-1.24728	NA	NA	2.15622	-3.41059
5860:Adipose	QDPR	quinoid dihydropteridine reductase	0.690242	0.12189	0.0245086	NA	NA	NA	NA	NA	0.251252	NA	0.532218	0.758619	0.443855	NA	NA	0.432275	0.00172956	0.00352224	NA	NA	NA	NA	NA	0.0118475	NA	0.134867	0.204164	0.0367271	NA	NA	1.03641	-1.1902	-1.19002	NA	NA	NA	NA	NA	1.22616	NA	1.08714	-1.15157	-1.51077	NA	NA	0.798113	-3.5888
80142:Adipose	PTGES2	prostaglandin E synthase 2	0.237923	0.340851	0.000687316	NA	NA	NA	NA	NA	0.802312	NA	0.950837	0.654701	0.584824	NA	NA	0.0403687	0.0147531	2.63367e-05	NA	NA	NA	NA	NA	0.493717	NA	0.852576	0.0477152	0.102094	NA	NA	1.09493	-1.22793	-1.51939	NA	NA	NA	NA	NA	1.0652	NA	1.02139	1.21848	-1.08554	NA	NA	2.16151	-2.65692
257106:Adipose	ARHGAP30	Rho GTPase activating protein 30	0.584898	0.552439	0.00129742	NA	NA	NA	NA	NA	0.399248	NA	0.184394	0.994071	0.648664	NA	NA	0.308101	0.0773768	6.23556e-05	NA	NA	NA	NA	NA	0.0388003	NA	0.0035779	0.964452	0.164892	NA	NA	1.05569	1.14132	1.3452	NA	NA	NA	NA	NA	1.51064	NA	1.79573	-1.00943	1.11842	NA	NA	1.04029	1.85715
348:Adipose	APOE	apolipoprotein E	0.288139	0.3786	0.00287885	NA	NA	NA	NA	NA	0.161251	NA	0.881577	0.963866	0.584824	NA	NA	0.0631396	0.0217609	0.00018034	NA	NA	NA	NA	NA	0.00241094	NA	0.649707	0.829023	0.101829	NA	NA	1.12092	1.25033	1.33182	NA	NA	NA	NA	NA	1.67461	NA	-1.10127	1.0421	1.10585	NA	NA	1.94417	2.47865
50:Adipose	ACO2	aconitase 2, mitochondrial	0.161034	0.227159	0.000177786	NA	NA	NA	NA	NA	0.721482	NA	0.767594	0.933152	0.971645	NA	NA	0.0167359	0.0060752	3.93901e-06	NA	NA	NA	NA	NA	0.318447	NA	0.432644	0.689064	0.880712	NA	NA	1.12408	-1.24702	-1.5179	NA	NA	NA	NA	NA	1.08665	NA	1.07214	1.04363	-1.01073	NA	NA	2.56302	-3.05074
558:Adipose	AXL	AXL receptor tyrosine kinase	0.216091	0.853928	0.00130543	NA	NA	NA	NA	NA	0.415993	NA	0.401533	0.951007	0.358356	NA	NA	0.0312962	0.579889	6.29966e-05	NA	NA	NA	NA	NA	0.0444895	NA	0.0520235	0.762488	0.0166072	NA	NA	1.11389	1.06122	1.45049	NA	NA	NA	NA	NA	1.30511	NA	1.22445	1.02865	1.96234	NA	NA	2.28074	0.562267
23173:Adipose	METAP1	methionyl aminopeptidase 1	0.335485	0.324345	0.00248852	NA	NA	NA	NA	NA	0.438208	NA	0.530824	0.75385	0.627283	NA	NA	0.0888443	0.0133615	0.00014759	NA	NA	NA	NA	NA	0.0517528	NA	0.133431	0.194619	0.142158	NA	NA	1.06314	-1.11912	-1.21714	NA	NA	NA	NA	NA	1.07215	NA	-1.1172	-1.10918	1.08202	NA	NA	1.77003	-2.70172
11346:Adipose	SYNPO	synaptopodin	0.00197437	0.885579	0.0150742	NA	NA	NA	NA	NA	0.728162	NA	0.651821	0.989088	0.642395	NA	NA	1.96515e-06	0.65666	0.00170623	NA	NA	NA	NA	NA	0.38592	NA	0.263305	0.944165	0.157393	NA	NA	1.37304	1.03275	1.25722	NA	NA	NA	NA	NA	-1.00285	NA	-1.37418	-1.01992	1.13406	NA	NA	6.14233	0.450934
1307:Adipose	COL16A1	collagen, type XVI, alpha 1	0.671836	0.101303	0.00906176	NA	NA	NA	NA	NA	0.272863	NA	0.752293	0.937435	0.369437	NA	NA	0.408562	0.00121885	0.000845997	NA	NA	NA	NA	NA	0.0149646	NA	0.405938	0.706765	0.0186217	NA	NA	-1.06534	1.3086	1.5548	NA	NA	NA	NA	NA	-1.09295	NA	-1.09322	-1.03779	1.77927	NA	NA	-0.840471	3.73633
7373:Adipose	COL14A1	collagen, type XIV, alpha 1	0.990031	0.510075	1.78334e-05	NA	NA	NA	NA	NA	0.977729	NA	0.538738	0.989088	0.460718	NA	NA	0.973952	0.0602836	1.40743e-07	NA	NA	NA	NA	NA	0.743775	NA	0.144085	0.944141	0.0414695	NA	NA	-1.00363	1.19631	1.60232	NA	NA	NA	NA	NA	1.04163	NA	-1.16863	-1.00784	1.33372	NA	NA	-0.0329785	1.98569
6277:Adipose	S100A6	S100 calcium binding protein A6	0.922814	0.406085	2.18275e-05	NA	NA	NA	NA	NA	0.721482	NA	0.621507	0.9875	0.620765	NA	NA	0.824055	0.0274366	1.93341e-07	NA	NA	NA	NA	NA	0.289108	NA	0.224234	0.93306	0.134752	NA	NA	1.01624	1.27779	1.7174	NA	NA	NA	NA	NA	1.19095	NA	1.10511	1.00874	1.18814	NA	NA	0.224664	2.37016
57452:Adipose	GALNT16	UDP-N-acetyl-alpha-D-galactosamine:polypeptide N-acetylgalactosaminyltransferase 16	0.727726	0.392053	0.000600807	NA	NA	NA	NA	NA	0.21318	NA	0.911517	0.654701	0.928874	NA	NA	0.486692	0.02468	2.15289e-05	NA	NA	NA	NA	NA	0.00632453	NA	0.734127	0.0426488	0.732939	NA	NA	1.04846	1.26829	1.40945	NA	NA	NA	NA	NA	1.10314	NA	-1.08465	1.18769	1.01465	NA	NA	0.705973	2.41995
29108:Adipose	PYCARD	PYD and CARD domain containing	0.734813	0.250615	0.00453856	NA	NA	NA	NA	NA	0.277142	NA	0.243138	0.917417	0.747243	NA	NA	0.496045	0.00730886	0.00033298	NA	NA	NA	NA	NA	0.01589	NA	0.00999461	0.631277	0.314138	NA	NA	1.04963	1.19705	1.25346	NA	NA	NA	NA	NA	1.3745	NA	1.43206	-1.05912	-1.04237	NA	NA	0.690755	2.9699
653361:Adipose	NCF1	neutrophil cytosolic factor 1	0.10631	0.392763	0.000377053	NA	NA	NA	NA	NA	0.731442	NA	0.535514	0.940562	0.851858	NA	NA	0.00642205	0.0252202	1.12563e-05	NA	NA	NA	NA	NA	0.392971	NA	0.137852	0.722988	0.535701	NA	NA	1.18462	1.26193	1.57784	NA	NA	NA	NA	NA	-1.05704	NA	1.4436	-1.0596	1.0238	NA	NA	2.97265	2.4098
51389:Adipose	RWDD1	RWD domain containing 1	0.591058	0.669405	0.00166754	NA	NA	NA	NA	NA	1	NA	0.313239	0.849605	0.606176	NA	NA	0.315101	0.0566353	2.99997e-05	NA	NA	NA	NA	NA	1	NA	0.0215606	0.421108	0.0245002	NA	NA	1.05231	-1.09327	-1.27488	NA	NA	NA	NA	NA	1	NA	1.51526	-1.28848	-1.33701	NA	NA	1.02504	-1.64339
788:Adipose	SLC25A20	solute carrier family 25 (carnitine/acylcarnitine translocase), member 20	0.344999	0.395561	0.00130188	NA	NA	NA	NA	NA	0.407167	NA	0.65469	0.739394	0.626044	NA	NA	0.0946165	0.0257163	6.27402e-05	NA	NA	NA	NA	NA	0.0407081	NA	0.26649	0.169969	0.140064	NA	NA	1.07738	-1.23364	-1.54394	NA	NA	NA	NA	NA	1.11452	NA	1.11156	1.24852	-1.07072	NA	NA	1.73702	-2.40065
23710:Adipose	GABARAPL1	GABA(A) receptor-associated protein like 1	0.190909	0.82291	0.537228	NA	NA	NA	NA	NA	0.331199	NA	0.666676	0.645378	0.0337428	NA	NA	0.0243222	0.505296	0.343211	NA	NA	NA	NA	NA	0.023602	NA	0.281092	0.034048	4.15981e-05	NA	NA	1.09905	1.04773	-1.0749	NA	NA	NA	NA	NA	1.23741	NA	-1.13235	1.20641	1.48226	NA	NA	2.39614	0.677809
8099:Adipose	CDK2AP1	cyclin-dependent kinase 2 associated protein 1	0.422016	0.31787	0.000297529	NA	NA	NA	NA	NA	0.460223	NA	0.6738	0.776842	0.903051	NA	NA	0.150054	0.0123569	8.26848e-06	NA	NA	NA	NA	NA	0.0584719	NA	0.293329	0.239956	0.664017	NA	NA	-1.06456	-1.13344	-1.27748	NA	NA	NA	NA	NA	1.03728	NA	-1.28539	1.22383	-1.06562	NA	NA	-1.48468	-2.7369
10158:Adipose	PDZK1IP1	PDZK1 interacting protein 1	0.434388	0.976102	0.015082	NA	NA	NA	NA	NA	0.667843	NA	0.866452	0.712064	0.0209268	NA	NA	0.160913	0.914024	0.00170874	NA	NA	NA	NA	NA	0.188172	NA	0.617458	0.103491	1.39221e-05	NA	NA	-1.44082	1.02959	-2.32474	NA	NA	NA	NA	NA	-1.03501	NA	-1.28754	1.70962	-1.91733	NA	NA	-1.4446	0.109273
166824:Adipose	RASSF6	Ras association (RalGDS/AF-6) domain family member 6	0.485097	0.0878536	5.76905e-05	NA	NA	NA	NA	NA	1	NA	0.944484	0.998298	0.745746	NA	NA	0.204869	0.000988087	8.33689e-07	NA	NA	NA	NA	NA	1	NA	0.832356	0.988196	0.30988	NA	NA	1.15001	-1.52418	-1.69886	NA	NA	NA	NA	NA	1	NA	-1.04964	-1.00237	-1.07977	NA	NA	1.30154	-3.82453
55509:Adipose	BATF3	basic leucine zipper transcription factor, ATF-like 3	0.678319	0.625582	7.31788e-06	NA	NA	NA	NA	NA	0.721482	NA	0.529606	0.917417	0.916231	NA	NA	0.416089	0.139612	3.63742e-08	NA	NA	NA	NA	NA	0.360381	NA	0.13184	0.627977	0.696108	NA	NA	1.04736	1.13632	1.52397	NA	NA	NA	NA	NA	-1.01609	NA	1.26546	-1.08026	1.02816	NA	NA	0.826863	1.53544
23753:Adipose	SDF2L1	stromal cell-derived factor 2-like 1	0.870737	0.88595	0.00126477	NA	NA	NA	NA	NA	0.235376	NA	0.278699	0.603091	0.845032	NA	NA	0.724157	0.657352	6.02902e-05	NA	NA	NA	NA	NA	0.00964608	NA	0.014207	0.0214002	0.52378	NA	NA	-1.02287	1.05252	1.58824	NA	NA	NA	NA	NA	1.41851	NA	1.30321	-1.20887	1.12591	NA	NA	-0.356881	0.44996
123:Adipose	PLIN2	perilipin 2	0.578744	0.324345	0.0769505	NA	NA	NA	NA	NA	0.13159	NA	0.158213	0.813066	0.999586	NA	NA	0.302953	0.0133584	0.0176916	NA	NA	NA	NA	NA	0.000905081	NA	0.00223989	0.311313	0.998998	NA	NA	1.08313	-1.33584	-1.4125	NA	NA	NA	NA	NA	1.81369	NA	1.52605	1.09562	1.00007	NA	NA	1.05166	-2.70182
8076:Adipose	MFAP5	microfibrillar associated protein 5	0.5606	0.595168	0.000379962	NA	NA	NA	NA	NA	0.760943	NA	0.609621	0.654701	0.43366	NA	NA	0.283402	0.110002	1.14289e-05	NA	NA	NA	NA	NA	0.437669	NA	0.208244	0.0414566	0.0333611	NA	NA	1.10396	1.18453	1.47755	NA	NA	NA	NA	NA	-1.07122	NA	-1.12208	-1.13544	-1.12796	NA	NA	1.09614	1.66881
8775:Adipose	NAPA	N-ethylmaleimide-sensitive factor attachment protein, alpha	0.459154	0.361737	0.00132295	NA	NA	NA	NA	NA	0.393608	NA	0.620692	0.831728	0.526	NA	NA	0.181327	0.0194626	6.41015e-05	NA	NA	NA	NA	NA	0.0375094	NA	0.222026	0.369292	0.0647791	NA	NA	1.04629	-1.16833	-1.3949	NA	NA	NA	NA	NA	1.16695	NA	1.09384	-1.05489	-1.08603	NA	NA	1.37477	-2.53029
259230:Adipose	SGMS1	sphingomyelin synthase 1	0.219248	0.727991	0.0204262	NA	NA	NA	NA	NA	0.489058	NA	0.472188	0.665083	0.25254	NA	NA	0.0331196	0.31813	0.00267532	NA	NA	NA	NA	NA	0.0680967	NA	0.0886011	0.0593983	0.00455617	NA	NA	1.09801	1.07295	1.22942	NA	NA	NA	NA	NA	1.09901	NA	-1.45379	1.39717	1.45527	NA	NA	2.25446	1.02262
8836:Adipose	GGH	gamma-glutamyl hydrolase (conjugase, folylpolygammaglutamyl hydrolase)	0.140258	0.488261	0.331495	NA	NA	NA	NA	NA	0.251252	NA	0.0570859	0.994071	0.705493	NA	NA	0.0126498	0.0529989	0.158733	NA	NA	NA	NA	NA	0.0116359	NA	0.000159996	0.9607	0.242045	NA	NA	1.12883	1.15434	1.13701	NA	NA	NA	NA	NA	1.97764	NA	1.51611	1.00335	-1.04538	NA	NA	2.68513	2.05059
63901:Adipose	FAM111A	family with sequence similarity 111, member A	0.371002	0.801359	0.0144042	NA	NA	NA	NA	NA	0.184533	NA	0.21162	0.95849	0.424535	NA	NA	0.110868	0.463008	0.00160505	NA	NA	NA	NA	NA	0.0040136	NA	0.00564318	0.797175	0.0310043	NA	NA	1.10905	1.05921	1.36695	NA	NA	NA	NA	NA	1.44944	NA	1.55597	-1.04109	1.28174	NA	NA	1.65247	0.747577
59345:Adipose	GNB4	guanine nucleotide binding protein (G protein), beta polypeptide 4	0.29069	0.855519	0.000906278	NA	NA	NA	NA	NA	0.349043	NA	0.297055	0.989693	0.544495	NA	NA	0.0644934	0.58522	3.84733e-05	NA	NA	NA	NA	NA	0.0274133	NA	0.0172277	0.946054	0.0727304	NA	NA	-1.10355	1.05611	1.62707	NA	NA	NA	NA	NA	1.29118	NA	1.29624	-1.01005	1.08252	NA	NA	-1.93358	0.554316
10628:Adipose	TXNIP	thioredoxin interacting protein	0.00989764	0.636616	0.748851	NA	NA	NA	NA	NA	0.272863	NA	0.552627	0.663965	0.667988	NA	NA	2.12184e-05	0.147488	0.599012	NA	NA	NA	NA	NA	0.0149451	NA	0.153103	0.0579095	0.190151	NA	NA	1.48308	-1.17849	1.05732	NA	NA	NA	NA	NA	1.22784	NA	-1.12153	1.14308	1.23118	NA	NA	5.21106	-1.50396
1806:Adipose	DPYD	dihydropyrimidine dehydrogenase	0.16612	0.512369	0.00092535	NA	NA	NA	NA	NA	NA	NA	NA	NA	0.745246	NA	NA	0.0178698	0.0611313	3.96328e-05	NA	NA	NA	NA	NA	NA	NA	NA	NA	0.309	NA	NA	-1.20609	-1.14662	-1.37268	NA	NA	NA	NA	NA	NA	NA	NA	NA	-1.14557	NA	NA	-2.53409	-1.9786
57580:Adipose	PREX1	phosphatidylinositol-3,4,5-trisphosphate-dependent Rac exchange factor 1	0.422016	0.353403	0.000825526	NA	NA	NA	NA	NA	1	NA	0.454525	0.881525	0.33504	NA	NA	0.14978	0.0177042	3.37674e-05	NA	NA	NA	NA	NA	1	NA	0.0803871	0.505412	0.0132473	NA	NA	1.08638	1.14657	1.26187	NA	NA	NA	NA	NA	1	NA	1.59643	-1.18143	1.16687	NA	NA	1.48572	2.57381
5996:Adipose	RGS1	regulator of G-protein signaling 1	0.0297482	NA	NA	NA	NA	NA	NA	NA	0.694602	NA	0.114636	0.972184	0.413699	NA	NA	0.000380366	NA	NA	NA	NA	NA	NA	NA	0.220842	NA	0.000945588	0.87011	0.0277649	NA	NA	1.46489	NA	NA	NA	NA	NA	NA	NA	1.5868	NA	2.26125	1.04708	1.25177	NA	NA	4.09894	NA
5209:Adipose	PFKFB3	6-phosphofructo-2-kinase/fructose-2,6-biphosphatase 3	0.205879	0.781746	0.0920957	NA	NA	NA	NA	NA	0.236801	NA	0.0538584	0.781311	0.858856	NA	NA	0.0283732	0.414361	0.0227394	NA	NA	NA	NA	NA	0.00979131	NA	0.00014321	0.245117	0.55178	NA	NA	1.24376	1.09652	1.24344	NA	NA	NA	NA	NA	1.23566	NA	1.91292	-1.27947	-1.0288	NA	NA	2.32592	0.832747
4145:Adipose	MATK	megakaryocyte-associated tyrosine kinase	0.365831	0.344802	0.848714	NA	NA	NA	NA	NA	0.181044	NA	0.0450824	0.996082	0.650632	NA	NA	0.106156	0.0156668	0.74207	NA	NA	NA	NA	NA	0.00362763	NA	6.80367e-05	0.977041	0.170008	NA	NA	1.07307	-1.158	-1.02674	NA	NA	NA	NA	NA	2.16083	NA	2.09492	1.00335	1.06574	NA	NA	1.67585	-2.62963
157:Adipose	ADRBK2	adrenergic, beta, receptor kinase 2	0.740931	0.618806	6.80329e-05	NA	NA	NA	NA	NA	NA	NA	NA	NA	0.675482	NA	NA	0.504487	0.132624	1.07657e-06	NA	NA	NA	NA	NA	NA	NA	NA	NA	0.198338	NA	NA	-1.05045	-1.12535	-1.63938	NA	NA	NA	NA	NA	NA	NA	NA	NA	-1.06856	NA	NA	-0.677157	-1.56462
81706:Adipose	PPP1R14C	protein phosphatase 1, regulatory (inhibitor) subunit 14C	0.0155456	0.579051	0.18469	NA	NA	NA	NA	NA	0.652983	NA	0.160921	0.873045	0.835702	NA	NA	8.56966e-05	0.100305	0.0638982	NA	NA	NA	NA	NA	0.1679	NA	0.00233604	0.484488	0.499152	NA	NA	-1.39034	-1.17454	1.26645	NA	NA	NA	NA	NA	-1.00683	NA	-1.88764	-1.21207	1.02685	NA	NA	-4.67331	-1.71913
3488:Adipose	IGFBP5	insulin-like growth factor binding protein 5	0.695072	0.563362	0.000250475	NA	NA	NA	NA	NA	1	NA	0.358728	0.886397	0.327803	NA	NA	0.438432	0.0883084	6.29105e-06	NA	NA	NA	NA	NA	0.912185	NA	0.0384916	0.524773	0.0118654	NA	NA	1.05515	1.26317	1.76927	NA	NA	NA	NA	NA	-1.01728	NA	-1.28173	-1.10834	1.42855	NA	NA	0.787351	1.78748
55512:Adipose	SMPD3	sphingomyelin phosphodiesterase 3, neutral membrane (neutral sphingomyelinase II)	0.690242	0.736052	0.00166805	NA	NA	NA	NA	NA	0.176133	NA	0.901631	0.772909	0.302148	NA	NA	0.432299	0.331662	8.73675e-05	NA	NA	NA	NA	NA	0.00311757	NA	0.699284	0.2329	0.00841825	NA	NA	1.06	1.10454	1.47389	NA	NA	NA	NA	NA	1.71761	NA	-1.06519	1.1672	1.76802	NA	NA	0.798072	0.993751
5950:Adipose	RBP4	retinol binding protein 4, plasma	0.713526	0.0720643	0.00255777	NA	NA	NA	NA	NA	1	NA	0.963591	0.577453	0.597492	NA	NA	0.467472	0.00067385	0.000152867	NA	NA	NA	NA	NA	0.804624	NA	0.890748	0.0140882	0.111115	NA	NA	-1.0687	-1.67602	-1.68713	NA	NA	NA	NA	NA	-1.02851	NA	1.01152	-1.19046	-1.66164	NA	NA	-0.737786	-3.98498
4211:Adipose	MEIS1	Meis homeobox 1	0.422494	0.640547	0.0914256	NA	NA	NA	NA	NA	0.484794	NA	0.0450824	0.863776	0.508396	NA	NA	0.150407	0.155554	0.0225201	NA	NA	NA	NA	NA	0.066701	NA	5.87478e-05	0.453565	0.058346	NA	NA	-1.0831	1.15087	-1.27215	NA	NA	NA	NA	NA	-1.26206	NA	-1.78936	1.1164	-1.15131	NA	NA	-1.48334	1.47312
89866:Adipose	SEC16B	SEC16 homolog B (S. cerevisiae)	0.0362473	0.332467	0.00217277	NA	NA	NA	NA	NA	1	NA	0.911407	0.988393	0.570136	NA	NA	0.00054672	0.0142102	0.000122021	NA	NA	NA	NA	NA	0.937202	NA	0.733467	0.939929	0.0895001	NA	NA	1.19654	1.17947	1.36111	NA	NA	NA	NA	NA	-1.00485	NA	-1.041	1.01459	1.0973	NA	NA	3.95813	2.6739
51296:Adipose	SLC15A3	solute carrier family 15, member 3	0.236623	0.759671	0.00407226	NA	NA	NA	NA	NA	0.729569	NA	0.0720619	0.998072	0.6026	NA	NA	0.0396379	0.376036	0.000287319	NA	NA	NA	NA	NA	0.38972	NA	0.000284377	0.982591	0.11803	NA	NA	1.14972	1.06648	1.43382	NA	NA	NA	NA	NA	1.1743	NA	1.61009	1.00365	1.16217	NA	NA	2.17016	0.90442
9131:Adipose	AIFM1	apoptosis-inducing factor, mitochondrion-associated, 1	0.128599	0.457222	0.0024511	NA	NA	NA	NA	NA	0.581454	NA	0.431632	0.954725	0.629902	NA	NA	0.0102793	0.0428155	0.000144889	NA	NA	NA	NA	NA	0.114921	NA	0.0666537	0.778901	0.145421	NA	NA	1.11128	-1.1718	-1.47338	NA	NA	NA	NA	NA	1.07263	NA	1.16423	1.03402	1.07075	NA	NA	2.77428	-2.15625
64855:Adipose	FAM129B	family with sequence similarity 129, member B	0.573091	0.568452	0.00656633	NA	NA	NA	NA	NA	0.254255	NA	0.942689	0.776958	0.156537	NA	NA	0.296153	0.0922205	0.000555603	NA	NA	NA	NA	NA	0.0124897	NA	0.826304	0.241923	0.00148026	NA	NA	1.05696	1.10826	1.2782	NA	NA	NA	NA	NA	1.25715	NA	-1.02311	-1.0835	1.60061	NA	NA	1.06689	1.76435
3988:Adipose	LIPA	lipase A, lysosomal acid, cholesterol esterase	0.448475	0.884792	0.00234305	NA	NA	NA	NA	NA	0.143996	NA	0.309599	0.742432	0.926707	NA	NA	0.171273	0.654409	0.00013697	NA	NA	NA	NA	NA	0.00142715	NA	0.0203768	0.175813	0.725564	NA	NA	1.08696	1.02578	1.30721	NA	NA	NA	NA	NA	2.30915	NA	1.52951	1.29782	-1.02319	NA	NA	1.40833	0.454111
64223:Adipose	MLST8	MTOR associated protein, LST8 homolog (S. cerevisiae)	0.057639	0.970696	0.118305	NA	NA	NA	NA	NA	0.786962	NA	0.66396	0.287594	0.327803	NA	NA	0.00161518	0.898655	0.0329316	NA	NA	NA	NA	NA	0.470966	NA	0.277634	0.000764713	0.0119585	NA	NA	1.15294	1.00636	-1.12997	NA	NA	NA	NA	NA	1.04596	NA	1.13581	1.36442	1.39271	NA	NA	3.53284	0.128912
55699:Adipose	IARS2	isoleucyl-tRNA synthetase 2, mitochondrial	0.21616	0.390329	0.00527327	NA	NA	NA	NA	NA	0.580881	NA	0.769911	0.669045	0.51077	NA	NA	0.0314264	0.0241143	0.000407207	NA	NA	NA	NA	NA	0.114268	NA	0.436218	0.0632264	0.0589266	NA	NA	1.10056	-1.15986	-1.23746	NA	NA	NA	NA	NA	1.18814	NA	1.06486	1.15049	1.27205	NA	NA	2.27882	-2.4308
1436:Adipose	CSF1R	colony stimulating factor 1 receptor	0.318266	0.801359	0.000763034	NA	NA	NA	NA	NA	0.43339	NA	0.401682	0.968491	0.398152	NA	NA	0.0788537	0.463835	3.01861e-05	NA	NA	NA	NA	NA	0.0502151	NA	0.0521624	0.845303	0.0241745	NA	NA	1.10286	1.05169	1.30206	NA	NA	NA	NA	NA	1.24278	NA	1.24847	-1.01712	1.25999	NA	NA	1.83177	0.746177
5372:Adipose	PMM1	phosphomannomutase 1	0.906474	0.200735	0.00027513	NA	NA	NA	NA	NA	0.606231	NA	0.516415	0.82744	0.802346	NA	NA	0.791335	0.00448571	7.1947e-06	NA	NA	NA	NA	NA	0.131716	NA	0.117534	0.354638	0.423083	NA	NA	1.01626	-1.32453	-1.76599	NA	NA	NA	NA	NA	1.14924	NA	1.13123	-1.08834	1.09169	NA	NA	0.267409	-3.18226
2145:Adipose	EZH1	enhancer of zeste homolog 1 (Drosophila)	0.037066	0.58654	0.00267942	NA	NA	NA	NA	NA	0.630919	NA	0.621507	0.791761	0.918554	NA	NA	0.000581946	0.103708	0.000164224	NA	NA	NA	NA	NA	0.145224	NA	0.224196	0.26449	0.701043	NA	NA	1.19037	1.07295	1.21519	NA	NA	NA	NA	NA	1.03775	NA	-1.08859	1.11785	-1.01613	NA	NA	3.93383	1.70101
54976:Adipose	C20orf27	chromosome 20 open reading frame 27	0.244788	0.218352	0.0518363	NA	NA	NA	NA	NA	0.175135	NA	0.469573	0.734489	0.870017	NA	NA	0.0437249	0.00561122	0.0101425	NA	NA	NA	NA	NA	0.00308603	NA	0.087357	0.15453	0.576698	NA	NA	1.10056	-1.41162	-1.40834	NA	NA	NA	NA	NA	-1.37602	NA	-1.20272	-1.20169	-1.0697	NA	NA	2.12348	-3.08531
9535:Adipose	GMFG	glia maturation factor, gamma	0.453704	0.314869	0.00906176	NA	NA	NA	NA	NA	0.667843	NA	0.21162	0.680642	0.82001	NA	NA	0.176917	0.0118459	0.000846744	NA	NA	NA	NA	NA	0.189104	NA	0.00539925	0.0739949	0.457019	NA	NA	1.09839	1.2165	1.31145	NA	NA	NA	NA	NA	1.21611	NA	1.55096	-1.14908	-1.08749	NA	NA	1.3893	2.75584
26090:Adipose	ABHD12	abhydrolase domain containing 12	0.0891225	0.791526	0.422115	NA	NA	NA	NA	NA	0.237354	NA	0.0471783	0.758619	0.929372	NA	NA	0.00430566	0.435073	0.234257	NA	NA	NA	NA	NA	0.00993126	NA	9.49329e-05	0.203522	0.735119	NA	NA	1.16174	-1.04745	-1.09571	NA	NA	NA	NA	NA	1.77024	NA	1.789	1.10561	1.02284	NA	NA	3.13782	-0.795769
10148:Adipose	EBI3	Epstein-Barr virus induced 3	0.573955	0.709064	0.0389147	NA	NA	NA	NA	NA	0.797136	NA	0.0486234	0.772909	0.307451	NA	NA	0.297195	0.272041	0.00674066	NA	NA	NA	NA	NA	0.487374	NA	0.000111155	0.233786	0.00899019	NA	NA	-1.07198	1.08204	1.18828	NA	NA	NA	NA	NA	1.18646	NA	1.83897	1.24546	1.28614	NA	NA	-1.06454	1.12802
7837:Adipose	PXDN	peroxidasin homolog (Drosophila)	0.00146124	0.638538	0.0818619	NA	NA	NA	NA	NA	0.5937	NA	0.62046	0.92755	0.970735	NA	NA	1.33868e-06	0.153265	0.0192505	NA	NA	NA	NA	NA	0.122464	NA	0.220768	0.671039	0.870402	NA	NA	1.31514	1.12679	1.25126	NA	NA	NA	NA	NA	1.10269	NA	1.12276	1.05149	-1.00588	NA	NA	6.29544	1.48174
7385:Adipose	UQCRC2	ubiquinol-cytochrome c reductase core protein II	0.477196	0.108202	0.000177786	NA	NA	NA	NA	NA	0.914067	NA	0.73318	0.973425	0.720128	NA	NA	0.197263	0.00138675	3.95261e-06	NA	NA	NA	NA	NA	0.646608	NA	0.378034	0.878775	0.268147	NA	NA	1.08924	-1.27075	-1.56742	NA	NA	NA	NA	NA	1.02106	NA	1.09972	1.01587	1.13283	NA	NA	1.32444	-3.682
161742:Adipose	SPRED1	sprouty-related, EVH1 domain containing 1	0.91555	0.0196728	0.0159858	NA	NA	NA	NA	NA	NA	NA	NA	NA	NA	NA	NA	0.811425	9.13337e-05	0.00185855	NA	NA	NA	NA	NA	NA	NA	NA	NA	NA	NA	NA	-1.0133	1.24559	1.16772	NA	NA	NA	NA	NA	NA	NA	NA	NA	NA	NA	NA	-0.241109	4.82246
51012:Adipose	SLMO2	slowmo homolog 2 (Drosophila)	0.429311	0.330607	0.000766498	NA	NA	NA	NA	NA	NA	NA	NA	NA	0.719297	NA	NA	0.156138	0.0139221	3.05737e-05	NA	NA	NA	NA	NA	NA	NA	NA	NA	0.265954	NA	NA	1.10825	-1.20031	-1.45779	NA	NA	NA	NA	NA	NA	NA	NA	NA	-1.06067	NA	NA	1.46194	-2.68316
1642:Adipose	DDB1	damage-specific DNA binding protein 1, 127kDa	0.00511505	0.868932	0.100814	NA	NA	NA	NA	NA	0.347634	NA	0.620692	0.998072	0.602093	NA	NA	5.87442e-06	0.61973	0.0259666	NA	NA	NA	NA	NA	0.0272027	NA	0.221796	0.983054	0.11733	NA	NA	1.23283	1.02893	1.13452	NA	NA	NA	NA	NA	1.08265	NA	1.22826	1.00171	-1.09654	NA	NA	5.71042	0.503682
1152:Adipose	CKB	creatine kinase, brain	0.384263	0.603884	0.114125	NA	NA	NA	NA	NA	0.399248	NA	0.102763	0.849471	0.33504	NA	NA	0.121433	0.117831	0.0311786	NA	NA	NA	NA	NA	0.0389096	NA	0.000697595	0.416869	0.0132119	NA	NA	-1.24833	1.2863	-1.52929	NA	NA	NA	NA	NA	1.1735	NA	1.87925	-1.15723	1.44268	NA	NA	-1.60294	1.63087
7283:Adipose	TUBG1	tubulin, gamma 1	0.168623	0.42445	0.00663643	NA	NA	NA	NA	NA	0.461025	NA	0.532433	0.656111	0.828076	NA	NA	0.0184361	0.0332222	0.00056327	NA	NA	NA	NA	NA	0.0589795	NA	0.135184	0.0509234	0.479161	NA	NA	1.12962	-1.22096	-1.37337	NA	NA	NA	NA	NA	1.17777	NA	1.14848	-1.15635	-1.04292	NA	NA	2.52027	-2.27916
116255:Adipose	MOGAT1	monoacylglycerol O-acyltransferase 1	0.934089	0.344802	0.056848	NA	NA	NA	NA	NA	NA	NA	NA	NA	0.061649	NA	NA	0.84691	0.0157062	0.0115794	NA	NA	NA	NA	NA	NA	NA	NA	NA	0.000118535	NA	NA	1.01582	-1.20437	-1.34809	NA	NA	NA	NA	NA	NA	NA	NA	NA	1.94789	NA	NA	0.195064	-2.62848
79135:Adipose	APOO	apolipoprotein O	0.729377	0.164549	0.000252136	NA	NA	NA	NA	NA	0.509487	NA	0.838499	0.930745	0.719851	NA	NA	0.488522	0.00282171	6.38048e-06	NA	NA	NA	NA	NA	0.0764052	NA	0.56155	0.678943	0.266667	NA	NA	1.04141	-1.26471	-1.53456	NA	NA	NA	NA	NA	-1.17106	NA	1.06135	-1.04432	-1.05834	NA	NA	0.702982	-3.38106
4048:Adipose	LTA4H	leukotriene A4 hydrolase	0.0282264	0.679494	0.0962349	NA	NA	NA	NA	NA	0.397811	NA	0.319791	0.704487	0.801271	NA	NA	0.000340166	0.226202	0.0242082	NA	NA	NA	NA	NA	0.0382819	NA	0.0235849	0.0976942	0.419579	NA	NA	1.19958	1.06703	1.17755	NA	NA	NA	NA	NA	1.1798	NA	1.22335	-1.09977	-1.03967	NA	NA	4.14217	1.24681
81889:Adipose	FAHD1	fumarylacetoacetate hydrolase domain containing 1	0.988599	0.452916	5.51354e-05	NA	NA	NA	NA	NA	0.790563	NA	0.589924	0.847524	0.520755	NA	NA	0.96786	0.0415457	7.46291e-07	NA	NA	NA	NA	NA	0.47767	NA	0.191269	0.409272	0.0627865	NA	NA	-1.00172	-1.11116	-1.32661	NA	NA	NA	NA	NA	-1.09101	NA	-1.13593	1.1425	-1.36719	NA	NA	-0.0406959	-2.17098
667:Adipose	DST	dystonin	0.910062	0.31787	0.000159313	NA	NA	NA	NA	NA	0.721482	NA	0.618999	0.654701	0.920396	NA	NA	0.798438	0.0125024	3.36481e-06	NA	NA	NA	NA	NA	0.317609	NA	0.218389	0.0428087	0.705378	NA	NA	-1.01808	1.13964	1.50326	NA	NA	NA	NA	NA	1.04839	NA	-1.11554	1.29592	1.01394	NA	NA	-0.258089	2.73164
83892:Adipose	KCTD10	potassium channel tetramerisation domain containing 10	0.0230057	0.677879	0.115021	NA	NA	NA	NA	NA	0.296529	NA	0.484063	0.725446	0.688299	NA	NA	0.000206084	0.223359	0.0315297	NA	NA	NA	NA	NA	0.0185331	NA	0.0954696	0.128496	0.21525	NA	NA	1.17749	1.07838	1.17218	NA	NA	NA	NA	NA	1.1858	NA	1.14473	-1.09797	1.11744	NA	NA	4.33565	1.25475
5591:Adipose	PRKDC	protein kinase, DNA-activated, catalytic polypeptide	0.0937855	0.414026	0.22513	NA	NA	NA	NA	NA	0.24077	NA	0.501925	0.808129	0.362667	NA	NA	0.00474551	0.0291672	0.0870109	NA	NA	NA	NA	NA	0.0104289	NA	0.109019	0.297953	0.0176869	NA	NA	1.10615	-1.08825	-1.08281	NA	NA	NA	NA	NA	1.23723	NA	1.15612	1.10685	1.18519	NA	NA	3.09789	-2.34122
241:Adipose	ALOX5AP	arachidonate 5-lipoxygenase-activating protein	0.304336	0.56959	7.36463e-05	NA	NA	NA	NA	NA	0.762935	NA	0.843576	0.654701	0.981479	NA	NA	0.0717389	0.0927655	1.22397e-06	NA	NA	NA	NA	NA	0.439302	NA	0.575196	0.03866	0.922529	NA	NA	1.1325	1.17751	1.47516	NA	NA	NA	NA	NA	1.09889	NA	-1.10226	-1.3049	1.01759	NA	NA	1.87999	1.7612
642273:Adipose	FAM110C	family with sequence similarity 110, member C	0.465496	0.951474	0.000297529	NA	NA	NA	NA	NA	0.721482	NA	0.202664	0.701222	0.826401	NA	NA	0.186505	0.843342	8.15538e-06	NA	NA	NA	NA	NA	0.267345	NA	0.00473345	0.095848	0.473849	NA	NA	-1.11697	1.01549	-1.4317	NA	NA	NA	NA	NA	-1.03148	NA	-5.74353	1.78545	-1.05696	NA	NA	-1.35805	0.200082
1241:Adipose	LTB4R	leukotriene B4 receptor	0.702043	0.55053	7.12691e-06	NA	NA	NA	NA	NA	1	NA	0.954886	0.893563	0.616933	NA	NA	0.450542	0.0761431	3.49518e-08	NA	NA	NA	NA	NA	1	NA	0.864758	0.548274	0.130146	NA	NA	1.04472	1.1324	1.64403	NA	NA	NA	NA	NA	1	NA	-1.07686	-1.27766	-1.11367	NA	NA	0.76645	1.86554
89845:Adipose	ABCC10	ATP-binding cassette, sub-family C (CFTR/MRP), member 10	NA	0.463866	0.000767891	NA	NA	NA	NA	NA	0.721482	NA	0.715562	0.654701	0.531966	NA	NA	NA	0.0467674	3.07369e-05	NA	NA	NA	NA	NA	0.295107	NA	0.349879	0.0444767	0.067286	NA	NA	NA	-1.0861	-1.28894	NA	NA	NA	NA	NA	1.01082	NA	1.31296	2.03585	1.08626	NA	NA	NA	-2.1128
891:Adipose	CCNB1	cyclin B1	NA	0.929357	0.00297196	NA	NA	NA	NA	NA	0.613819	NA	0.0882394	0.981303	0.688552	NA	NA	NA	0.517289	6.69982e-05	NA	NA	NA	NA	NA	0.136153	NA	0.000494623	0.90507	0.215669	NA	NA	NA	1.064	1.2592	NA	NA	NA	NA	NA	1.04052	NA	1.8397	1.01832	1.08018	NA	NA	NA	0.732445
55803:Adipose	ADAP2	ArfGAP with dual PH domains 2	0.343593	0.430423	0.003786	NA	NA	NA	NA	NA	0.696798	NA	0.21162	0.738808	0.797981	NA	NA	0.0934681	0.0358568	0.000258847	NA	NA	NA	NA	NA	0.224592	NA	0.0056168	0.16793	0.410658	NA	NA	1.20647	1.21056	1.62854	NA	NA	NA	NA	NA	1.08623	NA	1.39616	1.14926	1.05702	NA	NA	1.74344	2.24247
3575:Adipose	IL7R	interleukin 7 receptor	0.179272	0.699733	0.00103546	NA	NA	NA	NA	NA	0.640873	NA	0.264604	0.776958	0.896055	NA	NA	0.0209892	0.256562	4.6583e-05	NA	NA	NA	NA	NA	0.157242	NA	0.0123793	0.24127	0.645164	NA	NA	1.17883	1.08995	1.51678	NA	NA	NA	NA	NA	-1.0809	NA	1.71605	-1.28649	1.02154	NA	NA	2.4625	1.16633
56172:Adipose	ANKH	ankylosis, progressive homolog (mouse)	0.735284	0.268648	0.00446858	NA	NA	NA	NA	NA	0.567231	NA	0.806193	0.445336	0.771444	NA	NA	0.496813	0.00835733	0.000325508	NA	NA	NA	NA	NA	0.107539	NA	0.494521	0.00293207	0.359987	NA	NA	1.04929	-1.27078	-1.5944	NA	NA	NA	NA	NA	1.08585	NA	1.05475	-1.20794	1.0749	NA	NA	0.689512	-2.91093
6344:Adipose	SCTR	secretin receptor	NA	0.392093	2.86604e-05	NA	NA	NA	NA	NA	0.689876	NA	0.793088	0.95961	0.942841	NA	NA	NA	0.0250509	2.90483e-07	NA	NA	NA	NA	NA	0.21332	NA	0.471407	0.804765	0.776616	NA	NA	NA	1.24648	1.90097	NA	NA	NA	NA	NA	1.12912	NA	1.37322	1.08777	1.00954	NA	NA	NA	2.41296
3108:Adipose	HLA-DMA	major histocompatibility complex, class II, DM alpha	0.926384	0.486663	0.000984124	NA	NA	NA	NA	NA	0.225616	NA	0.385892	0.953188	0.627951	NA	NA	0.831634	0.0523799	4.33206e-05	NA	NA	NA	NA	NA	0.0078375	NA	0.0467991	0.774143	0.143513	NA	NA	-1.01409	1.19261	1.42877	NA	NA	NA	NA	NA	1.4847	NA	1.423	-1.03042	1.33668	NA	NA	-0.214827	2.05647
27089:Adipose	UQCRQ	ubiquinol-cytochrome c reductase, complex III subunit VII, 9.5kDa	0.712047	0.201557	0.000297529	NA	NA	NA	NA	NA	0.703991	NA	0.632634	0.867924	NA	NA	NA	0.465341	0.00456908	8.144e-06	NA	NA	NA	NA	NA	0.238681	NA	0.237278	0.471225	NA	NA	NA	1.03886	-1.27227	-1.49335	NA	NA	NA	NA	NA	1.08653	NA	1.14996	-1.05323	NA	NA	NA	0.74136	-3.17431
4482:Adipose	MSRA	methionine sulfoxide reductase A	0.240874	0.707994	0.000901806	NA	NA	NA	NA	NA	0.721482	NA	0.515305	0.654701	0.583415	NA	NA	0.0418678	0.269161	3.80956e-05	NA	NA	NA	NA	NA	0.317865	NA	0.116948	0.0497691	0.0997626	NA	NA	1.09568	-1.05988	-1.3106	NA	NA	NA	NA	NA	1.06976	NA	1.31575	-1.3071	1.06867	NA	NA	2.14418	-1.13502
221545:Adipose	C6orf136	chromosome 6 open reading frame 136	0.23785	0.109128	0.00292828	NA	NA	NA	NA	NA	0.322941	NA	0.901631	0.875728	0.996298	NA	NA	0.0403003	0.00141289	0.00018407	NA	NA	NA	NA	NA	0.0221813	NA	0.698258	0.492965	0.987805	NA	NA	1.09575	-1.30456	-1.35878	NA	NA	NA	NA	NA	1.38992	NA	-1.06671	-1.06883	-1.00091	NA	NA	2.16231	-3.67413
440567:Adipose	UQCRHL	ubiquinol-cytochrome c reductase hinge protein-like	0.773502	0.216424	0.000177365	NA	NA	NA	NA	NA	0.988897	NA	0.527658	0.899182	0.612673	NA	NA	0.551073	0.005406	3.90846e-06	NA	NA	NA	NA	NA	0.761943	NA	0.128184	0.560104	0.125485	NA	NA	1.02743	-1.24637	-1.49003	NA	NA	NA	NA	NA	-1.02137	NA	1.13597	-1.04053	-1.23098	NA	NA	0.604275	-3.10149
7388:Adipose	UQCRH	ubiquinol-cytochrome c reductase hinge protein	0.773502	0.216424	0.000177365	NA	NA	NA	NA	NA	0.988897	NA	0.527658	0.899182	0.612673	NA	NA	0.551073	0.005406	3.90846e-06	NA	NA	NA	NA	NA	0.761943	NA	0.128184	0.560104	0.125485	NA	NA	1.02743	-1.24637	-1.49003	NA	NA	NA	NA	NA	-1.02137	NA	1.13597	-1.04053	-1.23098	NA	NA	0.604275	-3.10149
91408:Adipose	BTF3L4	basic transcription factor 3-like 4	0.431914	0.227437	0.000311173	NA	NA	NA	NA	NA	0.910766	NA	0.657018	0.681879	0.92253	NA	NA	0.15852	0.00609981	8.8342e-06	NA	NA	NA	NA	NA	0.641349	NA	0.269937	0.0760588	0.711364	NA	NA	1.04403	-1.10533	-1.22757	NA	NA	NA	NA	NA	1.03419	NA	1.06856	-1.14371	-1.01628	NA	NA	1.45324	-3.04897
10783:Adipose	NEK6	NIMA-related kinase 6	0.534798	0.457748	0.000660351	NA	NA	NA	NA	NA	0.232307	NA	0.744043	0.882133	NA	NA	NA	0.256395	0.0439688	2.45694e-05	NA	NA	NA	NA	NA	0.00882619	NA	0.392469	0.506732	NA	NA	NA	1.05516	1.22535	1.59808	NA	NA	NA	NA	NA	1.295	NA	-1.11015	-1.12303	NA	NA	NA	1.16137	2.14321
3176:Adipose	HNMT	histamine N-methyltransferase	0.236868	0.517834	0.0347607	NA	NA	NA	NA	NA	0.904203	NA	0.51996	0.414908	0.458377	NA	NA	0.0397718	0.0634902	0.00569843	NA	NA	NA	NA	NA	0.633633	NA	0.121381	0.00187712	0.0410028	NA	NA	1.11043	-1.1265	-1.23756	NA	NA	NA	NA	NA	-1.00059	NA	-2.47088	-2.53468	-1.15441	NA	NA	2.16856	-1.95931
170622:Adipose	COMMD6	COMM domain containing 6	0.190526	0.353403	0.00894762	NA	NA	NA	NA	NA	0.721482	NA	0.864864	0.495496	0.707768	NA	NA	0.0242357	0.0177676	0.000829057	NA	NA	NA	NA	NA	0.299209	NA	0.614707	0.00529677	0.246544	NA	NA	1.1228	-1.14765	-1.3037	NA	NA	NA	NA	NA	1.17087	NA	1.02986	-1.30415	-1.26746	NA	NA	2.39775	-2.57217
84329:Adipose	HVCN1	hydrogen voltage-gated channel 1	0.533779	0.217642	0.00371614	NA	NA	NA	NA	NA	0.630602	NA	0.347821	0.910514	0.558496	NA	NA	0.255517	0.00554216	0.000251501	NA	NA	NA	NA	NA	0.144987	NA	0.0336168	0.595751	0.0836153	NA	NA	-1.07019	-1.27718	-1.54866	NA	NA	NA	NA	NA	1.40309	NA	2.22046	-1.15465	1.08668	NA	NA	-1.16357	-3.09069
374291:Adipose	NDUFS7	NADH dehydrogenase (ubiquinone) Fe-S protein 7, 20kDa (NADH-coenzyme Q reductase)	0.481524	0.372654	0.000371075	NA	NA	NA	NA	NA	0.477887	NA	0.772057	0.911696	0.594957	NA	NA	0.201849	0.021173	1.09432e-05	NA	NA	NA	NA	NA	0.064155	NA	0.439823	0.600884	0.109697	NA	NA	1.09607	-1.19786	-1.323	NA	NA	NA	NA	NA	1.14327	NA	-1.0828	-1.04804	-1.64577	NA	NA	1.31055	-2.49136
4712:Adipose	NDUFB6	NADH dehydrogenase (ubiquinone) 1 beta subcomplex, 6, 17kDa	0.414944	0.562034	0.0027778	NA	NA	NA	NA	NA	0.251252	NA	0.332399	0.90599	0.695015	NA	NA	0.14344	0.0870114	0.000172194	NA	NA	NA	NA	NA	0.0117296	NA	0.0269799	0.5791	0.222841	NA	NA	1.08346	-1.15673	-1.45791	NA	NA	NA	NA	NA	1.15591	NA	1.20475	-1.04895	-1.33557	NA	NA	1.51025	-1.79534
1582:Adipose	CYP8B1	cytochrome P450, family 8, subfamily B, polypeptide 1	NA	NA	NA	NA	NA	NA	NA	NA	0.73349	NA	0.364809	0.934786	0.0070394	NA	NA	NA	NA	NA	NA	NA	NA	NA	NA	0.397237	NA	0.0403682	0.694697	2.08277e-06	NA	NA	NA	NA	NA	NA	NA	NA	NA	NA	-1.02788	NA	-1.56616	1.10849	-1.71311	NA	NA	NA	NA
5704:Adipose	PSMC4	proteasome (prosome, macropain) 26S subunit, ATPase, 4	0.470001	0.379686	0.000665217	NA	NA	NA	NA	NA	0.365534	NA	0.59093	0.864626	0.75278	NA	NA	0.190253	0.0220985	2.48374e-05	NA	NA	NA	NA	NA	0.0307854	NA	0.192616	0.457558	0.320652	NA	NA	1.06652	-1.14099	-1.36198	NA	NA	NA	NA	NA	1.06775	NA	1.14169	-1.10074	-1.04593	NA	NA	1.34617	-2.4715
5872:Adipose	RAB13	RAB13, member RAS oncogene family	0.33011	0.799038	0.947354	NA	NA	NA	NA	NA	0.124828	NA	0.0882394	0.881525	0.454598	NA	NA	0.0855796	0.456204	0.905726	NA	NA	NA	NA	NA	0.00027056	NA	0.000483254	0.505379	0.0397452	NA	NA	1.06414	1.03151	-1.00613	NA	NA	NA	NA	NA	1.77675	NA	1.34533	1.05343	-1.18364	NA	NA	1.78952	0.759148
10961:Adipose	ERP29	endoplasmic reticulum protein 29	0.281718	0.361496	0.0491352	NA	NA	NA	NA	NA	0.331739	NA	0.342904	0.612309	0.826599	NA	NA	0.0598905	0.018922	0.00934639	NA	NA	NA	NA	NA	0.0243899	NA	0.0306312	0.0254781	0.475699	NA	NA	1.09384	1.11326	1.1167	NA	NA	NA	NA	NA	1.30033	NA	1.23716	-1.1893	-1.14301	NA	NA	1.97042	2.54326
7264:Adipose	TSTA3	tissue specific transplantation antigen P35B	0.230855	0.714191	0.000379418	NA	NA	NA	NA	NA	0.469017	NA	0.996616	0.82744	0.442287	NA	NA	0.0375243	0.286336	1.13877e-05	NA	NA	NA	NA	NA	0.0617986	NA	0.990675	0.355117	0.0363683	NA	NA	1.08426	-1.05478	-1.28571	NA	NA	NA	NA	NA	1.02554	NA	-1.00095	-1.0575	-1.1226	NA	NA	2.19603	-1.09403
7059:Adipose	THBS3	thrombospondin 3	0.983277	0.419092	0.000235447	NA	NA	NA	NA	NA	0.718733	NA	0.458439	0.654701	0.864123	NA	NA	0.958134	0.0308043	5.7888e-06	NA	NA	NA	NA	NA	0.25319	NA	0.0820018	0.0490475	0.563632	NA	NA	-1.00229	1.26081	1.5795	NA	NA	NA	NA	NA	-1.15139	NA	-1.20411	1.15532	-1.02188	NA	NA	-0.0530204	2.31527
118672:Adipose	PSTK	phosphoseryl-tRNA kinase	0.512484	0.390329	0.000686324	NA	NA	NA	NA	NA	0.506337	NA	0.421548	0.810603	0.827867	NA	NA	0.231238	0.0241959	2.6241e-05	NA	NA	NA	NA	NA	0.0747997	NA	0.062829	0.302808	0.478945	NA	NA	-1.03251	-1.15641	-1.35729	NA	NA	NA	NA	NA	-1.12952	NA	-1.27634	1.12212	-1.03632	NA	NA	-1.22685	-2.42922
1956:Adipose	EGFR	epidermal growth factor receptor	0.46187	0.342238	0.0653009	NA	NA	NA	NA	NA	0.962959	NA	0.424193	0.710764	0.105928	NA	NA	0.183532	0.0151056	0.0139754	NA	NA	NA	NA	NA	0.719968	NA	0.0636213	0.101045	0.000558917	NA	NA	1.04673	1.32327	1.26251	NA	NA	NA	NA	NA	1.02701	NA	-1.68252	1.41399	-2.0744	NA	NA	1.3676	2.6462
55568:Adipose	GALNT10	UDP-N-acetyl-alpha-D-galactosamine:polypeptide N-acetylgalactosaminyltransferase 10 (GalNAc-T10)	0.237617	0.234733	0.0151673	NA	NA	NA	NA	NA	0.802312	NA	0.806188	0.892962	0.159164	NA	NA	0.0401255	0.00655238	0.0017257	NA	NA	NA	NA	NA	0.493861	NA	0.494373	0.547317	0.00166001	NA	NA	1.07467	1.19061	1.20354	NA	NA	NA	NA	NA	-1.00109	NA	1.21724	-1.16678	1.33261	NA	NA	2.16437	3.01774
10960:Adipose	LMAN2	lectin, mannose-binding 2	0.0132588	0.679494	0.560449	NA	NA	NA	NA	NA	0.249414	NA	0.346539	0.942094	0.563781	NA	NA	5.20977e-05	0.226078	0.367488	NA	NA	NA	NA	NA	0.0112102	NA	0.0329978	0.734203	0.0863238	NA	NA	1.17849	-1.08152	-1.05953	NA	NA	NA	NA	NA	1.22446	NA	1.19991	-1.03089	1.11253	NA	NA	4.86473	-1.24715
23090:Adipose	ZNF423	zinc finger protein 423	0.477855	0.670429	0.0100473	NA	NA	NA	NA	NA	0.432668	NA	0.362825	0.60678	0.514531	NA	NA	0.197933	0.199827	0.000976284	NA	NA	NA	NA	NA	0.0500693	NA	0.0397941	0.0220647	0.0598749	NA	NA	1.06411	1.10191	1.33202	NA	NA	NA	NA	NA	-1.05734	NA	1.15463	-1.35242	1.13801	NA	NA	1.3224	1.32373
8407:Adipose	TAGLN2	transgelin 2	0.528386	0.61034	9.22015e-05	NA	NA	NA	NA	NA	0.57889	NA	0.979064	0.955658	0.398491	NA	NA	0.247667	0.125117	1.65131e-06	NA	NA	NA	NA	NA	0.112679	NA	0.936426	0.782378	0.0244059	NA	NA	1.0568	1.09948	1.42172	NA	NA	NA	NA	NA	1.12806	NA	-1.00709	-1.02176	1.38797	NA	NA	1.18352	1.59742
2867:Adipose	FFAR2	free fatty acid receptor 2	0.190526	0.505271	0.00262959	NA	NA	NA	NA	NA	0.506337	NA	0.223922	0.986452	0.983001	NA	NA	0.0241134	0.0582814	0.000157552	NA	NA	NA	NA	NA	0.0747733	NA	0.00728974	0.927469	0.92653	NA	NA	1.20248	1.2014	1.46721	NA	NA	NA	NA	NA	-1.06838	NA	1.69988	-1.02569	-1.00325	NA	NA	2.40004	2.0028
1278:Adipose	COL1A2	collagen, type I, alpha 2	0.825393	0.353403	0.00103514	NA	NA	NA	NA	NA	0.327649	NA	0.376183	0.85463	0.822329	NA	NA	0.636439	0.0179028	4.65011e-05	NA	NA	NA	NA	NA	0.0227458	NA	0.0439203	0.435154	0.463385	NA	NA	1.04071	1.2638	1.42224	NA	NA	NA	NA	NA	1.33083	NA	1.22936	1.0659	1.04813	NA	NA	0.478483	2.56869
258010:Adipose	SVIP	small VCP/p97-interacting protein	0.712775	0.561816	0.00826914	NA	NA	NA	NA	NA	0.412877	NA	0.128888	0.75385	0.757762	NA	NA	0.466161	0.0865647	0.000748889	NA	NA	NA	NA	NA	0.0425341	NA	0.0012875	0.195066	0.335863	NA	NA	-1.03357	-1.15231	-1.29489	NA	NA	NA	NA	NA	-1.28691	NA	-2.01149	-1.34361	-1.06009	NA	NA	-0.739983	-1.79807
10538:Adipose	BATF	basic leucine zipper transcription factor, ATF-like	0.4049	0.565553	0.000195359	NA	NA	NA	NA	NA	0.481419	NA	0.457119	0.867924	0.956172	NA	NA	0.135132	0.0904594	4.40716e-06	NA	NA	NA	NA	NA	0.065371	NA	0.0815349	0.468729	0.822165	NA	NA	1.11801	1.10598	1.47745	NA	NA	NA	NA	NA	1.20616	NA	2.20323	1.31266	1.01499	NA	NA	1.54377	1.77465
23046:Adipose	KIF21B	kinesin family member 21B	0.764086	0.49106	0.000111565	NA	NA	NA	NA	NA	NA	NA	NA	NA	0.832471	NA	NA	0.536267	0.0535586	2.13019e-06	NA	NA	NA	NA	NA	NA	NA	NA	NA	0.488986	NA	NA	-1.05407	1.16283	1.43313	NA	NA	NA	NA	NA	NA	NA	NA	NA	-1.02663	NA	NA	-0.627065	2.04533
8668:Adipose	EIF3I	eukaryotic translation initiation factor 3, subunit I	0.234214	0.596197	0.00280195	NA	NA	NA	NA	NA	NA	NA	NA	NA	0.45788	NA	NA	0.038698	0.111311	0.00017424	NA	NA	NA	NA	NA	NA	NA	NA	NA	0.0409132	NA	NA	1.06717	-1.07376	-1.16859	NA	NA	NA	NA	NA	NA	NA	NA	NA	-1.30322	NA	NA	2.18151	-1.66231
5723:Adipose	PSPH	phosphoserine phosphatase	0.988855	0.108623	0.00353755	NA	NA	NA	NA	NA	0.63351	NA	0.95929	0.672111	0.471799	NA	NA	0.969421	0.00139925	0.00023687	NA	NA	NA	NA	NA	0.147625	NA	0.879803	0.0655457	0.0455178	NA	NA	1.0031	-1.57106	-1.80734	NA	NA	NA	NA	NA	1.17134	NA	1.01577	-1.47161	-1.15757	NA	NA	0.0387174	-3.67822
9748:PBMC	SLK	STE20-like kinase	NA	NA	NA	0.615619	NA	NA	NA	NA	NA	0.145629	NA	NA	NA	NA	NA	NA	NA	NA	0.0508635	NA	NA	NA	NA	NA	4.59884e-05	NA	NA	NA	NA	NA	NA	NA	NA	-1.12193	NA	NA	NA	NA	NA	-1.99825	NA	NA	NA	NA	NA	NA	NA
8294:Adipose	HIST1H4I	histone cluster 1, H4i	0.997726	0.931604	9.50391e-06	NA	NA	NA	NA	NA	0.662963	NA	0.992429	0.92374	1	NA	NA	0.919975	0.00769778	1.82479e-10	NA	NA	NA	NA	NA	0.180355	NA	0.979781	0.653821	0.99986	NA	NA	-0.325746	0.580718	1.18123	NA	NA	NA	NA	NA	1.01245	NA	-1.00451	1.11374	-0.213107	NA	NA	0.146833	1.11655
8367:Adipose	HIST1H4E	histone cluster 1, H4e	0.997726	0.931604	9.50391e-06	NA	NA	NA	NA	NA	0.662963	NA	0.992429	0.92374	1	NA	NA	0.919975	0.00769778	1.82479e-10	NA	NA	NA	NA	NA	0.180355	NA	0.979781	0.653821	0.99986	NA	NA	-0.325746	0.580718	1.18123	NA	NA	NA	NA	NA	1.01245	NA	-1.00451	1.11374	-0.213107	NA	NA	0.146833	1.11655
8368:Adipose	HIST1H4L	histone cluster 1, H4l	0.997726	0.931604	9.50391e-06	NA	NA	NA	NA	NA	0.662963	NA	0.992429	0.92374	1	NA	NA	0.919975	0.00769778	1.82479e-10	NA	NA	NA	NA	NA	0.180355	NA	0.979781	0.653821	0.99986	NA	NA	-0.325746	0.580718	1.18123	NA	NA	NA	NA	NA	1.01245	NA	-1.00451	1.11374	-0.213107	NA	NA	0.146833	1.11655
8365:Adipose	HIST1H4H	histone cluster 1, H4h	0.997726	0.931604	9.50391e-06	NA	NA	NA	NA	NA	0.662963	NA	0.992429	0.92374	1	NA	NA	0.919975	0.00769778	1.82479e-10	NA	NA	NA	NA	NA	0.180355	NA	0.979781	0.653821	0.99986	NA	NA	-0.325746	0.580718	1.18123	NA	NA	NA	NA	NA	1.01245	NA	-1.00451	1.11374	-0.213107	NA	NA	0.146833	1.11655
8366:Adipose	HIST1H4B	histone cluster 1, H4b	0.997726	0.931604	9.50391e-06	NA	NA	NA	NA	NA	0.662963	NA	0.992429	0.92374	1	NA	NA	0.919975	0.00769778	1.82479e-10	NA	NA	NA	NA	NA	0.180355	NA	0.979781	0.653821	0.99986	NA	NA	-0.325746	0.580718	1.18123	NA	NA	NA	NA	NA	1.01245	NA	-1.00451	1.11374	-0.213107	NA	NA	0.146833	1.11655
8363:Adipose	HIST1H4J	histone cluster 1, H4j	0.997726	0.931604	9.50391e-06	NA	NA	NA	NA	NA	0.662963	NA	0.992429	0.92374	1	NA	NA	0.919975	0.00769778	1.82479e-10	NA	NA	NA	NA	NA	0.180355	NA	0.979781	0.653821	0.99986	NA	NA	-0.325746	0.580718	1.18123	NA	NA	NA	NA	NA	1.01245	NA	-1.00451	1.11374	-0.213107	NA	NA	0.146833	1.11655
8364:Adipose	HIST1H4C	histone cluster 1, H4c	0.997726	0.931604	9.50391e-06	NA	NA	NA	NA	NA	0.662963	NA	0.992429	0.92374	1	NA	NA	0.919975	0.00769778	1.82479e-10	NA	NA	NA	NA	NA	0.180355	NA	0.979781	0.653821	0.99986	NA	NA	-0.325746	0.580718	1.18123	NA	NA	NA	NA	NA	1.01245	NA	-1.00451	1.11374	-0.213107	NA	NA	0.146833	1.11655
8361:Adipose	HIST1H4F	histone cluster 1, H4f	0.997726	0.931604	9.50391e-06	NA	NA	NA	NA	NA	0.662963	NA	0.992429	0.92374	1	NA	NA	0.919975	0.00769778	1.82479e-10	NA	NA	NA	NA	NA	0.180355	NA	0.979781	0.653821	0.99986	NA	NA	-0.325746	0.580718	1.18123	NA	NA	NA	NA	NA	1.01245	NA	-1.00451	1.11374	-0.213107	NA	NA	0.146833	1.11655
8362:Adipose	HIST1H4K	histone cluster 1, H4k	0.997726	0.931604	9.50391e-06	NA	NA	NA	NA	NA	0.662963	NA	0.992429	0.92374	1	NA	NA	0.919975	0.00769778	1.82479e-10	NA	NA	NA	NA	NA	0.180355	NA	0.979781	0.653821	0.99986	NA	NA	-0.325746	0.580718	1.18123	NA	NA	NA	NA	NA	1.01245	NA	-1.00451	1.11374	-0.213107	NA	NA	0.146833	1.11655
8360:Adipose	HIST1H4D	histone cluster 1, H4d	0.997726	0.931604	9.50391e-06	NA	NA	NA	NA	NA	0.662963	NA	0.992429	0.92374	1	NA	NA	0.919975	0.00769778	1.82479e-10	NA	NA	NA	NA	NA	0.180355	NA	0.979781	0.653821	0.99986	NA	NA	-0.325746	0.580718	1.18123	NA	NA	NA	NA	NA	1.01245	NA	-1.00451	1.11374	-0.213107	NA	NA	0.146833	1.11655
8359:Adipose	HIST1H4A	histone cluster 1, H4a	0.997726	0.931604	9.50391e-06	NA	NA	NA	NA	NA	0.662963	NA	0.992429	0.92374	1	NA	NA	0.919975	0.00769778	1.82479e-10	NA	NA	NA	NA	NA	0.180355	NA	0.979781	0.653821	0.99986	NA	NA	-0.325746	0.580718	1.18123	NA	NA	NA	NA	NA	1.01245	NA	-1.00451	1.11374	-0.213107	NA	NA	0.146833	1.11655
8370:Adipose	HIST2H4A	histone cluster 2, H4a	0.997726	0.931604	9.50391e-06	NA	NA	NA	NA	NA	0.662963	NA	0.992429	0.92374	1	NA	NA	0.919975	0.00769778	1.82479e-10	NA	NA	NA	NA	NA	0.180355	NA	0.979781	0.653821	0.99986	NA	NA	-0.325746	0.580718	1.18123	NA	NA	NA	NA	NA	1.01245	NA	-1.00451	1.11374	-0.213107	NA	NA	0.146833	1.11655
1462:Adipose	VCAN	versican	0.80463	0.281781	0.000148908	NA	NA	NA	NA	NA	0.721482	NA	0.656872	0.743559	0.835702	NA	NA	0.59758	0.0095428	3.08663e-06	NA	NA	NA	NA	NA	0.289924	NA	0.269791	0.181846	0.499132	NA	NA	1.03374	1.16612	1.44606	NA	NA	NA	NA	NA	1.19518	NA	1.24485	-1.17749	-1.0245	NA	NA	0.534659	2.85224
554313:Adipose	HIST2H4B	histone cluster 2, H4b	0.997726	0.931604	9.50391e-06	NA	NA	NA	NA	NA	0.662963	NA	0.992429	0.92374	1	NA	NA	0.919975	0.00769778	1.82479e-10	NA	NA	NA	NA	NA	0.180355	NA	0.979781	0.653821	0.99986	NA	NA	-0.325746	0.580718	1.18123	NA	NA	NA	NA	NA	1.01245	NA	-1.00451	1.11374	-0.213107	NA	NA	0.146833	1.11655
121504:Adipose	HIST4H4	histone cluster 4, H4	0.997726	0.931604	9.50391e-06	NA	NA	NA	NA	NA	0.662963	NA	0.992429	0.92374	1	NA	NA	0.919975	0.00769778	1.82479e-10	NA	NA	NA	NA	NA	0.180355	NA	0.979781	0.653821	0.99986	NA	NA	-0.325746	0.580718	1.18123	NA	NA	NA	NA	NA	1.01245	NA	-1.00451	1.11374	-0.213107	NA	NA	0.146833	1.11655
4016:Adipose	LOXL1	lysyl oxidase-like 1	0.0667929	0.45861	0.00215513	NA	NA	NA	NA	NA	0.768071	NA	0.942365	0.906211	0.469413	NA	NA	0.00235752	0.0449804	0.000120723	NA	NA	NA	NA	NA	0.44833	NA	0.823953	0.581564	0.0444317	NA	NA	1.28697	1.23656	1.5425	NA	NA	NA	NA	NA	1.17603	NA	-1.02738	1.04846	1.14382	NA	NA	3.38191	2.13202
55022:Adipose	PID1	phosphotyrosine interaction domain containing 1	0.689498	0.386849	0.000228546	NA	NA	NA	NA	NA	NA	NA	NA	NA	0.871387	NA	NA	0.430465	0.0232974	5.48464e-06	NA	NA	NA	NA	NA	NA	NA	NA	NA	0.580784	NA	NA	1.03988	1.18534	1.40884	NA	NA	NA	NA	NA	NA	NA	NA	NA	1.06776	NA	NA	0.801295	2.4469
1537:Adipose	CYC1	cytochrome c-1	0.165314	0.246044	0.00093095	NA	NA	NA	NA	NA	0.938522	NA	0.670373	0.991983	0.623239	NA	NA	0.0176663	0.00702855	4.00901e-05	NA	NA	NA	NA	NA	0.686949	NA	0.287231	0.952874	0.138422	NA	NA	1.15527	-1.29257	-1.51555	NA	NA	NA	NA	NA	1.02221	NA	1.10932	-1.00673	-1.26664	NA	NA	2.53915	-2.98705
9450:Adipose	LY86	lymphocyte antigen 86	0.834319	0.457222	0.0107163	NA	NA	NA	NA	NA	0.445781	NA	0.134895	0.836754	0.630319	NA	NA	0.65257	0.0428548	0.00106895	NA	NA	NA	NA	NA	0.053831	NA	0.00143539	0.383643	0.146909	NA	NA	1.037	1.21353	1.30917	NA	NA	NA	NA	NA	1.6525	NA	1.91294	-1.1095	1.34902	NA	NA	0.455623	2.1558
80024:Adipose	SLC24A6	solute carrier family 24 (sodium/lithium/calcium exchanger), member 6	0.0143423	0.702834	0.457507	NA	NA	NA	NA	NA	0.580487	NA	0.290554	0.85463	0.429683	NA	NA	7.36431e-05	0.261033	0.265506	NA	NA	NA	NA	NA	0.113809	NA	0.0160506	0.434364	0.0321604	NA	NA	1.31837	-1.06587	1.08606	NA	NA	NA	NA	NA	1.04812	NA	1.32669	1.05664	1.19315	NA	NA	4.73159	-1.15509
3676:Adipose	ITGA4	integrin, alpha 4 (antigen CD49D, alpha 4 subunit of VLA-4 receptor)	0.644793	0.666362	4.947e-05	NA	NA	NA	NA	NA	NA	NA	NA	NA	0.918164	NA	NA	0.377071	0.193596	6.46963e-07	NA	NA	NA	NA	NA	NA	NA	NA	NA	0.700026	NA	NA	1.05051	1.11634	1.51628	NA	NA	NA	NA	NA	NA	NA	NA	NA	1.02859	NA	NA	0.899204	1.34305
55742:Adipose	PARVA	parvin, alpha	0.0504891	0.735743	0.200024	NA	NA	NA	NA	NA	0.203663	NA	0.8157	0.680642	0.381685	NA	NA	0.00121856	0.331057	0.0720156	NA	NA	NA	NA	NA	0.00564778	NA	0.516151	0.074926	0.0209092	NA	NA	1.14865	1.05762	1.12075	NA	NA	NA	NA	NA	1.34008	NA	1.07305	1.21167	1.43353	NA	NA	3.64435	0.995023
23395:Adipose	LARS2	leucyl-tRNA synthetase 2, mitochondrial	0.0243427	0.460246	0.0695524	NA	NA	NA	NA	NA	NA	NA	NA	NA	0.684049	NA	NA	0.00022738	0.0461138	0.0153231	NA	NA	NA	NA	NA	NA	NA	NA	NA	0.20858	NA	NA	1.58933	-1.14607	-1.15907	NA	NA	NA	NA	NA	NA	NA	NA	NA	1.06665	NA	NA	4.29774	-2.11975
440:Adipose	ASNS	asparagine synthetase (glutamine-hydrolyzing)	0.448055	0.375197	0.00805249	NA	NA	NA	NA	NA	0.541866	NA	0.918667	0.668174	0.325513	NA	NA	0.171073	0.0214427	0.000724804	NA	NA	NA	NA	NA	0.0918959	NA	0.753419	0.0622228	0.0117338	NA	NA	1.11167	-1.22715	-1.50371	NA	NA	NA	NA	NA	-1.23732	NA	-1.02761	-1.21583	-1.1204	NA	NA	1.40902	-2.48549
60481:Adipose	ELOVL5	ELOVL fatty acid elongase 5	0.336086	0.63075	0.0024623	NA	NA	NA	NA	NA	0.357946	NA	0.537518	0.94556	0.393691	NA	NA	0.0891101	0.143819	0.000145874	NA	NA	NA	NA	NA	0.0293226	NA	0.140086	0.745471	0.023704	NA	NA	-1.08941	-1.12282	-1.38796	NA	NA	NA	NA	NA	1.64874	NA	1.22303	-1.0585	-1.13358	NA	NA	-1.76847	-1.51845
728:Adipose	C5AR1	complement component 5a receptor 1	NA	0.442023	0.000175243	NA	NA	NA	NA	NA	0.790003	NA	0.863669	0.736405	0.602093	NA	NA	NA	0.0390488	3.85024e-06	NA	NA	NA	NA	NA	0.476934	NA	0.611065	0.157144	0.117516	NA	NA	NA	1.19362	1.46253	NA	NA	NA	NA	NA	1.14491	NA	-1.04862	-1.15622	1.09117	NA	NA	NA	2.20119
652:Adipose	BMP4	bone morphogenetic protein 4	0.322641	0.864947	0.0166888	NA	NA	NA	NA	NA	0.667803	NA	0.319791	0.358771	0.742554	NA	NA	0.081741	0.61088	0.00196866	NA	NA	NA	NA	NA	0.187052	NA	0.0235986	0.00105504	0.302932	NA	NA	1.08119	1.03718	1.26642	NA	NA	NA	NA	NA	-1.29633	NA	-1.38254	2.3441	-1.04695	NA	NA	1.81326	0.516534
345:Adipose	APOC3	apolipoprotein C-III	0.509978	0.750674	0.000297529	NA	NA	NA	NA	NA	0.469017	NA	0.419527	0.728491	0.793786	NA	NA	0.228807	0.359452	8.2393e-06	NA	NA	NA	NA	NA	0.0617633	NA	0.0613492	0.134459	0.402029	NA	NA	-1.18881	-1.16663	-2.41061	NA	NA	NA	NA	NA	2.1405	NA	-1.85953	-2.19028	-1.07074	NA	NA	-1.23346	-0.936926
81501:Adipose	DCSTAMP	dendrocyte expressed seven transmembrane protein	NA	0.858518	6.52421e-05	NA	NA	NA	NA	NA	NA	NA	NA	NA	0.817066	NA	NA	NA	0.591688	1.01107e-06	NA	NA	NA	NA	NA	NA	NA	NA	NA	0.451377	NA	NA	NA	1.03385	1.65456	NA	NA	NA	NA	NA	NA	NA	NA	NA	-1.0373	NA	NA	NA	0.544717
9470:Adipose	EIF4E2	eukaryotic translation initiation factor 4E family member 2	0.121818	0.868932	0.253781	NA	NA	NA	NA	NA	0.124828	NA	0.218879	0.775393	0.720128	NA	NA	0.00914966	0.620345	0.103766	NA	NA	NA	NA	NA	0.000564403	NA	0.00665035	0.238752	0.268259	NA	NA	1.10568	-1.02549	-1.07495	NA	NA	NA	NA	NA	1.88912	NA	1.30396	-1.12082	-1.12299	NA	NA	2.82383	-0.502792
2071:Adipose	ERCC3	excision repair cross-complementing rodent repair deficiency, complementation group 3	0.00146124	0.699733	0.307442	NA	NA	NA	NA	NA	0.998809	NA	0.807658	0.758619	0.465688	NA	NA	1.16585e-06	0.256693	0.140081	NA	NA	NA	NA	NA	0.777267	NA	0.498936	0.20302	0.0433537	NA	NA	1.17689	-1.04841	-1.06752	NA	NA	NA	NA	NA	-1.01363	NA	1.04521	-1.0777	1.27394	NA	NA	6.35082	-1.166
51177:Adipose	PLEKHO1	pleckstrin homology domain containing, family O member 1	0.163937	0.364662	0.554996	NA	NA	NA	NA	NA	0.215183	NA	0.252115	0.844465	0.445904	NA	NA	0.0174845	0.0202921	0.361954	NA	NA	NA	NA	NA	0.00697103	NA	0.0107778	0.403488	0.0370288	NA	NA	1.11269	1.22261	1.08735	NA	NA	NA	NA	NA	1.31701	NA	1.45775	1.09097	-1.14478	NA	NA	2.54373	2.51102
4478:Adipose	MSN	moesin	0.603514	0.618485	0.0227164	NA	NA	NA	NA	NA	0.359868	NA	0.133276	0.983498	0.419443	NA	NA	0.330475	0.131403	0.00314016	NA	NA	NA	NA	NA	0.0298941	NA	0.00137921	0.912743	0.0291511	NA	NA	1.04576	1.14831	1.30808	NA	NA	NA	NA	NA	1.23546	NA	1.43122	1.00818	1.49163	NA	NA	0.992355	1.56984
10397:Adipose	NDRG1	N-myc downstream regulated 1	NA	0.344802	0.00754378	NA	NA	NA	NA	NA	0.367234	NA	0.989821	0.609449	0.600342	NA	NA	NA	0.0157513	0.000666426	NA	NA	NA	NA	NA	0.0312967	NA	0.974077	0.0242784	0.11439	NA	NA	NA	1.31173	1.47825	NA	NA	NA	NA	NA	1.6169	NA	1.0044	1.51917	-1.14989	NA	NA	NA	2.62718
10293:Adipose	TRAIP	TRAF interacting protein	0.154625	0.411307	0.00230948	NA	NA	NA	NA	NA	0.531394	NA	0.543109	0.804606	0.910892	NA	NA	0.0156911	0.0284729	0.00013365	NA	NA	NA	NA	NA	0.0865655	NA	0.146611	0.292815	0.684062	NA	NA	1.21647	1.15179	1.38378	NA	NA	NA	NA	NA	-1.17571	NA	1.64292	1.64898	1.01448	NA	NA	2.59135	2.35264
11047:Adipose	ADRM1	adhesion regulating molecule 1	0.504967	0.165961	0.000888967	NA	NA	NA	NA	NA	0.571759	NA	0.613202	0.992166	0.725818	NA	NA	0.224221	0.00298108	3.73188e-05	NA	NA	NA	NA	NA	0.109195	NA	0.21318	0.954095	0.274467	NA	NA	1.05069	-1.1781	-1.4578	NA	NA	NA	NA	NA	1.06588	NA	1.39919	1.00776	-1.24776	NA	NA	1.24607	-3.35762
219972:Adipose	MPEG1	macrophage expressed 1	NA	0.677216	0.000243497	NA	NA	NA	NA	NA	0.640873	NA	0.341789	0.917417	0.822917	NA	NA	NA	0.220702	6.05042e-06	NA	NA	NA	NA	NA	0.157501	NA	0.0288693	0.626583	0.169713	NA	NA	NA	1.10779	1.41358	NA	NA	NA	NA	NA	1.00932	NA	1.57399	1.12092	0.0697275	NA	NA	NA	1.26225
1738:Adipose	DLD	dihydrolipoamide dehydrogenase	0.340376	0.139701	0.000729956	NA	NA	NA	NA	NA	1	NA	0.610706	0.848856	0.754825	NA	NA	0.0916456	0.00217607	2.8257e-05	NA	NA	NA	NA	NA	0.957374	NA	0.210752	0.411937	0.328745	NA	NA	1.11375	-1.32515	-1.56328	NA	NA	NA	NA	NA	1.00422	NA	1.11878	-1.05873	1.06647	NA	NA	1.75378	-3.49156
4327:Adipose	MMP19	matrix metallopeptidase 19	0.281935	0.996212	0.84939	NA	NA	NA	NA	NA	0.124828	NA	0.0669791	0.880035	0.534493	NA	NA	0.0602034	0.985943	0.743195	NA	NA	NA	NA	NA	0.000430176	NA	0.000240672	0.500929	0.0686105	NA	NA	1.10455	-1.00165	1.0335	NA	NA	NA	NA	NA	1.78676	NA	2.08264	1.09921	-1.1651	NA	NA	1.96784	-0.0178293
10422:Adipose	UBAC1	UBA domain containing 1	0.508158	0.31861	0.00126477	NA	NA	NA	NA	NA	0.415993	NA	0.807639	0.9607	0.485858	NA	NA	0.227058	0.0128978	6.01813e-05	NA	NA	NA	NA	NA	0.0443741	NA	0.498286	0.813575	0.0501695	NA	NA	1.06943	-1.26131	-1.3913	NA	NA	NA	NA	NA	1.23462	NA	-1.10916	1.01717	-1.09199	NA	NA	1.23824	-2.71763
1191:Adipose	CLU	clusterin	0.439238	0.895653	0.0381264	NA	NA	NA	NA	NA	0.275497	NA	0.526151	0.675597	0.159164	NA	NA	0.16492	0.678963	0.00654484	NA	NA	NA	NA	NA	0.0155687	NA	0.126848	0.068177	0.0016539	NA	NA	1.08885	-1.13416	1.59942	NA	NA	NA	NA	NA	-1.38579	NA	-1.58593	-1.75095	1.28795	NA	NA	1.43035	-0.419708
4017:Adipose	LOXL2	lysyl oxidase-like 2	0.430666	0.628886	0.000984124	NA	NA	NA	NA	NA	0.292071	NA	0.293695	0.9591	0.931827	NA	NA	0.157745	0.142428	4.34935e-05	NA	NA	NA	NA	NA	0.0178349	NA	0.0164074	0.799921	0.740768	NA	NA	1.11501	1.15066	1.5871	NA	NA	NA	NA	NA	1.24162	NA	1.32936	-1.02884	-1.02216	NA	NA	1.45606	1.52402
51645:Adipose	PPIL1	peptidylprolyl isomerase (cyclophilin)-like 1	0.074787	0.935837	0.0176088	NA	NA	NA	NA	NA	0.711019	NA	0.664259	0.616056	0.369437	NA	NA	0.00301186	0.793745	0.00214741	NA	NA	NA	NA	NA	0.245359	NA	0.278071	0.0264218	0.0186354	NA	NA	-1.20502	-1.02157	-1.2422	NA	NA	NA	NA	NA	1.03785	NA	1.23264	-1.32972	-1.35363	NA	NA	-3.28325	-0.264802
6672:Adipose	SP100	SP100 nuclear antigen	0.000189402	0.849439	0.873704	NA	NA	NA	NA	NA	0.854865	NA	0.411367	0.989516	0.819243	NA	NA	2.90027e-08	0.56389	0.780467	NA	NA	NA	NA	NA	0.566837	NA	0.0552549	0.944999	0.455373	NA	NA	-1.70762	-1.05734	1.03047	NA	NA	NA	NA	NA	1.08076	NA	1.25718	-1.00687	1.02754	NA	NA	-7.88884	-0.586355
2015:Adipose	EMR1	egf-like module containing, mucin-like, hormone receptor-like 1	0.31261	0.561813	0.000254481	NA	NA	NA	NA	NA	1	NA	0.803455	0.940567	0.33504	NA	NA	0.0758514	0.085706	6.45645e-06	NA	NA	NA	NA	NA	0.874566	NA	0.489404	0.724123	0.0132531	NA	NA	1.16813	1.18995	1.45516	NA	NA	NA	NA	NA	1.02569	NA	1.08368	1.03854	1.32372	NA	NA	1.85164	1.80335
1345:Adipose	COX6C	cytochrome c oxidase subunit VIc	0.937973	0.641217	5.03786e-05	NA	NA	NA	NA	NA	NA	NA	NA	NA	0.829225	NA	NA	0.856138	0.159825	6.62855e-07	NA	NA	NA	NA	NA	NA	NA	NA	NA	0.481653	NA	NA	1.01158	-1.15275	-1.51848	NA	NA	NA	NA	NA	NA	NA	NA	NA	-1.22798	NA	NA	0.183163	-1.45732
57213:Adipose	SPRYD7	SPRY domain containing 7	0.560018	0.612298	4.65704e-05	NA	NA	NA	NA	NA	0.822803	NA	0.689599	0.810603	0.649317	NA	NA	0.282239	0.126706	5.99906e-07	NA	NA	NA	NA	NA	0.522654	NA	0.313553	0.302728	0.16779	NA	NA	1.05881	-1.10089	-1.42593	NA	NA	NA	NA	NA	1.05171	NA	1.09423	-1.10015	1.06433	NA	NA	1.09885	-1.59034
7520:Adipose	XRCC5	X-ray repair complementing defective repair in Chinese hamster cells 5 (double-strand-break rejoining)	0.0392586	0.937048	0.00522871	NA	NA	NA	NA	NA	0.474736	NA	0.52443	0.852088	0.712002	NA	NA	0.000661274	0.79971	0.000402077	NA	NA	NA	NA	NA	0.0631662	NA	0.124582	0.425217	0.25304	NA	NA	-1.15002	1.01952	-1.50252	NA	NA	NA	NA	NA	1.05354	NA	1.14557	-1.06037	-1.0431	NA	NA	-3.88404	0.256961
57222:Adipose	ERGIC1	endoplasmic reticulum-golgi intermediate compartment (ERGIC) 1	0.825061	0.267397	0.0016419	NA	NA	NA	NA	NA	0.71835	NA	0.714443	0.501522	0.884406	NA	NA	0.635682	0.00823539	8.56392e-05	NA	NA	NA	NA	NA	0.253004	NA	0.347646	0.00746066	0.612966	NA	NA	1.02568	-1.27289	-1.3822	NA	NA	NA	NA	NA	-1.05579	NA	1.08455	-1.4712	-1.05521	NA	NA	0.479562	-2.91741
3695:Adipose	ITGB7	integrin, beta 7	0.934852	0.603884	0.000108917	NA	NA	NA	NA	NA	0.521877	NA	0.840566	0.972586	0.381808	NA	NA	0.849552	0.119291	2.06539e-06	NA	NA	NA	NA	NA	0.0829413	NA	0.566255	0.871672	0.0212689	NA	NA	-1.01432	1.16001	1.47616	NA	NA	NA	NA	NA	-1.06808	NA	1.1269	1.02319	1.12753	NA	NA	-0.191653	1.62403
5184:Adipose	PEPD	peptidase D	0.223306	0.949036	0.0211579	NA	NA	NA	NA	NA	0.721482	NA	0.41809	0.556005	0.320843	NA	NA	0.0345282	0.836798	0.00283757	NA	NA	NA	NA	NA	0.274479	NA	0.0607284	0.0118693	0.0112807	NA	NA	1.15494	-1.0157	-1.31746	NA	NA	NA	NA	NA	1.08045	NA	1.16213	-1.26657	1.21121	NA	NA	2.23505	-0.208565
9577:Adipose	BRE	brain and reproductive organ-expressed (TNFRSF1A modulator)	0.170271	0.35863	0.00567608	NA	NA	NA	NA	NA	0.640821	NA	0.913446	0.817185	0.433093	NA	NA	0.0187509	0.0183618	0.000447242	NA	NA	NA	NA	NA	0.155957	NA	0.738104	0.320248	0.0329204	NA	NA	1.095	-1.07707	-1.16531	NA	NA	NA	NA	NA	1.11223	NA	1.0256	-1.07439	-1.15543	NA	NA	2.51276	-2.55708
64981:Adipose	MRPL34	mitochondrial ribosomal protein L34	0.960746	0.361737	0.000541977	NA	NA	NA	NA	NA	0.277142	NA	0.806193	0.862224	0.643011	NA	NA	0.906681	0.0195576	1.86767e-05	NA	NA	NA	NA	NA	0.0159373	NA	0.49455	0.451219	0.159111	NA	NA	1.00747	-1.17385	-1.40313	NA	NA	NA	NA	NA	1.57911	NA	1.06398	-1.07615	-1.64927	NA	NA	0.118414	-2.52804
2181:Adipose	ACSL3	acyl-CoA synthetase long-chain family member 3	0.0755836	0.945711	0.00073939	NA	NA	NA	NA	NA	0.266882	NA	0.928085	0.897231	0.803453	NA	NA	0.00308519	0.825157	2.88156e-05	NA	NA	NA	NA	NA	0.0140505	NA	0.779247	0.553265	0.426331	NA	NA	-1.24427	-1.01981	-1.71963	NA	NA	NA	NA	NA	1.46108	NA	-1.03782	-1.05457	-1.07199	NA	NA	-3.27352	-0.223696
7386:Adipose	UQCRFS1	ubiquinol-cytochrome c reductase, Rieske iron-sulfur polypeptide 1	0.186146	0.42445	0.00085521	NA	NA	NA	NA	NA	0.517317	NA	0.768327	0.938454	0.735208	NA	NA	0.0225467	0.0328995	3.55499e-05	NA	NA	NA	NA	NA	0.0806262	NA	0.433533	0.711162	0.289087	NA	NA	1.12271	-1.23381	-1.63367	NA	NA	NA	NA	NA	1.16775	NA	1.06516	-1.0268	-1.05452	NA	NA	2.43036	-2.28384
55016:Adipose	2014-03-01	membrane-associated ring finger (C3HC4) 1, E3 ubiquitin protein ligase	0.557542	0.414026	0.00137716	NA	NA	NA	NA	NA	NA	NA	NA	NA	0.560125	NA	NA	0.279304	0.0290695	6.7719e-05	NA	NA	NA	NA	NA	NA	NA	NA	NA	0.0852383	NA	NA	1.06922	1.19272	1.34483	NA	NA	NA	NA	NA	NA	NA	NA	NA	1.11329	NA	NA	1.10574	2.34281
712:Adipose	C1QA	complement component 1, q subcomponent, A chain	0.199173	0.641217	0.00208114	NA	NA	NA	NA	NA	0.235127	NA	0.61515	0.762933	0.996287	NA	NA	0.0265649	0.159552	0.000115672	NA	NA	NA	NA	NA	0.0093709	NA	0.215141	0.212326	0.986474	NA	NA	1.17439	1.18201	1.42799	NA	NA	NA	NA	NA	1.41681	NA	1.11435	-1.10051	-1.00461	NA	NA	2.35604	1.45832
3929:Adipose	LBP	lipopolysaccharide binding protein	0.586811	0.184913	0.00377542	NA	NA	NA	NA	NA	0.592797	NA	0.960266	0.912084	0.320417	NA	NA	0.310051	0.00365936	0.000257488	NA	NA	NA	NA	NA	0.12148	NA	0.882942	0.602453	0.0111152	NA	NA	1.10272	1.28809	1.49612	NA	NA	NA	NA	NA	1.55405	NA	1.01774	1.08499	1.35224	NA	NA	1.03602	3.26987
84726:Adipose	PRRC2B	proline-rich coiled-coil 2B	0.93025	0.392053	0.000941793	NA	NA	NA	NA	NA	0.721482	NA	0.692386	0.654701	0.53811	NA	NA	0.83905	0.0247277	4.09529e-05	NA	NA	NA	NA	NA	0.257662	NA	0.31764	0.0438912	0.0695225	NA	NA	1.0083	1.11565	1.17565	NA	NA	NA	NA	NA	1.05634	NA	1.07954	1.2255	1.1488	NA	NA	0.205222	2.41905
333:Adipose	APLP1	amyloid beta (A4) precursor-like protein 1	0.443277	0.728615	0.210198	NA	NA	NA	NA	NA	0.66678	NA	0.135974	0.491504	0.447345	NA	NA	0.167557	0.320789	0.0776576	NA	NA	NA	NA	NA	0.184913	NA	0.0015244	0.00486084	0.0375894	NA	NA	-1.09205	-1.09792	1.26563	NA	NA	NA	NA	NA	1.20915	NA	2.00673	2.38002	-1.15297	NA	NA	-1.42113	-1.01688
2268:Adipose	FGR	Gardner-Rasheed feline sarcoma viral (v-fgr) oncogene homolog	0.454533	0.361646	0.0160203	NA	NA	NA	NA	NA	0.390761	NA	0.218879	0.793717	0.841407	NA	NA	0.178307	0.0192243	0.0018657	NA	NA	NA	NA	NA	0.0369008	NA	0.00656061	0.27313	0.512904	NA	NA	-1.13204	1.17792	1.24905	NA	NA	NA	NA	NA	1.15069	NA	1.53353	-1.10437	1.0309	NA	NA	-1.38469	2.53596
8111:Adipose	GPR68	G protein-coupled receptor 68	NA	0.510075	0.000119289	NA	NA	NA	NA	NA	0.721482	NA	0.487242	0.954011	0.777062	NA	NA	NA	0.0603586	2.30886e-06	NA	NA	NA	NA	NA	0.325111	NA	0.0978357	0.776124	0.368879	NA	NA	NA	1.15951	1.46102	NA	NA	NA	NA	NA	1.01808	NA	1.33076	1.04462	1.03859	NA	NA	NA	1.98506
4729:Adipose	NDUFV2	NADH dehydrogenase (ubiquinone) flavoprotein 2, 24kDa	0.749316	0.184913	0.000147095	NA	NA	NA	NA	NA	0.967449	NA	0.756072	0.890014	0.705805	NA	NA	0.515286	0.00360937	3.01058e-06	NA	NA	NA	NA	NA	0.726422	NA	0.411162	0.540723	0.242883	NA	NA	-1.02997	-1.21577	-1.49245	NA	NA	NA	NA	NA	1.0259	NA	-1.09587	-1.05729	-1.31753	NA	NA	-0.659947	-3.27577
2101:Adipose	ESRRA	estrogen-related receptor alpha	0.237671	0.563362	0.00100014	NA	NA	NA	NA	NA	0.494254	NA	0.807954	0.952708	0.488112	NA	NA	0.0401965	0.0880469	4.46672e-05	NA	NA	NA	NA	NA	0.0706421	NA	0.500159	0.77275	0.0508205	NA	NA	-1.0914	-1.11791	-1.39665	NA	NA	NA	NA	NA	1.11956	NA	1.11444	1.03883	-1.28372	NA	NA	-2.16353	-1.78905
306:Adipose	ANXA3	annexin A3	0.77888	0.910519	0.000292526	NA	NA	NA	NA	NA	0.511786	NA	0.517027	0.997815	0.292599	NA	NA	0.559452	0.722475	7.86645e-06	NA	NA	NA	NA	NA	0.0772344	NA	0.119265	0.980103	0.0077039	NA	NA	-1.04524	1.03025	1.5472	NA	NA	NA	NA	NA	-1.11878	NA	-1.14679	1.00264	1.48942	NA	NA	-0.591519	0.359958
55278:Adipose	QRSL1	glutaminyl-tRNA synthase (glutamine-hydrolyzing)-like 1	0.861538	0.63771	0.00093095	NA	NA	NA	NA	NA	0.401444	NA	0.844286	0.675597	0.434042	NA	NA	0.704903	0.152245	4.0177e-05	NA	NA	NA	NA	NA	0.0394382	NA	0.576954	0.0678881	0.0337088	NA	NA	-1.01476	-1.07317	-1.29165	NA	NA	NA	NA	NA	-1.10573	NA	1.16228	1.51403	1.14064	NA	NA	-0.383047	-1.48562
23590:Adipose	PDSS1	prenyl (decaprenyl) diphosphate synthase, subunit 1	0.524199	0.638538	9.58079e-05	NA	NA	NA	NA	NA	NA	NA	NA	NA	0.959621	NA	NA	0.243921	0.153287	1.76042e-06	NA	NA	NA	NA	NA	NA	NA	NA	NA	0.833984	NA	NA	-1.05432	-1.0716	-1.30637	NA	NA	NA	NA	NA	NA	NA	NA	NA	1.00922	NA	NA	-1.19321	-1.48166
3572:Adipose	IL6ST	interleukin 6 signal transducer (gp130, oncostatin M receptor)	0.175353	0.51833	0.00935169	NA	NA	NA	NA	NA	0.949449	NA	0.868695	0.501522	0.551993	NA	NA	0.0199338	0.0637646	0.000881488	NA	NA	NA	NA	NA	0.700935	NA	0.621665	0.00636318	0.0772334	NA	NA	1.09214	1.1777	1.23724	NA	NA	NA	NA	NA	1.0306	NA	-1.03565	1.25098	-1.10731	NA	NA	2.48555	1.95711
4706:Adipose	NDUFAB1	NADH dehydrogenase (ubiquinone) 1, alpha/beta subcomplex, 1, 8kDa	0.348547	0.395905	0.000383351	NA	NA	NA	NA	NA	0.836612	NA	0.620591	0.86803	0.629902	NA	NA	0.0964701	0.0259117	1.17022e-05	NA	NA	NA	NA	NA	0.540171	NA	0.220987	0.472699	0.145594	NA	NA	1.09271	-1.23609	-1.58031	NA	NA	NA	NA	NA	1.04797	NA	1.16535	-1.0736	-1.29663	NA	NA	1.72678	-2.3971
23589:Adipose	CARHSP1	calcium regulated heat stable protein 1, 24kDa	0.109791	0.88825	0.358349	NA	NA	NA	NA	NA	0.124828	NA	0.387686	0.960387	0.465688	NA	NA	0.00693847	0.662442	0.180053	NA	NA	NA	NA	NA	0.000173233	NA	0.0477538	0.812933	0.043228	NA	NA	1.12841	1.02444	1.07981	NA	NA	NA	NA	NA	1.3474	NA	1.17482	1.01549	1.10217	NA	NA	2.94036	0.442796
4124:Adipose	MAN2A1	mannosidase, alpha, class 2A, member 1	0.00781517	0.344802	0.126954	NA	NA	NA	NA	NA	1	NA	0.843709	0.873869	0.632334	NA	NA	1.13688e-05	0.0159346	0.0365428	NA	NA	NA	NA	NA	0.886893	NA	0.575535	0.488462	0.148908	NA	NA	1.18858	1.25147	1.19759	NA	NA	NA	NA	NA	-1.01439	NA	-1.05276	1.03794	1.2445	NA	NA	5.4529	2.62191
3416:Adipose	IDE	insulin-degrading enzyme	0.512077	0.0976324	0.000642847	NA	NA	NA	NA	NA	0.829085	NA	0.892122	0.970465	0.61459	NA	NA	0.230809	0.00114276	2.36659e-05	NA	NA	NA	NA	NA	0.531622	NA	0.676108	0.857413	0.128222	NA	NA	1.04201	-1.15874	-1.25676	NA	NA	NA	NA	NA	1.02765	NA	1.0448	1.01687	1.15097	NA	NA	1.22801	-3.76344
5021:Adipose	OXTR	oxytocin receptor	0.35076	0.224024	0.00974192	NA	NA	NA	NA	NA	0.946675	NA	0.250484	0.853673	0.630319	NA	NA	0.0975662	0.00590347	0.000934665	NA	NA	NA	NA	NA	0.696321	NA	0.0105537	0.4276	0.146821	NA	NA	1.17706	1.42469	2.2403	NA	NA	NA	NA	NA	1.00074	NA	1.96542	-1.24658	1.06255	NA	NA	1.7208	3.06322
1892:Adipose	ECHS1	enoyl CoA hydratase, short chain, 1, mitochondrial	0.26372	0.368499	0.00201208	NA	NA	NA	NA	NA	0.381483	NA	0.900683	0.756326	0.811383	NA	NA	0.0511852	0.0207466	0.000110913	NA	NA	NA	NA	NA	0.034989	NA	0.696051	0.199467	0.440828	NA	NA	1.12052	-1.17412	-1.43667	NA	NA	NA	NA	NA	-1.24265	NA	-1.0453	-1.14277	1.03055	NA	NA	2.04751	-2.50078
142:Adipose	PARP1	poly (ADP-ribose) polymerase 1	0.0322031	0.42445	0.0717979	NA	NA	NA	NA	NA	0.369919	NA	0.610771	0.793717	0.883572	NA	NA	0.000416685	0.0329578	0.0160187	NA	NA	NA	NA	NA	0.032756	NA	0.210877	0.271457	0.61052	NA	NA	1.14695	-1.14694	-1.17238	NA	NA	NA	NA	NA	1.10594	NA	1.10379	-1.07221	1.01946	NA	NA	4.0636	-2.28299
4025:Adipose	LPO	lactoperoxidase	0.268966	0.0242922	0.0897404	NA	NA	NA	NA	NA	1	NA	0.584988	0.690743	0.627634	NA	NA	0.0535013	0.000123899	0.0218938	NA	NA	NA	NA	NA	0.786114	NA	0.185044	0.0839512	0.142982	NA	NA	1.09941	-1.26479	-1.36247	NA	NA	NA	NA	NA	1.10478	NA	1.17806	-1.88083	-1.08645	NA	NA	2.02594	-4.6941
81551:Adipose	STMN4	stathmin-like 4	0.47267	0.591682	0.000159999	NA	NA	NA	NA	NA	0.522932	NA	0.448806	0.967201	0.909247	NA	NA	0.192889	0.107536	3.38977e-06	NA	NA	NA	NA	NA	0.0835699	NA	0.0781823	0.836416	0.68006	NA	NA	-1.12969	1.24682	1.80622	NA	NA	NA	NA	NA	-1.15776	NA	-1.25811	1.02488	1.01541	NA	NA	-1.33793	1.68124
139818:Adipose	DOCK11	dedicator of cytokinesis 11	0.404335	0.955674	0.000166914	NA	NA	NA	NA	NA	0.688608	NA	0.649545	0.862224	0.405399	NA	NA	0.134567	0.853911	3.569e-06	NA	NA	NA	NA	NA	0.211424	NA	0.259165	0.451244	0.025805	NA	NA	1.10085	-1.01474	1.69391	NA	NA	NA	NA	NA	-1.09821	NA	1.12609	1.1287	1.1102	NA	NA	1.54611	-0.186412
3162:Adipose	HMOX1	heme oxygenase (decycling) 1	0.0820806	0.826116	0.17603	NA	NA	NA	NA	NA	0.231659	NA	0.114636	0.90599	0.837717	NA	NA	0.00359468	0.511616	0.0593598	NA	NA	NA	NA	NA	0.00861389	NA	0.000957145	0.581058	0.503	NA	NA	1.18046	1.04663	1.13704	NA	NA	NA	NA	NA	3.3752	NA	1.56925	1.0614	1.08955	NA	NA	3.2115	0.667674
122622:Adipose	ADSSL1	adenylosuccinate synthase like 1	0.137589	0.604031	0.00750525	NA	NA	NA	NA	NA	0.81713	NA	0.617852	0.728491	0.362079	NA	NA	0.0120561	0.119477	0.000662531	NA	NA	NA	NA	NA	0.51649	NA	0.217035	0.142609	0.0175335	NA	NA	1.18183	1.11642	1.34992	NA	NA	NA	NA	NA	1.05748	NA	-2.2811	1.59091	1.16662	NA	NA	2.70588	1.62316
51076:Adipose	CUTC	cutC copper transporter homolog (E. coli)	0.326072	0.965688	0.000127207	NA	NA	NA	NA	NA	0.796818	NA	0.572186	0.82744	0.485518	NA	NA	0.0834341	0.884293	2.49539e-06	NA	NA	NA	NA	NA	0.486457	NA	0.173074	0.344891	0.0500245	NA	NA	1.05695	1.00602	-1.31328	NA	NA	NA	NA	NA	-1.0639	NA	-1.13973	-1.06708	-1.24709	NA	NA	1.80267	0.14731
79969:Adipose	ATAT1	alpha tubulin acetyltransferase 1	0.931189	0.379686	0.000197891	NA	NA	NA	NA	NA	0.565856	NA	0.518476	0.834735	0.903488	NA	NA	0.841104	0.0222359	4.47722e-06	NA	NA	NA	NA	NA	0.106342	NA	0.120164	0.374948	0.665531	NA	NA	1.00678	-1.12505	-1.33467	NA	NA	NA	NA	NA	-1.04026	NA	1.15313	-1.07954	-1.03428	NA	NA	0.202566	-2.46862
5830:Adipose	PEX5	peroxisomal biogenesis factor 5	0.18398	0.31861	0.0132452	NA	NA	NA	NA	NA	NA	NA	NA	NA	0.643011	NA	NA	0.0220872	0.0129291	0.00143685	NA	NA	NA	NA	NA	NA	NA	NA	NA	0.158424	NA	NA	1.08924	-1.20713	-1.27008	NA	NA	NA	NA	NA	NA	NA	NA	NA	-1.05275	NA	NA	2.43962	-2.71654
51128:Adipose	SAR1B	SAR1 homolog B (S. cerevisiae)	0.479095	0.498472	0.00052769	NA	NA	NA	NA	NA	0.592797	NA	0.851819	0.860238	0.471799	NA	NA	0.198996	0.0555415	1.77012e-05	NA	NA	NA	NA	NA	0.121749	NA	0.588223	0.447583	0.0451231	NA	NA	1.05102	-1.12078	-1.35004	NA	NA	NA	NA	NA	1.14119	NA	-1.11188	1.06429	-1.1707	NA	NA	1.31917	-2.02708
290:Adipose	ANPEP	alanyl (membrane) aminopeptidase	0.62422	0.957389	0.000294205	NA	NA	NA	NA	NA	0.124828	NA	0.877336	0.913839	0.921491	NA	NA	0.353978	0.858992	7.98372e-06	NA	NA	NA	NA	NA	0.000423122	NA	0.640752	0.611358	0.709121	NA	NA	1.04505	-1.01091	1.49789	NA	NA	NA	NA	NA	2.38114	NA	-1.04951	1.03623	1.01778	NA	NA	0.944341	-0.179854
51666:Adipose	ASB4	ankyrin repeat and SOCS box containing 4	0.0199037	0.589504	0.03297	NA	NA	NA	NA	NA	NA	NA	NA	NA	0.938194	NA	NA	0.000158486	0.105041	0.00530348	NA	NA	NA	NA	NA	NA	NA	NA	NA	0.763636	NA	NA	1.29716	-1.08759	1.23815	NA	NA	NA	NA	NA	NA	NA	NA	NA	1.01331	NA	NA	4.4368	-1.69406
9780:Adipose	PIEZO1	piezo-type mechanosensitive ion channel component 1	0.618509	0.677216	0.376324	NA	NA	NA	NA	NA	0.124828	NA	0.23829	0.752311	0.612992	NA	NA	0.347172	0.220722	0.195015	NA	NA	NA	NA	NA	8.39396e-05	NA	0.00967545	0.19253	0.125958	NA	NA	1.06102	-1.07083	1.09795	NA	NA	NA	NA	NA	1.62855	NA	1.39362	1.11914	1.0929	NA	NA	0.958017	-1.26219
6678:Adipose	SPARC	secreted protein, acidic, cysteine-rich (osteonectin)	0.0644001	0.379686	0.0171271	NA	NA	NA	NA	NA	0.608667	NA	0.838192	0.978812	0.471455	NA	NA	0.00216951	0.0222476	0.00204611	NA	NA	NA	NA	NA	0.13338	NA	0.560039	0.89813	0.0450322	NA	NA	1.30082	1.21204	1.36759	NA	NA	NA	NA	NA	1.15539	NA	1.08324	-1.01236	1.22464	NA	NA	3.41522	2.46837
388324:Adipose	INCA1	inhibitor of CDK, cyclin A1 interacting protein 1	0.268674	0.190523	0.0357752	NA	NA	NA	NA	NA	NA	NA	NA	NA	0.504909	NA	NA	0.0532165	0.00395806	0.00596425	NA	NA	NA	NA	NA	NA	NA	NA	NA	0.0568922	NA	NA	1.12288	-1.25664	-1.25401	NA	NA	NA	NA	NA	NA	NA	NA	NA	-1.43794	NA	NA	2.02854	-3.23616
10461:Adipose	MERTK	c-mer proto-oncogene tyrosine kinase	0.43715	0.897536	0.0125803	NA	NA	NA	NA	NA	0.196271	NA	0.21162	0.837875	0.678605	NA	NA	0.163406	0.686842	0.00134153	NA	NA	NA	NA	NA	0.00516562	NA	0.00519769	0.385455	0.202153	NA	NA	1.08391	1.0318	1.33547	NA	NA	NA	NA	NA	1.46922	NA	1.52118	1.08121	1.19138	NA	NA	1.4357	0.40878
2202:Adipose	EFEMP1	EGF containing fibulin-like extracellular matrix protein 1	0.622805	0.460246	6.48877e-05	NA	NA	NA	NA	NA	0.640821	NA	0.984335	0.981693	0.632334	NA	NA	0.352149	0.046044	9.97097e-07	NA	NA	NA	NA	NA	0.155203	NA	0.951401	0.905899	0.148563	NA	NA	1.07346	1.26375	1.73428	NA	NA	NA	NA	NA	-1.13652	NA	-1.0072	1.01076	1.09581	NA	NA	0.947999	2.1205
161:Adipose	AP2A2	adaptor-related protein complex 2, alpha 2 subunit	0.0158489	0.782436	0.404107	NA	NA	NA	NA	NA	0.502021	NA	0.190964	0.761754	0.889211	NA	NA	9.73677e-05	0.416137	0.219018	NA	NA	NA	NA	NA	0.0732746	NA	0.00383331	0.211152	0.628442	NA	NA	1.20481	1.07291	1.08444	NA	NA	NA	NA	NA	1.15558	NA	1.27857	1.11588	1.02808	NA	NA	4.62421	0.829533
7079:Adipose	TIMP4	TIMP metallopeptidase inhibitor 4	0.807725	0.947508	0.00491577	NA	NA	NA	NA	NA	0.159337	NA	0.299602	0.681986	0.873303	NA	NA	0.604413	0.831675	0.000369977	NA	NA	NA	NA	NA	0.00226125	NA	0.0178929	0.0767331	0.586322	NA	NA	1.04158	1.02426	1.77105	NA	NA	NA	NA	NA	1.39124	NA	-1.32878	-1.1769	1.03567	NA	NA	0.524659	0.215217
83876:Adipose	MRO	maestro	NA	0.229191	0.00193654	NA	NA	NA	NA	NA	NA	NA	NA	NA	0.971583	NA	NA	NA	0.00623445	0.000105862	NA	NA	NA	NA	NA	NA	NA	NA	NA	0.879882	NA	NA	NA	-1.26832	-1.58561	NA	NA	NA	NA	NA	NA	NA	NA	NA	-1.00724	NA	NA	NA	-3.03945
8802:Adipose	SUCLG1	succinate-CoA ligase, alpha subunit	0.993047	0.970883	0.00302721	NA	NA	NA	NA	NA	0.353132	NA	0.257638	0.716928	0.501421	NA	NA	0.981767	0.899311	0.000193592	NA	NA	NA	NA	NA	0.0284642	NA	0.0116292	0.110256	0.0555596	NA	NA	-1.00086	1.0129	-1.35471	NA	NA	NA	NA	NA	1.1518	NA	1.23277	1.11606	-1.10032	NA	NA	-0.0230815	0.128072
80178:Adipose	C16orf59	chromosome 16 open reading frame 59	0.861333	0.664435	0.00592204	NA	NA	NA	NA	NA	1	NA	0.635699	0.654701	0.104318	NA	NA	0.703946	0.192726	0.000477078	NA	NA	NA	NA	NA	0.968866	NA	0.24126	0.0468577	0.000490778	NA	NA	1.01428	-1.09856	-1.24268	NA	NA	NA	NA	NA	1.00013	NA	1.91279	2.67388	-1.27693	NA	NA	0.384354	-1.34579
29079:Adipose	MED4	mediator complex subunit 4	0.804916	0.684352	0.000526115	NA	NA	NA	NA	NA	0.663905	NA	0.933198	0.687739	0.327803	NA	NA	0.599134	0.23386	1.75108e-05	NA	NA	NA	NA	NA	0.181562	NA	0.800106	0.0813101	0.0120309	NA	NA	-1.02691	-1.05019	-1.21746	NA	NA	NA	NA	NA	-1.04197	NA	1.01797	-1.29748	-1.13463	NA	NA	-0.532381	-1.22577
4688:Adipose	NCF2	neutrophil cytosolic factor 2	0.43144	0.557173	0.000828685	NA	NA	NA	NA	NA	NA	NA	NA	NA	0.662472	NA	NA	0.158127	0.0794116	3.39754e-05	NA	NA	NA	NA	NA	NA	NA	NA	NA	0.186856	NA	NA	1.07788	1.15494	1.47582	NA	NA	NA	NA	NA	NA	NA	NA	NA	1.05521	NA	NA	1.45467	1.84356
4942:Adipose	OAT	ornithine aminotransferase	0.485774	0.419315	0.00084521	NA	NA	NA	NA	NA	0.839927	NA	0.613202	0.985025	0.342933	NA	NA	0.205564	0.0315783	3.49292e-05	NA	NA	NA	NA	NA	0.545191	NA	0.213081	0.921174	0.0148645	NA	NA	1.04276	1.10689	1.2248	NA	NA	NA	NA	NA	-1.04911	NA	-1.10917	-1.00933	1.20496	NA	NA	1.29948	2.30343
5618:Adipose	PRLR	prolactin receptor	0.418101	0.51554	0.000200668	NA	NA	NA	NA	NA	0.721482	NA	0.587838	0.76548	0.95703	NA	NA	0.146356	0.0620867	4.60566e-06	NA	NA	NA	NA	NA	0.258512	NA	0.189113	0.214653	0.825677	NA	NA	1.09364	-1.13443	-1.77849	NA	NA	NA	NA	NA	-1.01676	NA	-2.15074	2.10819	1.01446	NA	NA	1.49886	-1.97071
64960:Adipose	MRPS15	mitochondrial ribosomal protein S15	0.76684	0.0625688	0.00458894	NA	NA	NA	NA	NA	0.765304	NA	0.692643	0.734489	0.652072	NA	NA	0.539741	0.000535965	0.000338172	NA	NA	NA	NA	NA	0.443163	NA	0.320263	0.152745	0.17179	NA	NA	1.0223	-1.35086	-1.41663	NA	NA	NA	NA	NA	1.02377	NA	1.08734	-1.11531	-1.13987	NA	NA	0.621687	-4.08079
57493:Adipose	HEG1	HEG homolog 1 (zebrafish)	0.278131	0.773926	0.000293456	NA	NA	NA	NA	NA	NA	NA	NA	NA	0.815749	NA	NA	0.0579644	0.40076	7.92501e-06	NA	NA	NA	NA	NA	NA	NA	NA	NA	0.449351	NA	NA	1.11528	1.06974	1.49055	NA	NA	NA	NA	NA	NA	NA	NA	NA	1.02687	NA	NA	1.98659	0.857671
51129:Adipose	ANGPTL4	angiopoietin-like 4	0.102906	0.886888	0.293474	NA	NA	NA	NA	NA	0.24077	NA	0.395282	0.577453	0.575847	NA	NA	0.00596831	0.659707	0.130147	NA	NA	NA	NA	NA	0.0104419	NA	0.0503709	0.0146002	0.0932247	NA	NA	1.40204	1.0673	1.18341	NA	NA	NA	NA	NA	1.5149	NA	1.21402	1.60311	-1.20402	NA	NA	3.00314	0.446642
6347:Adipose	CCL2	chemokine (C-C motif) ligand 2	0.499735	0.563362	0.000751724	NA	NA	NA	NA	NA	0.88711	NA	0.431804	0.867924	0.434042	NA	NA	0.217594	0.0884679	2.93946e-05	NA	NA	NA	NA	NA	0.610335	NA	0.0675227	0.470526	0.0335031	NA	NA	1.24046	1.31662	2.29723	NA	NA	NA	NA	NA	1.14898	NA	1.32149	-1.08585	1.19111	NA	NA	1.26464	1.78652
7263:Adipose	TST	thiosulfate sulfurtransferase (rhodanese)	0.969173	0.449343	0.000765762	NA	NA	NA	NA	NA	0.721482	NA	0.919032	0.652988	0.434376	NA	NA	0.9261	0.0404888	3.03941e-05	NA	NA	NA	NA	NA	0.352589	NA	0.754709	0.0364314	0.0338168	NA	NA	-1.00834	-1.26466	-1.81936	NA	NA	NA	NA	NA	1.05931	NA	-1.04452	-1.44564	-1.50846	NA	NA	-0.0936868	-2.18356
7097:Adipose	TLR2	toll-like receptor 2	0.998339	0.600284	0.00525829	NA	NA	NA	NA	NA	0.555065	NA	0.614148	0.90599	0.117841	NA	NA	0.994859	0.114497	0.000404695	NA	NA	NA	NA	NA	0.0981334	NA	0.214028	0.577673	0.000669751	NA	NA	-1.00046	1.13519	1.28635	NA	NA	NA	NA	NA	1.13844	NA	1.18309	-1.0727	1.78749	NA	NA	-0.00650718	1.64676
8504:Adipose	PEX3	peroxisomal biogenesis factor 3	0.23941	0.136503	0.000755706	NA	NA	NA	NA	NA	1	NA	0.73865	0.920948	0.934945	NA	NA	0.0410773	0.00206187	2.95997e-05	NA	NA	NA	NA	NA	0.799471	NA	0.383896	0.647527	0.753335	NA	NA	1.12511	-1.22822	-1.36115	NA	NA	NA	NA	NA	1.02717	NA	1.0787	-1.03859	1.03135	NA	NA	2.15325	-3.51442
51099:Adipose	ABHD5	abhydrolase domain containing 5	0.163275	0.517834	0.0153129	NA	NA	NA	NA	NA	0.238555	NA	0.627653	0.890014	0.643011	NA	NA	0.0172888	0.0634531	0.00175128	NA	NA	NA	NA	NA	0.0100885	NA	0.232416	0.540785	0.159234	NA	NA	1.19543	-1.16645	-1.40328	NA	NA	NA	NA	NA	1.62594	NA	1.28291	1.10738	1.19148	NA	NA	2.54869	-1.95961
3309:Adipose	HSPA5	heat shock 70kDa protein 5 (glucose-regulated protein, 78kDa)	0.216091	0.852043	0.0103305	NA	NA	NA	NA	NA	0.401497	NA	0.833335	0.743559	0.268351	NA	NA	0.0313026	0.573422	0.00101258	NA	NA	NA	NA	NA	0.039474	NA	0.548721	0.178441	0.00558122	NA	NA	-1.12621	1.07032	1.29525	NA	NA	NA	NA	NA	-1.10114	NA	1.03415	-1.10463	1.17871	NA	NA	-2.28064	0.571962
6573:Adipose	SLC19A1	solute carrier family 19 (folate transporter), member 1	0.943755	0.427349	0.00224216	NA	NA	NA	NA	NA	0.64781	NA	0.342904	0.758533	0.588993	NA	NA	0.867339	0.0341606	0.000128726	NA	NA	NA	NA	NA	0.162618	NA	0.029761	0.202472	0.104714	NA	NA	1.0096	-1.16022	-1.25393	NA	NA	NA	NA	NA	1.00499	NA	1.4098	-1.36121	1.19069	NA	NA	0.168755	-2.2658
677:Adipose	ZFP36L1	ZFP36 ring finger protein-like 1	0.0952131	0.708079	0.341831	NA	NA	NA	NA	NA	0.144699	NA	0.257638	0.926549	0.640881	NA	NA	0.00486964	0.269568	0.16697	NA	NA	NA	NA	NA	0.00152983	NA	0.011297	0.667261	0.155912	NA	NA	-1.16169	1.08591	1.083	NA	NA	NA	NA	NA	-1.22666	NA	-1.30149	1.03085	1.11599	NA	NA	-3.08727	1.13403
317649:Adipose	EIF4E3	eukaryotic translation initiation factor 4E family member 3	0.196734	0.31787	0.0516629	NA	NA	NA	NA	NA	0.907142	NA	0.993258	0.897547	0.0927374	NA	NA	0.0258626	0.0126175	0.0100773	NA	NA	NA	NA	NA	0.636968	NA	0.982378	0.555476	0.000346578	NA	NA	1.10342	-1.28997	-1.46035	NA	NA	NA	NA	NA	1.05098	NA	-1.00198	-1.04268	1.37233	NA	NA	2.36825	-2.72752
2152:Adipose	F3	coagulation factor III (thromboplastin, tissue factor)	0.252273	0.721467	0.00265699	NA	NA	NA	NA	NA	0.633974	NA	0.917426	0.455413	0.795369	NA	NA	0.0466263	0.305317	0.000160535	NA	NA	NA	NA	NA	0.148061	NA	0.74986	0.00385179	0.406529	NA	NA	1.16965	-1.08394	1.29338	NA	NA	NA	NA	NA	-1.12152	NA	1.05359	1.56345	-1.03213	NA	NA	2.09265	-1.05076
344:Adipose	APOC2	apolipoprotein C-II	0.240038	0.789247	0.00740566	NA	NA	NA	NA	NA	0.860392	NA	0.641064	0.914202	0.832378	NA	NA	0.0146077	0.141512	0.000271767	NA	NA	NA	NA	NA	0.325672	NA	0.090727	0.193305	0.197166	NA	NA	1.08144	-1.17135	-1.37952	NA	NA	NA	NA	NA	1.27129	NA	-2.10286	-2.82361	-1.26096	NA	NA	1.94061	-1.38745
55559:Adipose	HAUS7	HAUS augmin-like complex, subunit 7	0.618333	0.332411	0.000134045	NA	NA	NA	NA	NA	0.675347	NA	0.996792	0.988085	NA	NA	NA	0.347016	0.014172	2.68214e-06	NA	NA	NA	NA	NA	0.197441	NA	0.991946	0.934901	NA	NA	NA	1.04043	-1.20662	-1.49674	NA	NA	NA	NA	NA	1.09688	NA	-1.00145	-1.01034	NA	NA	NA	0.958332	-2.67512
30845:Adipose	EHD3	EH-domain containing 3	0.453704	0.561813	0.000738138	NA	NA	NA	NA	NA	0.721482	NA	0.974883	0.729205	0.420465	NA	NA	0.176305	0.0858194	2.87185e-05	NA	NA	NA	NA	NA	0.257821	NA	0.923249	0.143221	0.0293612	NA	NA	-1.17261	1.19649	1.90448	NA	NA	NA	NA	NA	-1.09332	NA	-1.01123	1.23866	-1.14935	NA	NA	-1.39134	1.80265
3383:Adipose	ICAM1	intercellular adhesion molecule 1	0.742686	0.700083	0.0440751	NA	NA	NA	NA	NA	0.353132	NA	0.234761	0.942094	0.182426	NA	NA	0.506591	0.257603	0.00803226	NA	NA	NA	NA	NA	0.028547	NA	0.00898686	0.732792	0.00220397	NA	NA	1.04283	1.06743	1.21421	NA	NA	NA	NA	NA	1.1827	NA	1.31265	-1.02655	1.57542	NA	NA	0.673787	1.1637
123920:Adipose	CMTM3	CKLF-like MARVEL transmembrane domain containing 3	0.824395	0.641217	0.000104161	NA	NA	NA	NA	NA	0.742512	NA	0.430338	0.882133	0.642395	NA	NA	0.634597	0.160313	1.96839e-06	NA	NA	NA	NA	NA	0.413231	NA	0.0659965	0.510443	0.157446	NA	NA	1.01866	1.1293	1.33619	NA	NA	NA	NA	NA	1.06176	NA	1.19941	-1.0571	1.14624	NA	NA	0.48111	1.45554
3706:Adipose	ITPKA	inositol-trisphosphate 3-kinase A	0.661337	0.640835	0.00199127	NA	NA	NA	NA	NA	0.698958	NA	0.57662	0.793717	0.271043	NA	NA	0.39747	0.156705	0.000109505	NA	NA	NA	NA	NA	0.229754	NA	0.179057	0.267499	0.00586997	NA	NA	-1.06317	-1.11831	-1.41201	NA	NA	NA	NA	NA	-1.11621	NA	-1.20762	1.12375	-1.28596	NA	NA	-0.860817	-1.46883
8854:Adipose	ALDH1A2	aldehyde dehydrogenase 1 family, member A2	0.71674	0.676974	1.54521e-05	NA	NA	NA	NA	NA	1	NA	0.626422	0.888505	0.756629	NA	NA	0.471347	0.217534	1.08113e-07	NA	NA	NA	NA	NA	0.976215	NA	0.23033	0.529076	0.33435	NA	NA	1.06293	1.09907	1.62063	NA	NA	NA	NA	NA	-1.00577	NA	-1.11245	-1.05225	1.04779	NA	NA	0.731311	1.27128
157313:Adipose	CDCA2	cell division cycle associated 2	0.655755	NA	NA	NA	NA	NA	NA	NA	0.750991	NA	0.0450824	0.914898	0.184227	NA	NA	0.391291	NA	NA	NA	NA	NA	NA	NA	0.424377	NA	6.59196e-05	0.615065	0.00225299	NA	NA	1.03255	NA	NA	NA	NA	NA	NA	NA	1.05248	NA	2.89547	-1.09414	1.21215	NA	NA	0.872307	NA
1438:Adipose	CSF2RA	colony stimulating factor 2 receptor, alpha, low-affinity (granulocyte-macrophage)	0.511786	0.718012	0.00266299	NA	NA	NA	NA	NA	0.331739	NA	0.567571	0.864626	0.386148	NA	NA	0.230484	0.297181	0.000161246	NA	NA	NA	NA	NA	0.0239972	NA	0.168699	0.457914	0.022129	NA	NA	1.06293	1.05531	1.31014	NA	NA	NA	NA	NA	1.56438	NA	1.18728	-1.06612	1.30754	NA	NA	1.22889	1.06906
629:Adipose	CFB	complement factor B	0.880017	0.338571	6.07653e-05	NA	NA	NA	NA	NA	0.981553	NA	0.526291	0.974271	0.881887	NA	NA	0.740141	0.0145674	9.05583e-07	NA	NA	NA	NA	NA	0.820857	NA	0.0287076	0.623023	0.60609	NA	NA	1.0225	1.26083	1.72986	NA	NA	NA	NA	NA	-1.0399	NA	-0.228373	-1.07697	1.05938	NA	NA	0.335351	2.66266
9672:Adipose	SDC3	syndecan 3	0.186505	0.806221	0.107631	NA	NA	NA	NA	NA	0.400562	NA	0.265939	0.82744	0.303405	NA	NA	0.0228228	0.474231	0.0286045	NA	NA	NA	NA	NA	0.0391804	NA	0.012682	0.347723	0.00864776	NA	NA	1.09003	1.04317	1.18498	NA	NA	NA	NA	NA	1.05874	NA	1.74368	1.19002	1.42616	NA	NA	2.42488	0.72871
5866:Adipose	RAB3IL1	RAB3A interacting protein (rabin3)-like 1	0.395936	0.567664	0.000204359	NA	NA	NA	NA	NA	0.721482	NA	0.431804	0.970477	0.827548	NA	NA	0.129412	0.0918285	4.7572e-06	NA	NA	NA	NA	NA	0.293392	NA	0.0676611	0.859784	0.478606	NA	NA	1.06713	1.09814	1.40486	NA	NA	NA	NA	NA	1.01495	NA	1.34409	1.01659	1.04143	NA	NA	1.56784	1.76663
7127:Adipose	TNFAIP2	tumor necrosis factor, alpha-induced protein 2	0.803039	0.881336	0.000143585	NA	NA	NA	NA	NA	0.593337	NA	0.392915	0.852109	0.646841	NA	NA	0.59381	0.644767	2.90119e-06	NA	NA	NA	NA	NA	0.122346	NA	0.0493434	0.425334	0.162315	NA	NA	1.03015	1.03885	1.50895	NA	NA	NA	NA	NA	1.06505	NA	-1.19918	1.13283	1.11691	NA	NA	0.540201	0.467773
1572:Adipose	CYP2F1	cytochrome P450, family 2, subfamily F, polypeptide 1	0.76799	0.484181	1.37903e-05	NA	NA	NA	NA	NA	1	NA	0.888125	0.968491	0.762196	NA	NA	0.542314	0.0515699	8.56654e-08	NA	NA	NA	NA	NA	1	NA	0.667163	0.844293	0.343924	NA	NA	1.09645	-1.49051	-3.51935	NA	NA	NA	NA	NA	1	NA	-1.25934	-1.12139	1.08411	NA	NA	0.617717	-2.06425
498:Adipose	ATP5A1	ATP synthase, H+ transporting, mitochondrial F1 complex, alpha subunit 1, cardiac muscle	0.236082	0.318898	0.0121454	NA	NA	NA	NA	NA	NA	NA	NA	NA	0.643011	NA	NA	0.0393501	0.0129912	0.00127069	NA	NA	NA	NA	NA	NA	NA	NA	NA	0.158435	NA	NA	1.09047	-1.19788	-1.26234	NA	NA	NA	NA	NA	NA	NA	NA	NA	-1.07459	NA	NA	2.17361	-2.71439
80339:Adipose	PNPLA3	patatin-like phospholipase domain containing 3	0.272514	0.967998	0.00242747	NA	NA	NA	NA	NA	NA	NA	NA	NA	0.342933	NA	NA	0.0553333	0.889662	0.000143334	NA	NA	NA	NA	NA	NA	NA	NA	NA	0.0147131	NA	NA	-1.43153	-1.02457	-2.06825	NA	NA	NA	NA	NA	NA	NA	NA	NA	-1.13258	NA	NA	-2.00945	-0.140426
57546:Adipose	PDP2	pyruvate dehyrogenase phosphatase catalytic subunit 2	NA	0.550888	0.000828968	NA	NA	NA	NA	NA	0.598993	NA	0.474007	0.968491	0.591142	NA	NA	NA	0.0767922	3.40412e-05	NA	NA	NA	NA	NA	0.125443	NA	0.0899643	0.847416	0.106604	NA	NA	NA	-1.14778	-1.45386	NA	NA	NA	NA	NA	-1.05876	NA	-1.24537	1.02693	-1.07214	NA	NA	NA	-1.86111
9265:Adipose	CYTH3	cytohesin 3	0.476792	0.853928	8.81758e-05	NA	NA	NA	NA	NA	0.671856	NA	0.625648	0.89632	0.597492	NA	NA	0.196762	0.579835	1.53946e-06	NA	NA	NA	NA	NA	0.192481	NA	0.2293	0.551734	0.11097	NA	NA	1.05097	1.02362	1.26609	NA	NA	NA	NA	NA	1.04059	NA	-1.24458	1.08564	1.09286	NA	NA	1.32598	0.562348
22913:Adipose	RALY	RNA binding protein, autoantigenic (hnRNP-associated with lethal yellow homolog (mouse))	0.295255	0.535142	0.0905262	NA	NA	NA	NA	NA	0.4564	NA	0.882208	0.989564	0.061649	NA	NA	0.0667776	0.0708951	0.0222098	NA	NA	NA	NA	NA	0.0574768	NA	0.651016	0.94556	0.000127966	NA	NA	1.11162	-1.18806	1.24411	NA	NA	NA	NA	NA	1.31121	NA	1.03286	1.00459	-1.40155	NA	NA	1.91614	-1.90264
3109:Adipose	HLA-DMB	major histocompatibility complex, class II, DM beta	0.853114	0.218904	0.0023375	NA	NA	NA	NA	NA	0.418586	NA	0.382924	0.920781	0.913505	NA	NA	0.687142	0.00563971	0.00013634	NA	NA	NA	NA	NA	0.0449474	NA	0.0455712	0.647028	0.389613	NA	NA	1.02883	1.25256	1.37614	NA	NA	NA	NA	NA	1.25521	NA	1.45731	-1.0542	0.178346	NA	NA	0.407426	3.08311
27286:Adipose	SRPX2	sushi-repeat containing protein, X-linked 2	0.954474	0.719481	0.0001608	NA	NA	NA	NA	NA	1	NA	0.311474	0.744968	0.647568	NA	NA	0.892852	0.301473	3.41724e-06	NA	NA	NA	NA	NA	0.823767	NA	0.0211047	0.184098	0.163	NA	NA	1.01054	1.09168	1.97445	NA	NA	NA	NA	NA	-1.04654	NA	1.34869	1.16456	1.07952	NA	NA	0.136067	1.05936
10400:Adipose	PEMT	phosphatidylethanolamine N-methyltransferase	0.710509	0.435005	0.32084	NA	NA	NA	NA	NA	0.846263	NA	0.0450824	0.712064	0.489149	NA	NA	0.463319	0.037547	0.150654	NA	NA	NA	NA	NA	0.554875	NA	6.2577e-05	0.103752	0.0512329	NA	NA	1.03184	-1.36313	-1.16334	NA	NA	NA	NA	NA	1.02821	NA	1.63961	-1.25296	-1.48297	NA	NA	0.74476	-2.22021
53615:Adipose	MBD3	methyl-CpG binding domain protein 3	0.128258	0.728351	0.0285552	NA	NA	NA	NA	NA	0.30112	NA	0.45507	0.998298	0.384415	NA	NA	0.010193	0.319004	0.00434134	NA	NA	NA	NA	NA	0.0195675	NA	0.0805606	0.991557	0.0218853	NA	NA	1.15269	-1.06522	-1.19556	NA	NA	NA	NA	NA	1.17134	NA	1.21347	1.00065	-1.20043	NA	NA	2.77788	-1.02073
1349:Adipose	COX7B	cytochrome c oxidase subunit VIIb	0.236531	0.414026	8.12178e-05	NA	NA	NA	NA	NA	0.973787	NA	0.916523	0.952708	0.919181	NA	NA	0.0395239	0.0298885	1.3808e-06	NA	NA	NA	NA	NA	0.736154	NA	0.747457	0.771474	0.702112	NA	NA	1.13819	-1.19099	-1.58429	NA	NA	NA	NA	NA	-1.03136	NA	-1.02883	-1.02051	-1.04023	NA	NA	2.17152	-2.32962
1513:Adipose	CTSK	cathepsin K	0.874219	0.379686	0.00501999	NA	NA	NA	NA	NA	0.528635	NA	0.812389	0.967201	0.182426	NA	NA	0.730648	0.0220667	0.000382088	NA	NA	NA	NA	NA	0.0852416	NA	0.507105	0.836966	0.00218701	NA	NA	1.02129	1.25046	1.47439	NA	NA	NA	NA	NA	1.18509	NA	-1.06938	-1.02139	1.30547	NA	NA	0.348118	2.47217
5547:Adipose	PRCP	prolylcarboxypeptidase (angiotensinase C)	0.503164	0.681092	0.010643	NA	NA	NA	NA	NA	0.543645	NA	0.0861777	0.842261	0.871387	NA	NA	0.222344	0.230071	0.00105848	NA	NA	NA	NA	NA	0.0928544	NA	0.000427327	0.39478	0.580842	NA	NA	1.06599	1.09481	1.23791	NA	NA	NA	NA	NA	1.30572	NA	1.78194	1.08571	1.04455	NA	NA	1.25128	1.23611
64114:Adipose	TMBIM1	transmembrane BAX inhibitor motif containing 1	0.0244441	0.731599	0.0581958	NA	NA	NA	NA	NA	0.501676	NA	0.600091	0.672111	0.871387	NA	NA	0.000235275	0.325606	0.0119413	NA	NA	NA	NA	NA	0.0729567	NA	0.199628	0.0651325	0.581841	NA	NA	1.22789	1.07885	1.20535	NA	NA	NA	NA	NA	-1.12198	NA	1.10158	1.21269	-1.03105	NA	NA	4.28458	1.00657
7511:Adipose	XPNPEP1	X-prolyl aminopeptidase (aminopeptidase P) 1, soluble	0.0132588	0.766498	0.164486	NA	NA	NA	NA	NA	0.360995	NA	0.519281	0.889367	0.701896	NA	NA	5.27876e-05	0.39015	0.0537783	NA	NA	NA	NA	NA	0.0300656	NA	0.120724	0.533556	0.236081	NA	NA	1.21648	-1.06778	-1.15563	NA	NA	NA	NA	NA	1.31415	NA	1.1528	-1.03684	1.11176	NA	NA	4.85966	-0.877495
8654:Adipose	PDE5A	phosphodiesterase 5A, cGMP-specific	NA	0.434954	6.51601e-05	NA	NA	NA	NA	NA	0.721482	NA	0.866155	0.910514	0.871387	NA	NA	NA	0.0374917	1.00554e-06	NA	NA	NA	NA	NA	0.359916	NA	0.616984	0.595206	0.580504	NA	NA	NA	-1.20584	-1.84301	NA	NA	NA	NA	NA	-1.02338	NA	-1.07925	-1.25836	1.03158	NA	NA	NA	-2.22093
57333:Adipose	RCN3	reticulocalbin 3, EF-hand calcium binding domain	0.601428	0.379686	0.00143563	NA	NA	NA	NA	NA	0.851095	NA	0.355466	0.848525	0.601211	NA	NA	0.327584	0.0221578	7.14703e-05	NA	NA	NA	NA	NA	0.561377	NA	0.0371111	0.410878	0.116095	NA	NA	1.04337	1.25518	1.31109	NA	NA	NA	NA	NA	1.04721	NA	1.24784	1.0792	1.0783	NA	NA	0.998419	2.47025
5580:Adipose	PRKCD	protein kinase C, delta	0.598705	0.99539	0.0215333	NA	NA	NA	NA	NA	0.306846	NA	0.748537	0.680642	0.127166	NA	NA	0.324563	0.981063	0.0029102	NA	NA	NA	NA	NA	0.0202372	NA	0.398724	0.0739548	0.000946895	NA	NA	1.04487	-1.00129	1.23767	NA	NA	NA	NA	NA	1.18753	NA	-1.09192	1.29969	1.33838	NA	NA	1.0048	-0.0240211
11226:Adipose	GALNT6	UDP-N-acetyl-alpha-D-galactosamine:polypeptide N-acetylgalactosaminyltransferase 6 (GalNAc-T6)	0.769723	0.193884	0.0125714	NA	NA	NA	NA	NA	0.727667	NA	0.261704	0.766273	0.654266	NA	NA	0.545068	0.0041673	0.00133663	NA	NA	NA	NA	NA	0.384869	NA	0.0119803	0.216193	0.175753	NA	NA	-1.04329	1.40814	1.54117	NA	NA	NA	NA	NA	1.13078	NA	1.83062	1.3543	-1.07315	NA	NA	-0.613479	3.214
7033:Adipose	TFF3	trefoil factor 3 (intestinal)	NA	NA	NA	NA	NA	NA	NA	NA	0.696292	NA	0.932355	0.81722	0.0070394	NA	NA	NA	NA	NA	NA	NA	NA	NA	NA	0.222799	NA	0.792622	0.32274	2.03511e-06	NA	NA	NA	NA	NA	NA	NA	NA	NA	NA	-1.03594	NA	-1.04627	-1.30462	-3.10808	NA	NA	NA	NA
6000:Adipose	RGS7	regulator of G-protein signaling 7	0.227745	0.514883	0.0228577	NA	NA	NA	NA	NA	0.299871	NA	0.635136	0.725446	0.622428	NA	NA	0.0360155	0.0617541	0.00317016	NA	NA	NA	NA	NA	0.0192957	NA	0.239452	0.119722	0.138087	NA	NA	1.17564	-1.19808	-1.32701	NA	NA	NA	NA	NA	-1.434	NA	-1.1163	-1.1826	-1.07733	NA	NA	2.21531	-1.97344
55665:Adipose	URGCP	upregulator of cell proliferation	0.034819	0.48594	0.163829	NA	NA	NA	NA	NA	1	NA	0.496421	0.728491	0.421648	NA	NA	0.000506337	0.0522387	0.0534639	NA	NA	NA	NA	NA	0.911899	NA	0.10546	0.134923	0.0301281	NA	NA	1.13545	-1.08611	-1.08968	NA	NA	NA	NA	NA	-1.00734	NA	-1.21114	1.13487	1.18799	NA	NA	3.98797	-2.05782
3155:Adipose	HMGCL	3-hydroxymethyl-3-methylglutaryl-CoA lyase	0.145755	0.424679	0.00587909	NA	NA	NA	NA	NA	1	NA	0.684118	0.882133	0.359674	NA	NA	0.0139495	0.0332679	0.000470543	NA	NA	NA	NA	NA	0.975491	NA	0.304965	0.507248	0.0169204	NA	NA	1.12338	-1.13417	-1.19498	NA	NA	NA	NA	NA	1.00231	NA	1.112	1.08905	1.11657	NA	NA	2.64272	-2.27851
55024:PBMC	BANK1	B-cell scaffold protein with ankyrin repeats 1	NA	NA	NA	0.30652	NA	NA	NA	NA	NA	0.410257	NA	NA	NA	NA	NA	NA	NA	NA	5.36413e-05	NA	NA	NA	NA	NA	0.144189	NA	NA	NA	NA	NA	NA	NA	NA	1.31884	NA	NA	NA	NA	NA	1.23222	NA	NA	NA	NA	NA	NA	NA
593:Adipose	BCKDHA	branched chain keto acid dehydrogenase E1, alpha polypeptide	0.379235	0.258146	0.00521933	NA	NA	NA	NA	NA	0.797136	NA	0.413499	0.725446	0.814024	NA	NA	0.117394	0.00782617	0.000401015	NA	NA	NA	NA	NA	0.487204	NA	0.0570662	0.128606	0.445852	NA	NA	1.09393	-1.17503	-1.39617	NA	NA	NA	NA	NA	-1.0594	NA	-1.13801	1.17242	-1.02719	NA	NA	1.62143	-2.93985
483:Adipose	ATP1B3	ATPase, Na+/K+ transporting, beta 3 polypeptide	0.125531	0.85046	0.112909	NA	NA	NA	NA	NA	0.327649	NA	0.648729	0.760334	0.201994	NA	NA	0.00983533	0.567864	0.0306914	NA	NA	NA	NA	NA	0.0228023	NA	0.256619	0.206872	0.00282885	NA	NA	1.09509	-1.02933	-1.12019	NA	NA	NA	NA	NA	1.13984	NA	1.08168	1.08823	1.32809	NA	NA	2.79311	-0.580338
27159:Adipose	CHIA	chitinase, acidic	0.115615	0.904955	0.00432754	NA	NA	NA	NA	NA	0.721482	NA	0.670453	0.972877	0.962182	NA	NA	0.00774546	0.165423	6.6535e-05	NA	NA	NA	NA	NA	0.30668	NA	0.287839	0.873024	0.140788	NA	NA	1.74251	-0.32925	0.264378	NA	NA	NA	NA	NA	-1.01621	NA	-1.78466	1.08258	0.193648	NA	NA	2.89421	0.0581899
7052:Adipose	TGM2	transglutaminase 2 (C polypeptide, protein-glutamine-gamma-glutamyltransferase)	0.148437	0.941884	0.160833	NA	NA	NA	NA	NA	0.66678	NA	0.957437	0.452157	0.160457	NA	NA	0.0145091	0.815089	0.0518792	NA	NA	NA	NA	NA	0.18427	NA	0.874982	0.00350024	0.00169507	NA	NA	1.10269	1.01565	-1.13166	NA	NA	NA	NA	NA	1.15575	NA	1.01991	1.34382	1.71814	NA	NA	2.62559	0.236824
56654:Adipose	NPDC1	neural proliferation, differentiation and control, 1	0.399609	0.473702	0.221543	NA	NA	NA	NA	NA	0.124828	NA	0.308085	0.769525	0.75278	NA	NA	0.131592	0.0489197	0.0846158	NA	NA	NA	NA	NA	0.000739893	NA	0.0199486	0.225686	0.322364	NA	NA	1.07592	1.16517	1.17253	NA	NA	NA	NA	NA	1.48889	NA	1.31622	1.15478	1.0393	NA	NA	1.55857	2.09052
1727:Adipose	CYB5R3	cytochrome b5 reductase 3	0.386551	0.657745	0.263932	NA	NA	NA	NA	NA	0.796098	NA	0.620932	0.584814	0.061649	NA	NA	0.122799	0.180911	0.110209	NA	NA	NA	NA	NA	0.484519	NA	0.222223	0.0180077	0.000124514	NA	NA	1.06257	-1.12677	-1.16371	NA	NA	NA	NA	NA	1.06788	NA	-1.10881	-1.18123	-1.60778	NA	NA	1.5968	-1.38395
7133:Adipose	TNFRSF1B	tumor necrosis factor receptor superfamily, member 1B	0.0282264	0.550888	0.0110846	NA	NA	NA	NA	NA	0.816159	NA	0.54133	0.927383	0.79397	NA	NA	0.000345779	0.0766757	0.00112122	NA	NA	NA	NA	NA	0.515207	NA	0.145774	0.669796	0.403318	NA	NA	1.19431	1.14574	1.33601	NA	NA	NA	NA	NA	-1.02904	NA	1.16444	1.05025	1.04651	NA	NA	4.13584	1.86191
282969:Adipose	FUOM	fucose mutarotase	0.938181	0.561755	2.72033e-05	NA	NA	NA	NA	NA	1	NA	0.893742	0.97827	0.491085	NA	NA	0.856785	0.0850502	2.70379e-07	NA	NA	NA	NA	NA	0.952731	NA	0.681103	0.897421	0.0526949	NA	NA	-1.01175	-1.1315	-1.7086	NA	NA	NA	NA	NA	-1.00101	NA	-1.04664	1.01994	-1.68474	NA	NA	-0.182331	-1.80742
223:Adipose	ALDH9A1	aldehyde dehydrogenase 9 family, member A1	0.195176	0.30101	0.0126255	NA	NA	NA	NA	NA	0.653155	NA	0.701095	0.793717	0.591142	NA	NA	0.0254364	0.0109354	0.00135064	NA	NA	NA	NA	NA	0.168616	NA	0.330938	0.27224	0.106265	NA	NA	1.08688	-1.25591	-1.37852	NA	NA	NA	NA	NA	1.12519	NA	1.067	-1.10655	-1.07582	NA	NA	2.37581	-2.79162
10469:Adipose	TIMM44	translocase of inner mitochondrial membrane 44 homolog (yeast)	0.551279	0.50991	0.000692505	NA	NA	NA	NA	NA	0.729642	NA	0.614148	0.872695	0.436756	NA	NA	0.27299	0.0599231	2.66261e-05	NA	NA	NA	NA	NA	0.390274	NA	0.214099	0.482925	0.0349077	NA	NA	1.04777	-1.1183	-1.28412	NA	NA	NA	NA	NA	1.00131	NA	1.75577	-1.31895	-1.12728	NA	NA	1.12073	-1.98873
253714:Adipose	MMS22L	MMS22-like, DNA repair protein	NA	0.744384	0.0399328	NA	NA	NA	NA	NA	0.721482	NA	0.0494509	0.837395	0.573071	NA	NA	NA	0.348439	0.00696141	NA	NA	NA	NA	NA	0.316193	NA	0.000127936	0.384758	0.0910689	NA	NA	NA	-1.06314	1.25197	NA	NA	NA	NA	NA	-1.01459	NA	2.08372	1.22911	1.10775	NA	NA	NA	-0.959072
7462:Adipose	LAT2	linker for activation of T cells family, member 2	0.795504	0.561755	0.00054528	NA	NA	NA	NA	NA	NA	NA	NA	NA	0.626306	NA	NA	0.582057	0.085215	1.88974e-05	NA	NA	NA	NA	NA	NA	NA	NA	NA	0.141355	NA	NA	1.03737	1.13951	1.35049	NA	NA	NA	NA	NA	NA	NA	NA	NA	1.0776	NA	NA	0.557583	1.8064
10487:Adipose	CAP1	CAP, adenylate cyclase-associated protein 1 (yeast)	0.064163	0.522777	0.687375	NA	NA	NA	NA	NA	0.143996	NA	0.385892	0.873355	0.712701	NA	NA	0.00212223	0.0652212	0.516912	NA	NA	NA	NA	NA	0.00150168	NA	0.0469521	0.48659	0.253727	NA	NA	1.23765	1.07904	1.03432	NA	NA	NA	NA	NA	1.28874	NA	1.27136	-1.05111	1.05812	NA	NA	3.42404	1.94556
56925:Adipose	LXN	latexin	0.788977	0.478424	0.0270308	NA	NA	NA	NA	NA	0.163227	NA	0.350639	0.680939	0.936538	NA	NA	0.572288	0.0501319	0.00401936	NA	NA	NA	NA	NA	0.00264141	NA	0.0359436	0.0756739	0.757749	NA	NA	-1.02221	1.14874	1.17342	NA	NA	NA	NA	NA	1.38611	NA	1.18257	1.14055	1.03077	NA	NA	-0.572167	2.07835
1845:Adipose	DUSP3	dual specificity phosphatase 3	0.966954	0.209184	0.0358055	NA	NA	NA	NA	NA	0.195379	NA	0.331919	0.867023	0.779789	NA	NA	0.920344	0.00488319	0.00598335	NA	NA	NA	NA	NA	0.00504419	NA	0.0267577	0.46497	0.374537	NA	NA	-1.00614	1.17853	1.24819	NA	NA	NA	NA	NA	1.20145	NA	1.26353	1.10415	1.03834	NA	NA	-0.10101	3.14557
10959:Adipose	TMED2	transmembrane emp24 domain trafficking protein 2	0.771915	0.460246	0.00604803	NA	NA	NA	NA	NA	0.341981	NA	0.562243	0.601241	0.872848	NA	NA	0.548256	0.0461606	0.000490392	NA	NA	NA	NA	NA	0.0264892	NA	0.16239	0.0203105	0.584036	NA	NA	-1.03211	-1.09931	-1.20325	NA	NA	NA	NA	NA	1.10279	NA	1.10791	-1.21205	1.07005	NA	NA	-0.608585	-2.11925
377677:Adipose	CA13	carbonic anhydrase XIII	0.349042	0.497287	0.00126477	NA	NA	NA	NA	NA	NA	NA	NA	NA	0.804511	NA	NA	0.096714	0.0550843	6.02357e-05	NA	NA	NA	NA	NA	NA	NA	NA	NA	0.427745	NA	NA	1.15907	-1.1528	-1.59039	NA	NA	NA	NA	NA	NA	NA	NA	NA	1.06452	NA	NA	1.72544	-2.03124
84545:Adipose	MRPL43	mitochondrial ribosomal protein L43	0.240019	0.746506	0.000541977	NA	NA	NA	NA	NA	0.60608	NA	0.631211	0.982139	0.559768	NA	NA	0.041458	0.350998	1.86725e-05	NA	NA	NA	NA	NA	0.130771	NA	0.23618	0.908723	0.0843426	NA	NA	1.08261	-1.04686	-1.361	NA	NA	NA	NA	NA	1.09196	NA	1.10296	-1.00641	-1.45203	NA	NA	2.14886	-0.953883
50808:Adipose	AK3	adenylate kinase 3	0.1069	0.783276	0.215585	NA	NA	NA	NA	NA	0.163227	NA	0.342904	0.82744	0.592759	NA	NA	0.00654774	0.417061	0.0810717	NA	NA	NA	NA	NA	0.00263283	NA	0.0298683	0.345528	0.107596	NA	NA	1.15318	-1.09105	-1.1638	NA	NA	NA	NA	NA	1.32054	NA	1.25579	1.09922	1.39243	NA	NA	2.96457	-0.827863
10468:Adipose	FST	follistatin	0.460423	0.746853	0.0992981	NA	NA	NA	NA	NA	0.450525	NA	0.449729	0.924083	0.061649	NA	NA	0.182251	0.351754	0.0254008	NA	NA	NA	NA	NA	0.055723	NA	0.0785369	0.655939	0.000140808	NA	NA	-1.08803	1.13717	-1.39083	NA	NA	NA	NA	NA	1.32866	NA	-1.23844	-1.05562	-1.56116	NA	NA	-1.37176	0.952357
2159:Adipose	F10	coagulation factor X	0.131377	0.825961	0.00136749	NA	NA	NA	NA	NA	0.784422	NA	0.908238	0.709501	0.491085	NA	NA	0.0108333	0.511412	6.68856e-05	NA	NA	NA	NA	NA	0.46843	NA	0.721917	0.100358	0.0525845	NA	NA	1.31448	1.04996	1.3353	NA	NA	NA	NA	NA	1.02642	NA	1.10618	-2.40934	-1.17799	NA	NA	2.75183	0.668
522:Adipose	ATP5J	ATP synthase, H+ transporting, mitochondrial Fo complex, subunit F6	0.525532	0.406085	0.00231408	NA	NA	NA	NA	NA	0.55064	NA	0.497639	0.82744	0.684245	NA	NA	0.245281	0.027444	0.000134217	NA	NA	NA	NA	NA	0.0953168	NA	0.10668	0.353566	0.208862	NA	NA	1.06621	-1.18897	-1.44288	NA	NA	NA	NA	NA	1.09027	NA	1.15463	-1.06583	-1.29318	NA	NA	1.18968	-2.37003
10330:Adipose	CNPY2	canopy 2 homolog (zebrafish)	0.858977	0.75796	0.000593633	NA	NA	NA	NA	NA	0.425402	NA	0.795131	0.654701	0.608673	NA	NA	0.698967	0.373254	2.11023e-05	NA	NA	NA	NA	NA	0.0473122	NA	0.476025	0.044606	0.122295	NA	NA	1.01334	-1.03929	-1.26255	NA	NA	NA	NA	NA	1.22476	NA	1.05197	-1.19681	-1.49066	NA	NA	0.391167	-0.909805
4635:Adipose	MYL4	myosin, light chain 4, alkali; atrial, embryonic	0.938181	0.579119	0.00942349	NA	NA	NA	NA	NA	0.236801	NA	0.364809	0.836501	0.511533	NA	NA	0.856814	0.10054	0.000891968	NA	NA	NA	NA	NA	0.0098035	NA	0.0404528	0.380809	0.059253	NA	NA	-1.01527	1.20154	1.62235	NA	NA	NA	NA	NA	2.02428	NA	1.26306	1.38404	1.25141	NA	NA	-0.182293	1.71785
9124:Adipose	PDLIM1	PDZ and LIM domain 1	0.530481	0.49957	0.00552581	NA	NA	NA	NA	NA	0.43117	NA	0.755015	0.90599	0.313687	NA	NA	0.249986	0.0566765	0.00043215	NA	NA	NA	NA	NA	0.0495826	NA	0.409154	0.576677	0.00969624	NA	NA	1.06299	1.16316	1.30876	NA	NA	NA	NA	NA	1.18247	NA	-1.06048	-1.0534	1.30219	NA	NA	1.17758	2.0169
5693:Adipose	PSMB5	proteasome (prosome, macropain) subunit, beta type, 5	0.907538	0.291295	0.00052769	NA	NA	NA	NA	NA	0.331739	NA	0.988922	0.867023	0.811383	NA	NA	0.793412	0.0103299	1.76818e-05	NA	NA	NA	NA	NA	0.0243962	NA	0.969449	0.465331	0.440841	NA	NA	1.0116	-1.18321	-1.3619	NA	NA	NA	NA	NA	1.04981	NA	-1.00895	1.15973	-1.20472	NA	NA	0.26468	-2.81702
5027:Adipose	P2RX7	purinergic receptor P2X, ligand-gated ion channel, 7	0.396247	0.855548	4.47748e-05	NA	NA	NA	NA	NA	0.660541	NA	0.723446	0.793717	0.993999	NA	NA	0.129795	0.585625	5.56281e-07	NA	NA	NA	NA	NA	0.17782	NA	0.35906	0.267663	0.974283	NA	NA	1.07795	1.02157	1.32103	NA	NA	NA	NA	NA	-1.13947	NA	1.15987	1.15446	1.00115	NA	NA	1.5662	0.553713
10266:Adipose	RAMP2	receptor (G protein-coupled) activity modifying protein 2	0.500818	0.268648	0.00472874	NA	NA	NA	NA	NA	0.21318	NA	0.819719	0.928982	0.835593	NA	NA	0.218342	0.00833918	0.000351571	NA	NA	NA	NA	NA	0.00630133	NA	0.523151	0.673554	0.496449	NA	NA	1.06842	1.19792	1.38491	NA	NA	NA	NA	NA	1.29501	NA	1.08876	1.02771	-1.15073	NA	NA	1.26252	2.91189
1036:Adipose	CDO1	cysteine dioxygenase, type I	0.365091	0.0720086	0.0239684	NA	NA	NA	NA	NA	0.447714	NA	0.746133	0.730929	0.985781	NA	NA	0.105857	0.000660233	0.00341041	NA	NA	NA	NA	NA	0.0550304	NA	0.39643	0.144838	0.939575	NA	NA	1.13503	-1.40851	-1.47514	NA	NA	NA	NA	NA	-1.18982	NA	-1.06637	-1.1125	1.00419	NA	NA	1.67736	-3.99352
1340:Adipose	COX6B1	cytochrome c oxidase subunit VIb polypeptide 1 (ubiquitous)	0.229346	0.366132	0.00784691	NA	NA	NA	NA	NA	NA	NA	NA	NA	0.732345	NA	NA	0.0368939	0.0204218	0.000701927	NA	NA	NA	NA	NA	NA	NA	NA	NA	0.285509	NA	NA	1.10818	-1.17657	-1.28203	NA	NA	NA	NA	NA	NA	NA	NA	NA	-1.34276	NA	NA	2.204	-2.50808
55697:Adipose	VAC14	Vac14 homolog (S. cerevisiae)	0.910685	0.429265	0.0105642	NA	NA	NA	NA	NA	0.555065	NA	0.293899	0.916289	0.398149	NA	NA	0.799894	0.0350874	0.00104562	NA	NA	NA	NA	NA	0.0981877	NA	0.0168381	0.619446	0.0240904	NA	NA	1.01026	-1.28107	-1.50341	NA	NA	NA	NA	NA	1.0968	NA	1.44901	-1.06099	1.11309	NA	NA	0.256181	-2.25293
7132:Adipose	TNFRSF1A	tumor necrosis factor receptor superfamily, member 1A	0.158918	0.544955	0.0673439	NA	NA	NA	NA	NA	0.124828	NA	0.917233	0.768259	0.799722	NA	NA	0.0163741	0.0744353	0.0146419	NA	NA	NA	NA	NA	0.000598554	NA	0.749277	0.219754	0.414875	NA	NA	1.12924	1.12886	1.16251	NA	NA	NA	NA	NA	1.22264	NA	1.02395	1.1092	1.05415	NA	NA	2.57264	1.87736
5480:Adipose	PPIC	peptidylprolyl isomerase C (cyclophilin C)	0.806206	0.638672	0.00927855	NA	NA	NA	NA	NA	0.452457	NA	0.804941	0.580433	0.377201	NA	NA	0.600886	0.154097	0.000871248	NA	NA	NA	NA	NA	0.0561992	NA	0.49175	0.016852	0.0201015	NA	NA	1.03132	1.17066	1.41826	NA	NA	NA	NA	NA	1.24911	NA	-1.06675	-1.23784	1.24707	NA	NA	0.529815	1.4786
3635:Adipose	INPP5D	inositol polyphosphate-5-phosphatase, 145kDa	0.217064	0.278855	0.0112331	NA	NA	NA	NA	NA	0.839507	NA	0.218082	0.932669	0.991936	NA	NA	0.032082	0.00916829	0.00114439	NA	NA	NA	NA	NA	0.54454	NA	0.00631349	0.686348	0.966696	NA	NA	1.12517	1.25759	1.29804	NA	NA	NA	NA	NA	1.0758	NA	1.7716	-1.04568	-1.00314	NA	NA	2.26925	2.86999
5901:Adipose	RAN	RAN, member RAS oncogene family	0.429541	0.451578	0.0273809	NA	NA	NA	NA	NA	0.372216	NA	0.384847	0.609449	0.946332	NA	NA	0.156379	0.0411035	0.00409469	NA	NA	NA	NA	NA	0.0334095	NA	0.0462451	0.0239835	0.787436	NA	NA	1.09022	-1.17897	-1.32686	NA	NA	NA	NA	NA	1.13759	NA	1.17204	-1.25391	-1.01453	NA	NA	1.46106	-2.17621
5880:Adipose	RAC2	ras-related C3 botulinum toxin substrate 2 (rho family, small GTP binding protein Rac2)	0.402513	0.596197	0.000379418	NA	NA	NA	NA	NA	1	NA	0.348288	0.839554	0.796919	NA	NA	0.133534	0.110849	1.13765e-05	NA	NA	NA	NA	NA	0.833885	NA	0.0343646	0.389411	0.4085	NA	NA	1.09638	1.16981	1.399	NA	NA	NA	NA	NA	1.02555	NA	1.70553	-1.2038	1.06491	NA	NA	1.55041	1.6646
55846:Adipose	ITFG2	integrin alpha FG-GAP repeat containing 2	0.1799	0.385373	0.0105094	NA	NA	NA	NA	NA	0.515858	NA	0.56713	0.9434	0.636954	NA	NA	0.0211153	0.0230321	0.00103836	NA	NA	NA	NA	NA	0.0799621	NA	0.167958	0.738162	0.152899	NA	NA	1.0861	-1.12909	-1.26243	NA	NA	NA	NA	NA	-1.07253	NA	-1.39223	-1.06252	-1.07956	NA	NA	2.45981	-2.45224
10894:Adipose	LYVE1	lymphatic vessel endothelial hyaluronan receptor 1	0.817198	0.429265	0.000247728	NA	NA	NA	NA	NA	0.926947	NA	0.7888	0.663965	0.756914	NA	NA	0.621417	0.0351663	6.20412e-06	NA	NA	NA	NA	NA	0.66781	NA	0.465118	0.0546213	0.334827	NA	NA	1.03748	1.25352	1.84368	NA	NA	NA	NA	NA	1.06784	NA	-1.10349	-1.23702	1.07697	NA	NA	0.500005	2.25184
2729:Adipose	GCLC	glutamate-cysteine ligase, catalytic subunit	0.352774	0.679962	0.000436376	NA	NA	NA	NA	NA	0.700707	NA	0.440743	0.784558	0.868177	NA	NA	0.0993372	0.227337	1.38677e-05	NA	NA	NA	NA	NA	0.232877	NA	0.0742239	0.250505	0.570341	NA	NA	-1.10644	-1.06439	-1.34988	NA	NA	NA	NA	NA	-1.0574	NA	-1.33842	1.15777	1.03487	NA	NA	-1.71127	-1.24365
9536:Adipose	PTGES	prostaglandin E synthase	0.751606	0.130061	0.000577316	NA	NA	NA	NA	NA	0.81481	NA	0.716195	0.962678	0.718447	NA	NA	0.518209	0.00188802	2.02719e-05	NA	NA	NA	NA	NA	0.51241	NA	0.350874	0.822773	0.26481	NA	NA	1.08256	-1.23603	-1.49153	NA	NA	NA	NA	NA	-1.02694	NA	-1.06168	-1.03271	1.06669	NA	NA	0.655322	-3.55173
221955:Adipose	DAGLB	diacylglycerol lipase, beta	0.442254	0.699854	0.00577926	NA	NA	NA	NA	NA	0.170064	NA	0.300119	0.984121	0.95355	NA	NA	0.166933	0.257143	0.00045795	NA	NA	NA	NA	NA	0.00295998	NA	0.018074	0.917334	0.814177	NA	NA	1.06359	1.10412	1.27733	NA	NA	NA	NA	NA	1.55224	NA	1.22944	-1.00717	1.02336	NA	NA	1.4233	1.16486
3037:Adipose	HAS2	hyaluronan synthase 2	0.62422	0.0978011	0.0032716	NA	NA	NA	NA	NA	0.758335	NA	0.408689	0.962678	0.820446	NA	NA	0.353685	0.00115113	0.00021457	NA	NA	NA	NA	NA	0.435235	NA	0.0546584	0.821762	0.460045	NA	NA	-1.06463	1.21614	1.39422	NA	NA	NA	NA	NA	-1.02948	NA	-1.23742	-1.02571	-1.02716	NA	NA	-0.944927	3.76037
64174:Adipose	DPEP2	dipeptidase 2	NA	0.693389	0.00150208	NA	NA	NA	NA	NA	0.72193	NA	0.404063	0.830194	0.429683	NA	NA	NA	0.246808	7.6245e-05	NA	NA	NA	NA	NA	0.371851	NA	0.05297	0.364997	0.0321778	NA	NA	NA	1.07474	1.32134	NA	NA	NA	NA	NA	-1.00424	NA	1.81907	1.07522	1.12309	NA	NA	NA	1.19136
23623:Adipose	RUSC1	RUN and SH3 domain containing 1	0.0952178	0.757763	0.828102	NA	NA	NA	NA	NA	0.217097	NA	0.218879	0.654701	0.759792	NA	NA	0.00487717	0.372097	0.709204	NA	NA	NA	NA	NA	0.00705752	NA	0.00665283	0.0388373	0.338873	NA	NA	1.21284	-1.05126	1.02272	NA	NA	NA	NA	NA	1.3837	NA	1.29486	-1.62688	-1.03356	NA	NA	3.08663	-0.912051
6945:Adipose	MLX	MLX, MAX dimerization protein	0.912081	0.309214	0.00295799	NA	NA	NA	NA	NA	0.364164	NA	0.874439	0.654701	0.864298	NA	NA	0.802447	0.0114441	0.000187038	NA	NA	NA	NA	NA	0.0306078	NA	0.633161	0.0433631	0.564488	NA	NA	-1.01487	-1.22381	-1.5433	NA	NA	NA	NA	NA	1.12548	NA	1.03671	-1.48862	-1.034	NA	NA	-0.252839	-2.7713
1743:Adipose	DLST	dihydrolipoamide S-succinyltransferase (E2 component of 2-oxo-glutarate complex)	0.21478	0.487826	0.00273786	NA	NA	NA	NA	NA	0.388715	NA	0.670849	0.846243	0.919944	NA	NA	0.0307839	0.0527665	0.000169085	NA	NA	NA	NA	NA	0.0362292	NA	0.288155	0.407036	0.703874	NA	NA	1.08109	-1.14759	-1.36141	NA	NA	NA	NA	NA	1.15951	NA	1.1173	1.07592	1.03026	NA	NA	2.28837	-2.05279
7942:PBMC	TFEB	transcription factor EB	NA	NA	NA	0.393741	NA	NA	NA	NA	NA	0.326997	NA	NA	NA	NA	NA	NA	NA	NA	0.0016396	NA	NA	NA	NA	NA	0.00641531	NA	NA	NA	NA	NA	NA	NA	NA	1.19272	NA	NA	NA	NA	NA	1.25543	NA	NA	NA	NA	NA	NA	NA
27069:Adipose	GHITM	growth hormone inducible transmembrane protein	0.422016	0.419315	0.117067	NA	NA	NA	NA	NA	0.151389	NA	0.90887	0.672111	0.530338	NA	NA	0.149261	0.0316205	0.032433	NA	NA	NA	NA	NA	0.00171189	NA	0.725682	0.0659257	0.0662955	NA	NA	1.06993	-1.16362	-1.17247	NA	NA	NA	NA	NA	1.11092	NA	1.03707	1.17508	1.14768	NA	NA	1.48769	-2.3028
6503:Adipose	SLA	Src-like-adaptor	0.645169	0.489272	0.0115663	NA	NA	NA	NA	NA	NA	NA	NA	NA	0.28885	NA	NA	0.377439	0.0532047	0.00118893	NA	NA	NA	NA	NA	NA	NA	NA	NA	0.00723773	NA	NA	1.0553	1.18608	1.31906	NA	NA	NA	NA	NA	NA	NA	NA	NA	1.22329	NA	NA	0.8985	2.04865
90861:Adipose	HN1L	hematological and neurological expressed 1-like	0.625701	0.919452	0.00107811	NA	NA	NA	NA	NA	0.251252	NA	0.428247	0.813066	0.720128	NA	NA	0.355755	0.750139	4.90657e-05	NA	NA	NA	NA	NA	0.0117423	NA	0.0653059	0.310718	0.268187	NA	NA	-1.07117	1.02089	1.36567	NA	NA	NA	NA	NA	1.20502	NA	1.14307	-1.07371	1.175	NA	NA	-0.9408	0.322667
2162:Adipose	F13A1	coagulation factor XIII, A1 polypeptide	0.689458	0.664093	0.00103579	NA	NA	NA	NA	NA	0.721482	NA	0.851176	0.690743	0.342933	NA	NA	0.430271	0.19084	4.67066e-05	NA	NA	NA	NA	NA	0.301752	NA	0.587351	0.0842141	0.0146671	NA	NA	1.08252	1.10111	1.35158	NA	NA	NA	NA	NA	1.09999	NA	1.06882	-1.171	1.16137	NA	NA	0.801636	1.35176
23729:Adipose	SHPK	sedoheptulokinase	0.328684	0.633548	0.000300977	NA	NA	NA	NA	NA	0.98841	NA	0.77059	0.944407	0.943457	NA	NA	0.0846058	0.043943	3.66548e-06	NA	NA	NA	NA	NA	0.800216	NA	0.212538	0.299405	0.556607	NA	NA	1.08405	-1.12579	-1.25789	NA	NA	NA	NA	NA	1.0278	NA	1.11616	-1.31096	1.03717	NA	NA	1.79545	-1.70764
4802:Adipose	NFYC	nuclear transcription factor Y, gamma	0.807001	0.87159	0.00027779	NA	NA	NA	NA	NA	0.252468	NA	0.984335	0.725446	0.68886	NA	NA	0.602483	0.624656	7.28397e-06	NA	NA	NA	NA	NA	0.0120329	NA	0.951521	0.12558	0.216135	NA	NA	1.02138	-1.01677	-1.24267	NA	NA	NA	NA	NA	1.11786	NA	1.00426	-1.13289	1.07953	NA	NA	0.527479	-0.496565
9055:Adipose	PRC1	protein regulator of cytokinesis 1	0.814026	0.653407	0.289958	NA	NA	NA	NA	NA	0.351846	NA	0.191437	0.888505	0.133218	NA	NA	0.616629	0.174878	0.127165	NA	NA	NA	NA	NA	0.0281503	NA	0.00389443	0.528618	0.00108393	NA	NA	1.05083	1.21402	1.15494	NA	NA	NA	NA	NA	1.17975	NA	1.80331	-1.14375	1.61517	NA	NA	0.506915	1.40421
7450:Adipose	VWF	von Willebrand factor	0.412161	0.904189	0.198357	NA	NA	NA	NA	NA	0.333381	NA	0.56026	0.580433	0.174508	NA	NA	0.141531	0.706063	0.0711687	NA	NA	NA	NA	NA	0.0247187	NA	0.16081	0.0156828	0.00194958	NA	NA	1.12219	1.03402	1.1621	NA	NA	NA	NA	NA	1.07543	NA	1.16402	1.32373	1.57752	NA	NA	1.51781	0.382325
2896:Adipose	GRN	granulin	0.0191926	0.676974	0.0676037	NA	NA	NA	NA	NA	0.241527	NA	0.798337	0.899182	0.906628	NA	NA	0.000142537	0.21824	0.0147382	NA	NA	NA	NA	NA	0.0105442	NA	0.480723	0.559992	0.672367	NA	NA	1.32132	1.09121	1.1984	NA	NA	NA	NA	NA	1.35581	NA	1.06377	1.04158	-1.02343	NA	NA	4.47762	1.26926
5026:Adipose	P2RX5	purinergic receptor P2X, ligand-gated ion channel, 5	0.189354	0.147217	0.0283684	NA	NA	NA	NA	NA	0.795377	NA	0.53859	0.696551	0.871233	NA	NA	0.0236268	0.00233922	0.00430915	NA	NA	NA	NA	NA	0.483167	NA	0.142685	0.0922951	0.578574	NA	NA	1.16259	-1.46295	-1.40495	NA	NA	NA	NA	NA	1.04887	NA	1.09541	-1.24324	1.02792	NA	NA	2.40926	-3.46087
5717:Adipose	PSMD11	proteasome (prosome, macropain) 26S subunit, non-ATPase, 11	0.366004	0.182603	0.0045245	NA	NA	NA	NA	NA	0.518655	NA	0.792972	0.970191	0.689348	NA	NA	0.106465	0.00354626	0.000330879	NA	NA	NA	NA	NA	0.0811507	NA	0.470939	0.856641	0.216741	NA	NA	1.06398	-1.21366	-1.33533	NA	NA	NA	NA	NA	1.08444	NA	1.10475	1.0238	-1.06705	NA	NA	1.67429	-3.28334
10333:Adipose	TLR6	toll-like receptor 6	0.142585	0.638541	0.0186413	NA	NA	NA	NA	NA	NA	NA	NA	NA	0.45297	NA	NA	0.0132041	0.153436	0.00233198	NA	NA	NA	NA	NA	NA	NA	NA	NA	0.0389779	NA	NA	1.1619	1.08856	1.21103	NA	NA	NA	NA	NA	NA	NA	NA	NA	1.12441	NA	NA	2.66657	1.48109
3012:Adipose	HIST1H2AE	histone cluster 1, H2ae	0.877093	0.940182	0.000156245	NA	NA	NA	NA	NA	0.957066	NA	0.706872	0.930021	0.999877	NA	NA	0.502368	0.0749805	9.17483e-08	NA	NA	NA	NA	NA	0.739023	NA	0.139577	0.277897	0.92343	NA	NA	0.290893	0.750299	1.27755	NA	NA	NA	NA	NA	1.0644	NA	1.52014	-1.51409	0.711042	NA	NA	-0.0722385	1.19603
8335:Adipose	HIST1H2AB	histone cluster 1, H2ab	0.877093	0.940182	0.000156245	NA	NA	NA	NA	NA	0.957066	NA	0.706872	0.930021	0.999877	NA	NA	0.502368	0.0749805	9.17483e-08	NA	NA	NA	NA	NA	0.739023	NA	0.139577	0.277897	0.92343	NA	NA	0.290893	0.750299	1.27755	NA	NA	NA	NA	NA	1.0644	NA	1.52014	-1.51409	0.711042	NA	NA	-0.0722385	1.19603
6711:Adipose	SPTBN1	spectrin, beta, non-erythrocytic 1	0.933203	0.107789	0.00121463	NA	NA	NA	NA	NA	0.989424	NA	0.710683	0.766273	0.705745	NA	NA	0.844836	0.00136737	5.69471e-05	NA	NA	NA	NA	NA	0.762667	NA	0.34238	0.21749	0.242551	NA	NA	-1.01466	1.21712	1.47689	NA	NA	NA	NA	NA	-1.01878	NA	-1.08084	1.13677	1.06497	NA	NA	-0.197742	3.68793
63875:Adipose	MRPL17	mitochondrial ribosomal protein L17	0.18452	0.438356	0.0105642	NA	NA	NA	NA	NA	NA	NA	NA	NA	0.686149	NA	NA	0.0222368	0.0384096	0.00104496	NA	NA	NA	NA	NA	NA	NA	NA	NA	0.211787	NA	NA	1.1065	-1.12975	-1.26467	NA	NA	NA	NA	NA	NA	NA	NA	NA	-1.39846	NA	NA	2.43659	-2.2092
7153:Adipose	TOP2A	topoisomerase (DNA) II alpha 170kDa	NA	0.90947	0.342429	NA	NA	NA	NA	NA	0.489045	NA	0.0466516	0.743559	0.463702	NA	NA	NA	0.719857	0.167486	NA	NA	NA	NA	NA	0.0679705	NA	8.06634e-05	0.181211	0.0424615	NA	NA	NA	1.0346	1.11126	NA	NA	NA	NA	NA	1.10622	NA	1.93176	1.16059	1.16493	NA	NA	NA	0.363512
8050:Adipose	PDHX	pyruvate dehydrogenase complex, component X	0.689498	0.17175	0.00149618	NA	NA	NA	NA	NA	0.457049	NA	0.938573	0.769015	0.969979	NA	NA	0.430494	0.00314457	7.54301e-05	NA	NA	NA	NA	NA	0.0577557	NA	0.815069	0.221864	0.867667	NA	NA	1.03617	-1.28682	-1.67119	NA	NA	NA	NA	NA	1.14384	NA	1.01789	-1.20479	1.00883	NA	NA	0.801244	-3.33481
8337:Adipose	HIST2H2AA3	histone cluster 2, H2aa3	0.523265	0.841122	0.000733688	NA	NA	NA	NA	NA	NA	NA	NA	NA	0.898709	NA	NA	0.242903	0.227003	8.92507e-06	NA	NA	NA	NA	NA	NA	NA	NA	NA	0.358067	NA	NA	1.06325	1.11947	1.44407	NA	NA	NA	NA	NA	NA	NA	NA	NA	-0.0397409	NA	NA	1.19586	1.17154
723790:Adipose	HIST2H2AA4	histone cluster 2, H2aa4	0.523265	0.841122	0.000733688	NA	NA	NA	NA	NA	NA	NA	NA	NA	0.898709	NA	NA	0.242903	0.227003	8.92507e-06	NA	NA	NA	NA	NA	NA	NA	NA	NA	0.358067	NA	NA	1.06325	1.11947	1.44407	NA	NA	NA	NA	NA	NA	NA	NA	NA	-0.0397409	NA	NA	1.19586	1.17154
55825:Adipose	PECR	peroxisomal trans-2-enoyl-CoA reductase	0.70941	0.0282892	0.0130118	NA	NA	NA	NA	NA	1	NA	0.977807	0.596243	0.898366	NA	NA	0.461896	0.000155385	0.00140728	NA	NA	NA	NA	NA	0.82949	NA	0.931288	0.0186821	0.65312	NA	NA	1.03772	-1.22237	-1.30615	NA	NA	NA	NA	NA	1.02476	NA	-1.00748	-1.39749	1.0563	NA	NA	0.747157	-4.59901
1269:PBMC	CNR2	cannabinoid receptor 2 (macrophage)	NA	NA	NA	0.30652	NA	NA	NA	NA	NA	0.332444	NA	NA	NA	NA	NA	NA	NA	NA	0.000307905	NA	NA	NA	NA	NA	0.0385191	NA	NA	NA	NA	NA	NA	NA	NA	1.265	NA	NA	NA	NA	NA	1.29527	NA	NA	NA	NA	NA	NA	NA
7036:Adipose	TFR2	transferrin receptor 2	0.00314747	0.653285	0.262984	NA	NA	NA	NA	NA	1	NA	0.41809	0.866104	0.873119	NA	NA	3.37375e-06	0.174351	0.109558	NA	NA	NA	NA	NA	0.908117	NA	0.060729	0.462026	0.58532	NA	NA	-1.39587	-1.16095	-1.24587	NA	NA	NA	NA	NA	1.00012	NA	-2.20173	-1.31977	1.13297	NA	NA	-5.92833	-1.40601
4289:Adipose	MKLN1	muskelin 1, intracellular mediator containing kelch motifs	0.296107	0.344802	0.0387781	NA	NA	NA	NA	NA	0.461281	NA	0.714625	0.769015	0.421159	NA	NA	0.0673558	0.0154625	0.00669792	NA	NA	NA	NA	NA	0.0593189	NA	0.348299	0.222961	0.0299063	NA	NA	-1.08294	-1.18361	-1.25864	NA	NA	NA	NA	NA	1.1383	NA	1.06135	-1.07045	1.20382	NA	NA	-1.91181	-2.6356
3313:Adipose	HSPA9	heat shock 70kDa protein 9 (mortalin)	0.439933	0.122498	0.000766307	NA	NA	NA	NA	NA	0.749358	NA	0.960368	0.998298	0.93759	NA	NA	0.165493	0.00174736	3.0516e-05	NA	NA	NA	NA	NA	0.140336	NA	0.88322	0.991655	0.760696	NA	NA	1.07347	-1.28747	-1.42675	NA	NA	NA	NA	NA	1.06342	NA	1.02311	1.00086	1.04287	NA	NA	1.42834	-3.58447
2316:Adipose	FLNA	filamin A, alpha	0.105846	0.212413	0.567573	NA	NA	NA	NA	NA	0.65128	NA	0.387643	0.616056	0.789072	NA	NA	0.00633137	0.00509747	0.375104	NA	NA	NA	NA	NA	0.165395	NA	0.0474894	0.0265359	0.391979	NA	NA	1.09586	1.27382	1.16575	NA	NA	NA	NA	NA	1.12225	NA	1.26457	1.29239	1.10428	NA	NA	2.97858	3.12698
9961:Adipose	MVP	major vault protein	0.137589	0.947508	0.995074	NA	NA	NA	NA	NA	0.331739	NA	0.235634	0.860605	0.130445	NA	NA	0.0120918	0.831176	0.991235	NA	NA	NA	NA	NA	0.0240658	NA	0.00939457	0.448078	0.00101033	NA	NA	1.10219	1.01368	1.00074	NA	NA	NA	NA	NA	1.31144	NA	1.25296	-1.05294	1.42257	NA	NA	2.70461	0.215865
23646:Adipose	PLD3	phospholipase D family, member 3	0.831307	0.65369	0.0205517	NA	NA	NA	NA	NA	0.143996	NA	0.472314	0.794379	0.580115	NA	NA	0.647746	0.175936	0.00270595	NA	NA	NA	NA	NA	0.00141311	NA	0.0886985	0.278387	0.0960041	NA	NA	1.01647	1.07158	1.20481	NA	NA	NA	NA	NA	1.5786	NA	1.8027	1.34367	1.06689	NA	NA	0.462433	1.40062
56922:Adipose	MCCC1	methylcrotonoyl-CoA carboxylase 1 (alpha)	0.266497	0.469688	0.00591889	NA	NA	NA	NA	NA	0.276894	NA	0.90887	0.931423	0.597492	NA	NA	0.0522488	0.0481266	0.000476437	NA	NA	NA	NA	NA	0.0157127	NA	0.727729	0.681817	0.111372	NA	NA	1.14881	-1.11793	-1.42429	NA	NA	NA	NA	NA	-1.3337	NA	1.03232	-1.03993	1.11181	NA	NA	2.0375	-2.09862
50650:Adipose	ARHGEF3	Rho guanine nucleotide exchange factor (GEF) 3	0.960181	0.31787	0.0109382	NA	NA	NA	NA	NA	0.623601	NA	0.971254	0.577453	0.469252	NA	NA	0.90557	0.0126998	0.00110004	NA	NA	NA	NA	NA	0.140113	NA	0.914172	0.0145626	0.0443388	NA	NA	-1.00431	1.16999	1.18397	NA	NA	NA	NA	NA	-1.05564	NA	-1.01706	-1.18148	1.30032	NA	NA	-0.119829	2.72459
51126:Adipose	NAA20	N(alpha)-acetyltransferase 20, NatB catalytic subunit	0.0851646	0.86228	0.00638715	NA	NA	NA	NA	NA	0.721482	NA	0.442447	0.979625	0.450733	NA	NA	0.00377309	0.601124	0.000534177	NA	NA	NA	NA	NA	0.329122	NA	0.0760569	0.900877	0.0383584	NA	NA	-1.10579	1.03555	-1.32945	NA	NA	NA	NA	NA	1.11205	NA	1.14793	1.01164	-1.19255	NA	NA	-3.19177	0.530807
2730:Adipose	GCLM	glutamate-cysteine ligase, modifier subunit	0.882401	0.206066	0.00198357	NA	NA	NA	NA	NA	0.721482	NA	0.966097	0.94148	0.342933	NA	NA	0.74365	0.00476999	0.000108952	NA	NA	NA	NA	NA	0.284272	NA	0.900646	0.730384	0.0147771	NA	NA	1.01537	-1.20964	-1.38031	NA	NA	NA	NA	NA	1.12063	NA	1.0128	1.04815	1.20082	NA	NA	0.330647	-3.15571
1376:Adipose	CPT2	carnitine palmitoyltransferase 2	0.167347	0.58806	0.0119825	NA	NA	NA	NA	NA	0.306765	NA	0.584988	0.769201	0.852408	NA	NA	0.0181231	0.104559	0.00124894	NA	NA	NA	NA	NA	0.0202097	NA	0.184845	0.224031	0.537363	NA	NA	1.17288	-1.13282	-1.37422	NA	NA	NA	NA	NA	1.13079	NA	1.17799	1.21483	1.03799	NA	NA	2.52786	-1.69657
2651:Adipose	GCNT2	glucosaminyl (N-acetyl) transferase 2, I-branching enzyme (I blood group)	0.941904	0.414026	0.00378955	NA	NA	NA	NA	NA	NA	NA	NA	NA	0.432443	NA	NA	0.863009	0.0293244	0.000259443	NA	NA	NA	NA	NA	NA	NA	NA	NA	0.0327176	NA	NA	1.00757	1.21819	1.51207	NA	NA	NA	NA	NA	NA	NA	NA	NA	1.14021	NA	NA	0.17432	2.33867
4915:Adipose	NTRK2	neurotrophic tyrosine kinase, receptor, type 2	0.485347	0.364662	0.0353045	NA	NA	NA	NA	NA	0.665744	NA	0.51996	0.788322	0.292599	NA	NA	0.205123	0.0202866	0.0058406	NA	NA	NA	NA	NA	0.183147	NA	0.12154	0.256142	0.00769967	NA	NA	1.0831	1.22815	1.25568	NA	NA	NA	NA	NA	1.0991	NA	1.16688	1.13854	1.35932	NA	NA	1.30078	2.51115
10870:Adipose	HCST	hematopoietic cell signal transducer	0.354333	0.711407	0.00832068	NA	NA	NA	NA	NA	0.230168	NA	0.319791	0.914706	0.799104	NA	NA	0.100162	0.276646	0.000755189	NA	NA	NA	NA	NA	0.00850077	NA	0.0235485	0.614433	0.413807	NA	NA	1.11918	1.08785	1.29396	NA	NA	NA	NA	NA	1.09181	NA	1.49155	-1.08088	-1.0749	NA	NA	1.70687	1.11693
1238:Adipose	CCBP2	chemokine binding protein 2	0.860941	0.58259	0.00154983	NA	NA	NA	NA	NA	1	NA	0.55604	0.722001	0.315326	NA	NA	0.702163	0.101968	7.97563e-05	NA	NA	NA	NA	NA	1	NA	0.155452	0.113891	0.010593	NA	NA	-1.02515	1.2117	1.69361	NA	NA	NA	NA	NA	1	NA	-1.21823	1.15967	-1.36796	NA	NA	-0.386792	1.71021
51278:Adipose	IER5	immediate early response 5	0.25522	0.940532	0.00093095	NA	NA	NA	NA	NA	0.588414	NA	0.573535	0.873649	0.534493	NA	NA	0.04764	0.811934	4.00102e-05	NA	NA	NA	NA	NA	0.118557	NA	0.174307	0.487574	0.0686516	NA	NA	1.32296	1.0141	1.30877	NA	NA	NA	NA	NA	1.0338	NA	1.48549	-1.15152	1.12517	NA	NA	2.08229	0.240947
390:Adipose	RND3	Rho family GTPase 3	0.813528	0.003334	0.0444031	NA	NA	NA	NA	NA	0.91788	NA	0.816098	0.939586	0.592136	NA	NA	0.615767	8.3076e-06	0.00811653	NA	NA	NA	NA	NA	0.6533	NA	0.516989	0.718721	0.107133	NA	NA	1.02863	1.46833	1.25521	NA	NA	NA	NA	NA	1.05267	NA	-1.12886	-1.08518	1.3614	NA	NA	0.508162	5.85085
1236:Adipose	CCR7	chemokine (C-C motif) receptor 7	NA	0.684785	0.000308349	NA	NA	NA	NA	NA	NA	NA	NA	NA	0.938194	NA	NA	NA	0.234606	8.64983e-06	NA	NA	NA	NA	NA	NA	NA	NA	NA	0.76305	NA	NA	NA	1.11027	1.52466	NA	NA	NA	NA	NA	NA	NA	NA	NA	-1.01357	NA	NA	NA	1.22375
7056:Adipose	THBD	thrombomodulin	0.258997	0.359058	0.00222996	NA	NA	NA	NA	NA	0.66678	NA	0.740373	0.972401	0.632334	NA	NA	0.0492654	0.0186047	0.000127436	NA	NA	NA	NA	NA	0.185463	NA	0.386693	0.870514	0.148967	NA	NA	-1.18409	1.36599	1.59991	NA	NA	NA	NA	NA	-1.10919	NA	-1.09799	1.01299	1.17745	NA	NA	-2.06607	2.55104
664:Adipose	BNIP3	BCL2/adenovirus E1B 19kDa interacting protein 3	0.0853084	0.188941	0.0893886	NA	NA	NA	NA	NA	NA	NA	NA	NA	0.908768	NA	NA	0.0038287	0.00387939	0.0217553	NA	NA	NA	NA	NA	NA	NA	NA	NA	0.678159	NA	NA	1.18035	1.21982	1.2149	NA	NA	NA	NA	NA	NA	NA	NA	NA	-1.02224	NA	NA	3.18581	3.2448
7416:Adipose	VDAC1	voltage-dependent anion channel 1	0.406566	0.55497	0.00456878	NA	NA	NA	NA	NA	NA	NA	NA	NA	0.517076	NA	NA	0.136871	0.0786194	0.000335795	NA	NA	NA	NA	NA	NA	NA	NA	NA	0.0609876	NA	NA	1.07123	-1.16481	-1.479	NA	NA	NA	NA	NA	NA	NA	NA	NA	-1.10392	NA	NA	1.53662	-1.84881
26519:Adipose	TIMM10	translocase of inner mitochondrial membrane 10 homolog (yeast)	0.281873	0.634637	0.0123705	NA	NA	NA	NA	NA	0.386451	NA	0.412967	0.736405	0.740725	NA	NA	0.0601085	0.14649	0.001308	NA	NA	NA	NA	NA	0.0357402	NA	0.0567756	0.15723	0.299089	NA	NA	-1.13477	-1.13365	-1.41164	NA	NA	NA	NA	NA	1.24139	NA	1.1575	-1.19924	-1.29542	NA	NA	-1.96862	-1.50787
79026:Adipose	AHNAK	AHNAK nucleoprotein	0.439635	0.221039	0.00362733	NA	NA	NA	NA	NA	NA	NA	NA	NA	0.991154	NA	NA	0.165272	0.00572363	0.000244068	NA	NA	NA	NA	NA	NA	NA	NA	NA	0.959434	NA	NA	1.1099	1.20604	1.37569	NA	NA	NA	NA	NA	NA	NA	NA	NA	-1.00523	NA	NA	1.42912	3.07669
126328:Adipose	NDUFA11	NADH dehydrogenase (ubiquinone) 1 alpha subcomplex, 11, 14.7kDa	0.575785	0.479905	0.00314854	NA	NA	NA	NA	NA	0.410914	NA	0.699817	0.733612	0.652977	NA	NA	0.300025	0.0505857	0.000203822	NA	NA	NA	NA	NA	0.0416701	NA	0.32855	0.150255	0.174121	NA	NA	1.04525	-1.16879	-1.29779	NA	NA	NA	NA	NA	1.22351	NA	1.10711	-1.1615	-1.65784	NA	NA	1.05819	-2.07386
53346:Adipose	TM6SF1	transmembrane 6 superfamily member 1	0.145911	0.803601	0.00616445	NA	NA	NA	NA	NA	0.679291	NA	0.584988	0.935103	0.334522	NA	NA	0.0140291	0.469601	0.000504265	NA	NA	NA	NA	NA	0.202019	NA	0.185144	0.697371	0.0127901	NA	NA	1.14631	1.0676	1.42387	NA	NA	NA	NA	NA	1.26762	NA	1.16828	-1.04202	1.19292	NA	NA	2.64024	0.736461
5166:Adipose	PDK4	pyruvate dehydrogenase kinase, isozyme 4	0.399805	0.744384	0.456405	NA	NA	NA	NA	NA	0.14252	NA	0.347397	0.551659	0.682441	NA	NA	0.131852	0.347301	0.264598	NA	NA	NA	NA	NA	0.00129308	NA	0.033415	0.0103077	0.207064	NA	NA	1.20198	1.13199	-1.22002	NA	NA	NA	NA	NA	1.49695	NA	1.51795	2.57171	1.20538	NA	NA	1.55747	0.961388
283234:Adipose	CCDC88B	coiled-coil domain containing 88B	0.786387	0.457358	0.000455837	NA	NA	NA	NA	NA	NA	NA	NA	NA	0.886742	NA	NA	0.56792	0.0433232	1.47544e-05	NA	NA	NA	NA	NA	NA	NA	NA	NA	0.620886	NA	NA	1.04758	1.13763	1.29799	NA	NA	NA	NA	NA	NA	NA	NA	NA	1.03302	NA	NA	0.578727	2.15047
85359:Adipose	DGCR6L	DiGeorge syndrome critical region gene 6-like	0.90155	0.344802	5.68836e-05	NA	NA	NA	NA	NA	1	NA	0.845634	0.948363	0.715618	NA	NA	0.781031	0.0158959	8.02397e-07	NA	NA	NA	NA	NA	0.988004	NA	0.580063	0.756509	0.262002	NA	NA	-1.01012	-1.14799	-1.43043	NA	NA	NA	NA	NA	-1.00158	NA	1.05336	-1.01917	-1.25766	NA	NA	-0.280971	-2.62302
7916:PBMC	PRRC2A	proline-rich coiled-coil 2A	NA	NA	NA	0.435164	NA	NA	NA	NA	NA	0.326997	NA	NA	NA	NA	NA	NA	NA	NA	0.00484929	NA	NA	NA	NA	NA	0.00280608	NA	NA	NA	NA	NA	NA	NA	NA	1.28475	NA	NA	NA	NA	NA	1.22532	NA	NA	NA	NA	NA	NA	NA
1869:Adipose	E2F1	E2F transcription factor 1	0.501714	0.900036	0.0773321	NA	NA	NA	NA	NA	0.721482	NA	0.231167	0.836754	0.0942987	NA	NA	0.22053	0.695855	0.0178502	NA	NA	NA	NA	NA	0.360449	NA	0.00852632	0.383951	0.000358216	NA	NA	1.0514	1.02871	1.19151	NA	NA	NA	NA	NA	-1.01551	NA	1.23461	-1.10403	1.4133	NA	NA	1.25636	0.396338
65005:Adipose	MRPL9	mitochondrial ribosomal protein L9	0.21616	0.197815	0.013231	NA	NA	NA	NA	NA	0.914224	NA	0.810342	0.725446	0.636695	NA	NA	0.0314428	0.00430267	0.00143445	NA	NA	NA	NA	NA	0.647821	NA	0.502421	0.121211	0.151427	NA	NA	1.11257	-1.16301	-1.22516	NA	NA	NA	NA	NA	1.02989	NA	-1.05113	-1.09743	-1.07499	NA	NA	2.27857	-3.20022
26469:Adipose	PTPN18	protein tyrosine phosphatase, non-receptor type 18 (brain-derived)	0.936443	0.432107	0.000292318	NA	NA	NA	NA	NA	1	NA	0.416736	0.772948	0.77384	NA	NA	0.852915	0.0364309	7.83696e-06	NA	NA	NA	NA	NA	0.920759	NA	0.060247	0.235745	0.363806	NA	NA	1.01427	1.18423	1.36492	NA	NA	NA	NA	NA	1.00443	NA	1.56534	-1.15019	1.08414	NA	NA	0.187317	2.23481
1586:Adipose	CYP17A1	cytochrome P450, family 17, subfamily A, polypeptide 1	0.653696	0.720097	0.394938	NA	NA	NA	NA	NA	0.796502	NA	0.542153	0.991983	0.00524046	NA	NA	0.389293	0.302628	0.21104	NA	NA	NA	NA	NA	0.485268	NA	0.146286	0.95363	6.94599e-07	NA	NA	1.04115	-1.07911	1.1226	NA	NA	NA	NA	NA	-1.00114	NA	1.61192	-1.03347	-6.51527	NA	NA	0.876049	-1.05677
57118:Adipose	CAMK1D	calcium/calmodulin-dependent protein kinase ID	0.256762	0.646418	0.003786	NA	NA	NA	NA	NA	NA	NA	NA	NA	0.598993	NA	NA	0.0483997	0.166274	0.000258463	NA	NA	NA	NA	NA	NA	NA	NA	NA	0.112183	NA	NA	-1.10678	1.11076	1.30773	NA	NA	NA	NA	NA	NA	NA	NA	NA	-1.10275	NA	NA	-2.07465	1.4341
9518:Adipose	GDF15	growth differentiation factor 15	0.523857	0.617401	0.00798297	NA	NA	NA	NA	NA	0.721482	NA	0.411627	0.829886	0.287976	NA	NA	0.243541	0.130193	0.000716708	NA	NA	NA	NA	NA	0.364145	NA	0.0554654	0.362454	0.00706507	NA	NA	1.08957	1.17548	1.59912	NA	NA	NA	NA	NA	-1.00698	NA	1.4299	-1.45844	2.68969	NA	NA	1.1942	1.57506
117:Adipose	ADCYAP1R1	adenylate cyclase activating polypeptide 1 (pituitary) receptor type I	0.000865804	0.993903	0.809995	NA	NA	NA	NA	NA	0.306765	NA	0.740373	0.988942	0.823087	NA	NA	5.30314e-07	0.9714	0.681122	NA	NA	NA	NA	NA	0.0202066	NA	0.386812	0.943102	0.465702	NA	NA	1.3586	1.00384	-1.04522	NA	NA	NA	NA	NA	-1.03789	NA	1.26672	1.00925	-1.02583	NA	NA	6.66899	0.0362826
8618:Adipose	CADPS	Ca++-dependent secretion activator	0.336672	0.563362	0.00030865	NA	NA	NA	NA	NA	0.721482	NA	0.863129	0.881369	0.652072	NA	NA	0.0893942	0.0882166	8.68892e-06	NA	NA	NA	NA	NA	0.336257	NA	0.608662	0.504689	0.171697	NA	NA	-1.14856	1.09713	1.67208	NA	NA	NA	NA	NA	-1.00685	NA	1.26049	1.28154	-1.09785	NA	NA	-1.7668	1.78803
80273:Adipose	GRPEL1	GrpE-like 1, mitochondrial (E. coli)	0.305197	0.419315	0.0356371	NA	NA	NA	NA	NA	0.30112	NA	0.418695	0.970477	0.569012	NA	NA	0.0722041	0.0313729	0.00593342	NA	NA	NA	NA	NA	0.0195374	NA	0.0610215	0.861078	0.0887161	NA	NA	1.07662	-1.1642	-1.24429	NA	NA	NA	NA	NA	1.22109	NA	1.15919	-1.01418	-1.1871	NA	NA	1.87671	-2.30655
5709:Adipose	PSMD3	proteasome (prosome, macropain) 26S subunit, non-ATPase, 3	0.682167	0.635417	0.000625813	NA	NA	NA	NA	NA	0.420688	NA	0.64163	0.852088	NA	NA	NA	0.420367	0.146896	2.26116e-05	NA	NA	NA	NA	NA	0.0457921	NA	0.247568	0.425046	NA	NA	NA	1.03663	-1.08182	-1.37786	NA	NA	NA	NA	NA	1.268	NA	1.0914	1.05023	NA	NA	NA	0.819199	-1.50628
309:Adipose	ANXA6	annexin A6	0.728276	0.353403	0.0133147	NA	NA	NA	NA	NA	0.640873	NA	0.469468	0.690743	0.565687	NA	NA	0.487283	0.0176871	0.00144787	NA	NA	NA	NA	NA	0.156867	NA	0.0871797	0.0832703	0.0870889	NA	NA	1.03148	1.1809	1.44271	NA	NA	NA	NA	NA	1.15305	NA	1.15846	1.12198	1.20041	NA	NA	0.705007	2.57425
7791:Adipose	ZYX	zyxin	0.933203	0.646307	0.0114753	NA	NA	NA	NA	NA	0.181044	NA	0.751891	0.654701	0.616933	NA	NA	0.844795	0.165919	0.00117554	NA	NA	NA	NA	NA	0.00374137	NA	0.404269	0.038178	0.130948	NA	NA	-1.00976	1.0872	1.22502	NA	NA	NA	NA	NA	1.2298	NA	1.10354	1.16278	1.36906	NA	NA	-0.197795	1.43536
5707:Adipose	PSMD1	proteasome (prosome, macropain) 26S subunit, non-ATPase, 1	0.384277	0.535776	0.0201532	NA	NA	NA	NA	NA	0.331739	NA	0.430338	0.82744	0.581443	NA	NA	0.12157	0.0718724	0.00262392	NA	NA	NA	NA	NA	0.0239468	NA	0.0659887	0.352453	0.0979624	NA	NA	1.10223	-1.11439	-1.27091	NA	NA	NA	NA	NA	1.22234	NA	1.21517	-1.09296	1.12027	NA	NA	1.60231	-1.89555
506:Adipose	ATP5B	ATP synthase, H+ transporting, mitochondrial F1 complex, beta polypeptide	0.221349	0.498022	9.22015e-05	NA	NA	NA	NA	NA	1	NA	0.856382	0.992836	0.964202	NA	NA	0.0338608	0.055277	1.65332e-06	NA	NA	NA	NA	NA	0.839268	NA	0.596395	0.956544	0.846847	NA	NA	1.13306	-1.19847	-1.47539	NA	NA	NA	NA	NA	-1.01859	NA	1.04888	-1.00336	1.00692	NA	NA	2.24415	-2.02948
285440:Adipose	CYP4V2	cytochrome P450, family 4, subfamily V, polypeptide 2	0.974617	0.429697	0.000656474	NA	NA	NA	NA	NA	0.663905	NA	0.833648	0.96681	0.369437	NA	NA	0.937871	0.0354035	2.43822e-05	NA	NA	NA	NA	NA	0.181828	NA	0.551206	0.834704	0.0187643	NA	NA	1.00636	1.23379	1.92136	NA	NA	NA	NA	NA	1.09428	NA	-1.12378	-1.06635	1.51792	NA	NA	0.0787291	2.24861
26027:Adipose	ACOT11	acyl-CoA thioesterase 11	0.309177	0.55497	0.176102	NA	NA	NA	NA	NA	NA	NA	NA	NA	0.119555	NA	NA	0.0743326	0.0786372	0.059407	NA	NA	NA	NA	NA	NA	NA	NA	NA	0.000725147	NA	NA	-1.30885	1.36948	-1.78291	NA	NA	NA	NA	NA	NA	NA	NA	NA	1.45139	NA	NA	-1.86195	1.8487
114882:Adipose	OSBPL8	oxysterol binding protein-like 8	0.236916	0.289477	0.0197873	NA	NA	NA	NA	NA	NA	NA	NA	NA	0.707808	NA	NA	0.039889	0.0101091	0.00254506	NA	NA	NA	NA	NA	NA	NA	NA	NA	0.246593	NA	NA	-1.07532	1.12299	1.19188	NA	NA	NA	NA	NA	NA	NA	NA	NA	1.06839	NA	NA	-2.16717	2.82664
51466:Adipose	EVL	Enah/Vasp-like	0.137164	0.634259	0.0173691	NA	NA	NA	NA	NA	0.747805	NA	0.497826	0.854468	0.369437	NA	NA	0.0119064	0.146317	0.00210301	NA	NA	NA	NA	NA	0.420334	NA	0.106948	0.43009	0.0185075	NA	NA	1.19003	1.09161	1.22053	NA	NA	NA	NA	NA	-1.02625	NA	1.5722	-1.1179	1.13394	NA	NA	2.71127	1.50855
25839:Adipose	COG4	component of oligomeric golgi complex 4	0.0141389	0.56183	0.192649	NA	NA	NA	NA	NA	0.569746	NA	0.906949	0.905737	0.555024	NA	NA	6.1807e-05	0.0867361	0.0680923	NA	NA	NA	NA	NA	0.108338	NA	0.717886	0.573733	0.0809538	NA	NA	1.22946	-1.12388	-1.13468	NA	NA	NA	NA	NA	1.11924	NA	1.02859	1.03517	-1.12478	NA	NA	4.79898	-1.79702
928:Adipose	CD9	CD9 molecule	0.384263	0.362089	0.184041	NA	NA	NA	NA	NA	0.50716	NA	0.443162	0.738808	0.307837	NA	NA	0.121354	0.0196991	0.0635547	NA	NA	NA	NA	NA	0.0750691	NA	0.0762118	0.167861	0.0090777	NA	NA	-1.12912	1.25526	1.26275	NA	NA	NA	NA	NA	1.2419	NA	-1.26951	1.13901	-1.54625	NA	NA	-1.60329	2.52472
58526:Adipose	MID1IP1	MID1 interacting protein 1	0.12293	0.725453	0.00150936	NA	NA	NA	NA	NA	0.721482	NA	0.457119	0.766273	0.989917	NA	NA	0.0093038	0.315071	7.67854e-05	NA	NA	NA	NA	NA	0.352405	NA	0.0815358	0.217523	0.955583	NA	NA	-1.37297	-1.19245	-1.97445	NA	NA	NA	NA	NA	1.06126	NA	-1.21829	-1.43398	-1.00441	NA	NA	-2.81674	-1.02926
617:Adipose	BCS1L	BC1 (ubiquinol-cytochrome c reductase) synthesis-like	0.169872	0.209331	0.00783797	NA	NA	NA	NA	NA	0.782736	NA	0.587715	0.95961	0.741486	NA	NA	0.0186377	0.00490031	0.000700615	NA	NA	NA	NA	NA	0.46626	NA	0.188786	0.801899	0.300972	NA	NA	1.10311	-1.21009	-1.29349	NA	NA	NA	NA	NA	-1.07065	NA	1.11095	-1.02206	-1.10744	NA	NA	2.51545	-3.14406
8528:Adipose	DDO	D-aspartate oxidase	0.592767	0.329851	0.00224543	NA	NA	NA	NA	NA	NA	NA	NA	NA	0.826599	NA	NA	0.316573	0.0137817	0.000129061	NA	NA	NA	NA	NA	NA	NA	NA	NA	0.475286	NA	NA	-1.1135	-1.27174	-1.84495	NA	NA	NA	NA	NA	NA	NA	NA	NA	1.03821	NA	NA	-1.02186	-2.68774
11096:Adipose	ADAMTS5	ADAM metallopeptidase with thrombospondin type 1 motif, 5	0.369145	0.0795023	0.00771379	NA	NA	NA	NA	NA	0.59086	NA	0.946943	0.918312	0.7646	NA	NA	0.108841	0.000835393	0.00068548	NA	NA	NA	NA	NA	0.120032	NA	0.841463	0.635262	0.346751	NA	NA	-1.19518	1.34905	1.55238	NA	NA	NA	NA	NA	-1.09775	NA	-1.01639	1.0816	1.07663	NA	NA	-1.66242	3.89495
1747:Adipose	DLX3	distal-less homeobox 3	NA	0.352841	0.000255488	NA	NA	NA	NA	NA	0.721482	NA	0.828717	0.961233	0.851229	NA	NA	NA	0.0171656	6.50168e-06	NA	NA	NA	NA	NA	0.288654	NA	0.539477	0.814164	0.534185	NA	NA	NA	-1.18634	-1.51365	NA	NA	NA	NA	NA	-1.0776	NA	-1.10391	1.02974	1.04383	NA	NA	NA	-2.58795
8751:Adipose	ADAM15	ADAM metallopeptidase domain 15	0.453847	0.440669	0.00168772	NA	NA	NA	NA	NA	0.272863	NA	0.650368	0.954251	0.933188	NA	NA	0.177162	0.0388427	8.89494e-05	NA	NA	NA	NA	NA	0.0151213	NA	0.261234	0.777405	0.745529	NA	NA	1.05298	1.1444	1.28774	NA	NA	NA	NA	NA	1.31618	NA	1.12854	-1.02066	-1.02255	NA	NA	1.38849	2.20376
6623:Adipose	SNCG	synuclein, gamma (breast cancer-specific protein 1)	0.799059	0.14197	0.000476446	NA	NA	NA	NA	NA	0.985981	NA	0.980468	0.961081	0.602955	NA	NA	0.586768	0.00222799	1.56084e-05	NA	NA	NA	NA	NA	0.758369	NA	0.93899	0.813966	0.118907	NA	NA	1.04663	1.33879	1.77386	NA	NA	NA	NA	NA	-1.01758	NA	-1.00843	-1.02552	-1.06886	NA	NA	0.550595	3.48156
56954:Adipose	NIT2	nitrilase family, member 2	0.339225	0.573637	0.00412543	NA	NA	NA	NA	NA	0.399248	NA	0.725356	0.843193	0.582543	NA	NA	0.090684	0.0961376	0.000292959	NA	NA	NA	NA	NA	0.0388292	NA	0.363278	0.397331	0.0991366	NA	NA	1.07235	-1.08982	-1.27557	NA	NA	NA	NA	NA	1.13472	NA	-1.06534	1.10503	-1.20625	NA	NA	1.75931	-1.74203
25939:Adipose	SAMHD1	SAM domain and HD domain 1	0.624094	0.734156	0.00027332	NA	NA	NA	NA	NA	NA	NA	0.487242	0.738424	0.879449	NA	NA	0.353308	0.328622	7.11315e-06	NA	NA	NA	NA	NA	NA	NA	0.0980117	0.159519	0.59874	NA	NA	1.05727	1.08208	1.26943	NA	NA	NA	NA	NA	NA	NA	1.28339	1.4003	1.03209	NA	NA	0.94568	1.00016
4731:Adipose	NDUFV3	NADH dehydrogenase (ubiquinone) flavoprotein 3, 10kDa	0.516901	0.419805	0.003169	NA	NA	NA	NA	NA	0.557415	NA	0.319791	0.958952	0.832471	NA	NA	0.235793	0.0318887	0.000205394	NA	NA	NA	NA	NA	0.100105	NA	0.0236747	0.799413	0.488787	NA	NA	1.04859	-1.13471	-1.27401	NA	NA	NA	NA	NA	1.10214	NA	1.21188	1.02614	-1.1386	NA	NA	1.21461	-2.29876
345557:Adipose	PLCXD3	phosphatidylinositol-specific phospholipase C, X domain containing 3	0.1188	NA	NA	NA	NA	NA	NA	NA	0.578009	NA	0.123004	0.775154	0.656195	NA	NA	0.00825966	NA	NA	NA	NA	NA	NA	NA	0.112284	NA	0.00115238	0.237219	0.177533	NA	NA	-1.29315	NA	NA	NA	NA	NA	NA	NA	-1.01604	NA	-2.01721	1.24036	1.08161	NA	NA	-2.86713	NA
51196:Adipose	PLCE1	phospholipase C, epsilon 1	0.608979	0.31787	0.000756425	NA	NA	NA	NA	NA	0.92557	NA	0.824559	0.728491	0.700816	NA	NA	0.336125	0.0125964	2.97762e-05	NA	NA	NA	NA	NA	0.665854	NA	0.532846	0.138004	0.23403	NA	NA	-1.03501	1.15519	1.47868	NA	NA	NA	NA	NA	-1.03308	NA	1.05649	1.20356	-1.05301	NA	NA	-0.980605	2.72827
284541:Adipose	CYP4A22	cytochrome P450, family 4, subfamily A, polypeptide 22	0.860859	0.978789	0.397042	NA	NA	NA	NA	NA	1	NA	0.678626	0.992627	0.203216	NA	NA	0.701882	0.822165	0.149172	NA	NA	NA	NA	NA	0.999999	NA	0.121194	0.849512	2.09919e-07	NA	NA	-1.01985	-0.0109498	1.08073	NA	NA	NA	NA	NA	-8.46505e-07	NA	-1.5826	0.00562438	-1.45371	NA	NA	-0.387176	-0.158028
1579:Adipose	CYP4A11	cytochrome P450, family 4, subfamily A, polypeptide 11	0.860859	0.978789	0.397042	NA	NA	NA	NA	NA	1	NA	0.678626	0.992627	0.203216	NA	NA	0.701882	0.822165	0.149172	NA	NA	NA	NA	NA	0.999999	NA	0.121194	0.849512	2.09919e-07	NA	NA	-1.01985	-0.0109498	1.08073	NA	NA	NA	NA	NA	-8.46505e-07	NA	-1.5826	0.00562438	-1.45371	NA	NA	-0.387176	-0.158028
26056:Adipose	RAB11FIP5	RAB11 family interacting protein 5 (class I)	0.757349	0.637057	0.00267116	NA	NA	NA	NA	NA	0.653155	NA	0.680983	0.664342	0.448638	NA	NA	0.526992	0.149959	0.000162963	NA	NA	NA	NA	NA	0.168644	NA	0.301516	0.0589689	0.0378972	NA	NA	-1.02369	1.11609	1.27394	NA	NA	NA	NA	NA	1.11526	NA	1.08081	1.22642	1.10224	NA	NA	-0.641513	1.49437
8924:Adipose	HERC2	HECT and RLD domain containing E3 ubiquitin protein ligase 2	0.042902	0.799038	0.0409462	NA	NA	NA	NA	NA	0.660223	NA	0.503295	0.956605	0.43511	NA	NA	0.00085078	0.455292	0.00718359	NA	NA	NA	NA	NA	0.17701	NA	0.11077	0.785538	0.0342358	NA	NA	1.10465	-1.03807	1.20337	NA	NA	NA	NA	NA	-1.10173	NA	1.1656	1.02493	1.34859	NA	NA	3.78555	-0.760707
79980:Adipose	DSN1	DSN1, MIND kinetochore complex component, homolog (S. cerevisiae)	0.276617	0.91738	0.00827722	NA	NA	NA	NA	NA	1	NA	0.134895	0.82744	0.5712	NA	NA	0.0574793	0.744798	0.000750162	NA	NA	NA	NA	NA	1	NA	0.0014499	0.354181	0.0900151	NA	NA	1.09164	1.02082	1.30235	NA	NA	NA	NA	NA	1	NA	2.58956	1.39035	-1.08417	NA	NA	1.99073	0.329829
4175:Adipose	MCM6	minichromosome maintenance complex component 6	0.643367	0.547998	0.459656	NA	NA	NA	NA	NA	0.436691	NA	0.149005	0.81722	0.278403	NA	NA	0.375252	0.0750853	0.267113	NA	NA	NA	NA	NA	0.0510373	NA	0.00190897	0.322347	0.00630757	NA	NA	1.04954	1.17359	1.114	NA	NA	NA	NA	NA	1.43592	NA	1.69272	-1.06579	1.25057	NA	NA	0.902693	1.87284
602:Adipose	BCL3	B-cell CLL/lymphoma 3	0.553413	0.414026	0.00587439	NA	NA	NA	NA	NA	0.370005	NA	0.675369	0.692483	0.825813	NA	NA	0.275395	0.0294018	0.000469398	NA	NA	NA	NA	NA	0.0330899	NA	0.294852	0.0853474	0.472015	NA	NA	-1.08253	1.23556	1.36885	NA	NA	NA	NA	NA	1.13417	NA	1.16509	1.25768	1.06337	NA	NA	-1.11499	2.33742
397:Adipose	ARHGDIB	Rho GDP dissociation inhibitor (GDI) beta	0.661148	0.550247	0.00294336	NA	NA	NA	NA	NA	0.446696	NA	0.413499	0.766273	0.79397	NA	NA	0.396962	0.0755748	0.000185728	NA	NA	NA	NA	NA	0.0543006	NA	0.0571926	0.216072	0.403487	NA	NA	1.06145	1.14178	1.31612	NA	NA	NA	NA	NA	1.21675	NA	1.39441	-1.13561	1.07517	NA	NA	0.861757	1.86945
4723:Adipose	NDUFV1	NADH dehydrogenase (ubiquinone) flavoprotein 1, 51kDa	0.890296	0.353403	0.00126163	NA	NA	NA	NA	NA	0.273943	NA	0.94096	0.882113	0.739042	NA	NA	0.757852	0.0176421	5.9841e-05	NA	NA	NA	NA	NA	0.0153391	NA	0.821477	0.506636	0.296169	NA	NA	1.01476	-1.16809	-1.36813	NA	NA	NA	NA	NA	1.16595	NA	1.01536	1.05953	1.06532	NA	NA	0.311681	-2.57542
57095:Adipose	PITHD1	PITH (C-terminal proteasome-interacting domain of thioredoxin-like) domain containing 1	0.25314	0.85046	0.00100113	NA	NA	NA	NA	NA	0.522416	NA	0.698329	0.82744	0.621236	NA	NA	0.0468844	0.568392	4.48424e-05	NA	NA	NA	NA	NA	0.0832619	NA	0.326723	0.344829	0.136609	NA	NA	1.06622	1.01982	-1.2327	NA	NA	NA	NA	NA	-1.04601	NA	-1.08957	-1.09308	-1.17621	NA	NA	2.09	0.579541
55664:Adipose	CDC37L1	cell division cycle 37-like 1	0.00941881	0.714191	0.0964624	NA	NA	NA	NA	NA	0.700736	NA	0.556627	0.909537	0.91066	NA	NA	1.51439e-05	0.286476	0.0242906	NA	NA	NA	NA	NA	0.234698	NA	0.156498	0.591284	0.683108	NA	NA	-1.1625	-1.08287	-1.1396	NA	NA	NA	NA	NA	1.0549	NA	-1.13562	-1.05394	1.02613	NA	NA	-5.34161	-1.09371
219482:Adipose	OR5M3	olfactory receptor, family 5, subfamily M, member 3	NA	0.438356	0.000648259	NA	NA	NA	NA	NA	NA	NA	NA	NA	0.968716	NA	NA	NA	0.0382432	2.39075e-05	NA	NA	NA	NA	NA	NA	NA	NA	NA	0.69942	NA	NA	NA	1.21354	1.57153	NA	NA	NA	NA	NA	NA	NA	NA	NA	1.03518	NA	NA	NA	2.21131
65220:Adipose	NADK	NAD kinase	0.601988	0.233118	0.0107797	NA	NA	NA	NA	NA	0.721482	NA	0.922736	0.712064	0.406395	NA	NA	0.328303	0.00645584	0.00107847	NA	NA	NA	NA	NA	0.340515	NA	0.765415	0.10373	0.0261824	NA	NA	1.04414	-1.15555	-1.27873	NA	NA	NA	NA	NA	1.03317	NA	-1.0285	1.10357	1.23918	NA	NA	0.996908	-3.02422
54884:Adipose	RETSAT	retinol saturase (all-trans-retinol 13,14-reductase)	0.0367392	0.53394	0.232035	NA	NA	NA	NA	NA	0.272434	NA	0.905836	0.864626	0.573147	NA	NA	0.000569229	0.0703168	0.0908992	NA	NA	NA	NA	NA	0.0148633	NA	0.716212	0.456647	0.0913998	NA	NA	1.2291	-1.17018	-1.15918	NA	NA	NA	NA	NA	1.56764	NA	1.03627	-1.06403	-1.19239	NA	NA	3.94243	-1.90687
10052:Adipose	GJC1	gap junction protein, gamma 1, 45kDa	0.386243	0.329851	0.0061913	NA	NA	NA	NA	NA	0.726699	NA	0.530824	0.697638	0.79146	NA	NA	0.122472	0.0137824	0.000507271	NA	NA	NA	NA	NA	0.38333	NA	0.132983	0.0932381	0.396652	NA	NA	1.12432	1.2044	1.42207	NA	NA	NA	NA	NA	1.0951	NA	-1.2995	1.27828	-1.03984	NA	NA	1.59826	2.68772
5627:Adipose	PROS1	protein S (alpha)	0.612358	0.659997	9.22015e-05	NA	NA	NA	NA	NA	1	NA	0.824559	0.969222	0.465688	NA	NA	0.340192	0.182351	1.65624e-06	NA	NA	NA	NA	NA	0.804023	NA	0.532852	0.850844	0.0434068	NA	NA	1.04633	1.10522	1.50183	NA	NA	NA	NA	NA	-1.03256	NA	-1.06044	1.01608	1.64535	NA	NA	0.972232	1.3792
55679:Adipose	LIMS2	LIM and senescent cell antigen-like domains 2	0.140162	0.344802	0.00250103	NA	NA	NA	NA	NA	0.953542	NA	0.621557	0.938947	0.827436	NA	NA	0.0125558	0.0161225	0.000148659	NA	NA	NA	NA	NA	0.706173	NA	0.224547	0.715665	0.477867	NA	NA	1.21115	1.18177	1.47118	NA	NA	NA	NA	NA	-1.03302	NA	-1.14014	1.04081	-1.04457	NA	NA	2.68835	2.61657
26520:Adipose	TIMM9	translocase of inner mitochondrial membrane 9 homolog (yeast)	0.54052	0.414026	0.000575822	NA	NA	NA	NA	NA	1	NA	0.701751	0.952708	0.47345	NA	NA	0.261838	0.0294665	2.01442e-05	NA	NA	NA	NA	NA	0.87844	NA	0.331636	0.772669	0.0466913	NA	NA	1.02971	-1.08839	-1.27816	NA	NA	NA	NA	NA	-1.00808	NA	1.08866	-1.02475	-1.31258	NA	NA	1.14783	-2.33638
92359:Adipose	CRB3	crumbs homolog 3 (Drosophila)	0.422016	NA	NA	NA	NA	NA	NA	NA	0.685508	NA	0.156268	0.757871	0.231299	NA	NA	0.148977	NA	NA	NA	NA	NA	NA	NA	0.209555	NA	0.00217377	0.201409	0.00374476	NA	NA	-1.43938	NA	NA	NA	NA	NA	NA	NA	-1.00855	NA	-1.78538	1.33661	-1.18406	NA	NA	-1.48878	NA
51382:Adipose	ATP6V1D	ATPase, H+ transporting, lysosomal 34kDa, V1 subunit D	0.542766	0.57598	0.00219808	NA	NA	NA	NA	NA	0.766598	NA	0.536257	0.540325	0.963641	NA	NA	0.264173	0.0992234	0.000123896	NA	NA	NA	NA	NA	0.445021	NA	0.138406	0.00990205	0.845366	NA	NA	1.04235	-1.12688	-1.42041	NA	NA	NA	NA	NA	1.07753	NA	1.10822	-1.18479	-1.01647	NA	NA	1.14209	-1.72499
9948:Adipose	WDR1	WD repeat domain 1	0.297339	0.837637	0.30404	NA	NA	NA	NA	NA	0.124828	NA	0.319375	0.930069	0.418215	NA	NA	0.0677576	0.541211	0.137601	NA	NA	NA	NA	NA	0.000740776	NA	0.0229841	0.677417	0.0289047	NA	NA	1.11292	-1.03401	1.08533	NA	NA	NA	NA	NA	1.26293	NA	1.24483	-1.02028	1.35741	NA	NA	1.90882	-0.621113
25828:Adipose	TXN2	thioredoxin 2	0.319096	0.139701	0.00424508	NA	NA	NA	NA	NA	1	NA	0.951813	0.871937	0.584824	NA	NA	0.0792305	0.00215415	0.000303398	NA	NA	NA	NA	NA	0.792964	NA	0.856118	0.480884	0.102126	NA	NA	1.06615	-1.19242	-1.31844	NA	NA	NA	NA	NA	1.01217	NA	1.02168	1.07564	-1.30529	NA	NA	1.82932	-3.49586
10594:Adipose	PRPF8	PRP8 pre-mRNA processing factor 8 homolog (S. cerevisiae)	0.0106302	0.603884	0.30404	NA	NA	NA	NA	NA	0.694409	NA	0.680699	0.829407	0.629902	NA	NA	3.09278e-05	0.116998	0.137636	NA	NA	NA	NA	NA	0.219769	NA	0.301197	0.359033	0.145683	NA	NA	1.17476	-1.11308	-1.13405	NA	NA	NA	NA	NA	-1.07007	NA	-1.07771	1.0533	1.15115	NA	NA	5.06559	-1.63481
93380:Adipose	MMGT1	membrane magnesium transporter 1	0.604976	0.636772	0.0431797	NA	NA	NA	NA	NA	0.422051	NA	0.626865	0.633288	0.877715	NA	NA	0.194922	0.0348086	0.00407698	NA	NA	NA	NA	NA	0.046473	NA	0.231172	0.029965	0.273242	NA	NA	-0.0155267	0.0143395	-1.27516	NA	NA	NA	NA	NA	1.0763	NA	1.14064	-1.40299	0.0710393	NA	NA	-0.398211	-0.264443
2675:Adipose	GFRA2	GDNF family receptor alpha 2	NA	0.390329	0.000461587	NA	NA	NA	NA	NA	1	NA	0.672388	0.932026	0.632334	NA	NA	NA	0.0238889	1.50613e-05	NA	NA	NA	NA	NA	0.904277	NA	0.291127	0.683315	0.149125	NA	NA	NA	1.18955	1.43035	NA	NA	NA	NA	NA	-1.00825	NA	-1.10021	1.04792	1.06129	NA	NA	NA	2.43519
5351:Adipose	PLOD1	procollagen-lysine, 2-oxoglutarate 5-dioxygenase 1	0.0244692	0.94416	0.240068	NA	NA	NA	NA	NA	0.246223	NA	0.412047	0.738808	0.980309	NA	NA	0.000250559	0.820375	0.0953066	NA	NA	NA	NA	NA	0.0109617	NA	0.0560385	0.164588	0.911454	NA	NA	1.22532	1.01466	1.14462	NA	NA	NA	NA	NA	1.17768	NA	1.18748	1.10586	1.00732	NA	NA	4.2603	0.229926
301:Adipose	ANXA1	annexin A1	0.832597	0.702985	0.000801979	NA	NA	NA	NA	NA	0.263715	NA	0.536257	0.796908	0.883572	NA	NA	0.650345	0.263487	3.24085e-05	NA	NA	NA	NA	NA	0.0135992	NA	0.138405	0.283822	0.610428	NA	NA	1.04082	1.12275	1.87339	NA	NA	NA	NA	NA	-1.20604	NA	-1.24696	1.11924	1.02922	NA	NA	0.458761	1.14898
54994:Adipose	GID8	GID complex subunit 8 homolog (S. cerevisiae)	0.391745	0.676339	0.00384524	NA	NA	NA	NA	NA	0.426567	NA	0.961039	0.962524	0.289291	NA	NA	0.126593	0.213116	0.000264512	NA	NA	NA	NA	NA	0.0477985	NA	0.885346	0.819702	0.00734718	NA	NA	1.08976	-1.04992	-1.21296	NA	NA	NA	NA	NA	1.14419	NA	-1.01179	1.01708	-1.2457	NA	NA	1.58003	-1.28405
4240:Adipose	MFGE8	milk fat globule-EGF factor 8 protein	0.402049	0.648628	0.0020648	NA	NA	NA	NA	NA	0.644042	NA	0.985077	0.831045	0.334522	NA	NA	0.133259	0.167804	0.000114628	NA	NA	NA	NA	NA	0.159899	NA	0.955415	0.366938	0.0127959	NA	NA	1.10766	1.12175	1.3797	NA	NA	NA	NA	NA	1.19275	NA	1.00748	1.07396	1.42853	NA	NA	1.55156	1.42869
4902:Adipose	NRTN	neurturin	0.587316	0.563442	0.000315035	NA	NA	NA	NA	NA	1	NA	0.993431	0.695827	0.559768	NA	NA	0.310858	0.0887648	9.00217e-06	NA	NA	NA	NA	NA	1	NA	0.982935	0.0909581	0.0843379	NA	NA	-1.16117	-1.1362	-1.53276	NA	NA	NA	NA	NA	1	NA	-1.00404	1.4744	-1.07095	NA	NA	-1.03426	-1.78473
6391:Adipose	SDHC	succinate dehydrogenase complex, subunit C, integral membrane protein, 15kDa	0.465339	0.286997	0.00335737	NA	NA	NA	NA	NA	0.559456	NA	0.900361	0.781311	0.716796	NA	NA	0.186371	0.00990876	0.000221951	NA	NA	NA	NA	NA	0.102109	NA	0.695442	0.245202	0.263222	NA	NA	1.0759	-1.18992	-1.31562	NA	NA	NA	NA	NA	1.07467	NA	1.0363	-1.09164	-1.14449	NA	NA	1.35848	-2.83554
54832:Adipose	VPS13C	vacuolar protein sorting 13 homolog C (S. cerevisiae)	0.844865	0.134995	0.00492599	NA	NA	NA	NA	NA	NA	NA	NA	NA	0.920396	NA	NA	0.673642	0.00202144	0.000371068	NA	NA	NA	NA	NA	NA	NA	NA	NA	0.705936	NA	NA	1.02441	-1.23889	-1.37472	NA	NA	NA	NA	NA	NA	NA	NA	NA	-1.01257	NA	NA	0.426123	-3.52282
56944:Adipose	OLFML3	olfactomedin-like 3	0.427782	0.657066	0.772428	NA	NA	NA	NA	NA	0.689876	NA	0.125373	0.818693	0.146086	NA	NA	0.154887	0.179227	0.630297	NA	NA	NA	NA	NA	0.213647	NA	0.00123436	0.323934	0.00126624	NA	NA	-1.23359	1.189	-1.07321	NA	NA	NA	NA	NA	1.12816	NA	1.44446	1.1151	1.47273	NA	NA	-1.46656	1.38955
836:Adipose	CASP3	caspase 3, apoptosis-related cysteine peptidase	0.853114	0.603884	0.00420853	NA	NA	NA	NA	NA	0.555482	NA	0.68558	0.885854	0.255471	NA	NA	0.68711	0.119245	0.000299686	NA	NA	NA	NA	NA	0.0991693	NA	0.307546	0.519593	0.00492575	NA	NA	1.02245	-1.11907	-1.36935	NA	NA	NA	NA	NA	1.05703	NA	1.08766	-1.05247	-1.20214	NA	NA	0.40747	-1.62424
10630:Adipose	PDPN	podoplanin	0.36135	0.344802	0.00143563	NA	NA	NA	NA	NA	0.857213	NA	0.901631	0.947163	0.498012	NA	NA	0.103606	0.0160429	7.15328e-05	NA	NA	NA	NA	NA	0.569482	NA	0.698621	0.750301	0.0542824	NA	NA	1.09942	1.25285	1.32813	NA	NA	NA	NA	NA	-1.07841	NA	-1.04046	-1.03106	-1.12952	NA	NA	1.68886	2.61883
3516:Adipose	RBPJ	recombination signal binding protein for immunoglobulin kappa J region	0.376913	0.626466	0.000756425	NA	NA	NA	NA	NA	0.359497	NA	0.997317	0.839473	0.767843	NA	NA	0.115605	0.139969	2.97315e-05	NA	NA	NA	NA	NA	0.0297523	NA	0.993502	0.388864	0.352756	NA	NA	1.10096	1.07891	1.2859	NA	NA	NA	NA	NA	1.48648	NA	-1.00086	-1.06894	-1.04729	NA	NA	1.6298	1.53398
733:Adipose	C8G	complement component 8, gamma polypeptide	0.21782	0.341183	0.00692228	NA	NA	NA	NA	NA	0.992516	NA	0.407319	0.972877	0.662388	NA	NA	0.0327539	0.0149029	0.000596132	NA	NA	NA	NA	NA	0.76857	NA	0.0542193	0.874733	0.186453	NA	NA	1.07794	-1.14607	-1.18648	NA	NA	NA	NA	NA	1.03898	NA	-1.26482	-1.04206	-1.34448	NA	NA	2.25962	-2.65234
4739:Adipose	NEDD9	neural precursor cell expressed, developmentally down-regulated 9	0.867566	0.459984	0.000906278	NA	NA	NA	NA	NA	0.429616	NA	0.714389	0.845204	0.69866	NA	NA	0.717844	0.0458992	3.85196e-05	NA	NA	NA	NA	NA	0.0488928	NA	0.347014	0.40491	0.228517	NA	NA	-1.02709	1.18008	1.38644	NA	NA	NA	NA	NA	1.2784	NA	1.08229	1.08062	1.10469	NA	NA	-0.365431	2.12205
387:Adipose	RHOA	ras homolog family member A	0.405255	0.85046	0.0607581	NA	NA	NA	NA	NA	0.256957	NA	0.114636	0.885329	0.753168	NA	NA	0.135345	0.569068	0.0126505	NA	NA	NA	NA	NA	0.0129181	NA	0.000954153	0.517633	0.322786	NA	NA	1.06787	-1.05835	1.31345	NA	NA	NA	NA	NA	1.33798	NA	1.32564	-1.05274	1.05366	NA	NA	1.54289	-0.578521
196743:Adipose	PAOX	polyamine oxidase (exo-N4-amino)	0.295203	0.778883	0.00946677	NA	NA	NA	NA	NA	0.432305	NA	0.904074	0.972877	0.198198	NA	NA	0.0662382	0.409918	0.000898207	NA	NA	NA	NA	NA	0.0499153	NA	0.710548	0.873311	0.0026584	NA	NA	1.13965	-1.06466	-1.41869	NA	NA	NA	NA	NA	1.06972	NA	1.02432	-1.01016	-1.40217	NA	NA	1.92021	-0.840831
2200:Adipose	FBN1	fibrillin 1	0.37336	0.663293	5.65209e-05	NA	NA	NA	NA	NA	1	NA	0.99146	0.994071	0.646236	NA	NA	0.112874	0.186067	7.8314e-07	NA	NA	NA	NA	NA	0.813287	NA	0.97773	0.960176	0.161826	NA	NA	1.17361	1.24073	1.79493	NA	NA	NA	NA	NA	1.02802	NA	-1.0026	-1.00352	1.0906	NA	NA	1.64277	1.36706
6776:Adipose	STAT5A	signal transducer and activator of transcription 5A	0.191889	0.324009	0.00434621	NA	NA	NA	NA	NA	0.661243	NA	0.610706	0.917417	0.965773	NA	NA	0.0245793	0.0132629	0.000312332	NA	NA	NA	NA	NA	0.178196	NA	0.210751	0.626788	0.853713	NA	NA	1.15536	-1.17346	-1.38235	NA	NA	NA	NA	NA	1.09794	NA	1.09585	1.03396	-1.01151	NA	NA	2.39137	-2.70506
4698:Adipose	NDUFA5	NADH dehydrogenase (ubiquinone) 1 alpha subcomplex, 5, 13kDa	0.677479	0.419315	0.000133965	NA	NA	NA	NA	NA	1	NA	0.878845	0.849471	0.711788	NA	NA	0.41543	0.0316412	2.67177e-06	NA	NA	NA	NA	NA	0.87269	NA	0.644783	0.414892	0.252577	NA	NA	1.04626	-1.13551	-1.41351	NA	NA	NA	NA	NA	1.00962	NA	1.10789	1.10407	-1.32548	NA	NA	0.828049	-2.30248
2719:Adipose	GPC3	glypican 3	0.240667	0.557406	0.239757	NA	NA	NA	NA	NA	0.721482	NA	0.102763	0.917417	0.49076	NA	NA	0.0417797	0.0812176	0.095147	NA	NA	NA	NA	NA	0.269752	NA	0.000731712	0.629138	0.0520809	NA	NA	-1.12255	1.2238	1.20641	NA	NA	NA	NA	NA	-1.09724	NA	-1.44892	-1.04518	-1.08615	NA	NA	-2.14518	1.83175
6050:Adipose	RNH1	ribonuclease/angiogenin inhibitor 1	0.0141389	0.913434	0.966404	NA	NA	NA	NA	NA	0.233509	NA	0.406888	0.884404	NA	NA	NA	6.46187e-05	0.733454	0.939674	NA	NA	NA	NA	NA	0.00906567	NA	0.0540692	0.513926	NA	NA	NA	1.22849	1.01627	-1.00429	NA	NA	NA	NA	NA	1.18418	NA	1.27637	-1.04971	NA	NA	NA	4.78187	0.345098
3663:Adipose	IRF5	interferon regulatory factor 5	0.12293	0.669579	0.0293797	NA	NA	NA	NA	NA	0.458221	NA	0.417108	0.916515	0.602093	NA	NA	0.00936491	0.1972	0.0045204	NA	NA	NA	NA	NA	0.0580356	NA	0.0603704	0.621669	0.116857	NA	NA	1.17204	1.1445	1.6613	NA	NA	NA	NA	NA	1.24143	NA	1.27944	-1.04039	1.14122	NA	NA	2.81396	1.33182
4904:Adipose	YBX1	Y box binding protein 1	0.175353	0.664054	0.0045804	NA	NA	NA	NA	NA	NA	NA	NA	NA	0.745406	NA	NA	0.0199774	0.190355	0.000336948	NA	NA	NA	NA	NA	NA	NA	NA	NA	0.309395	NA	NA	1.06679	-1.06062	-1.23985	NA	NA	NA	NA	NA	NA	NA	NA	NA	-1.0501	NA	NA	2.48457	-1.3533
143098:Adipose	MPP7	membrane protein, palmitoylated 7 (MAGUK p55 subfamily member 7)	0.435687	0.47265	0.00383321	NA	NA	NA	NA	NA	0.721482	NA	0.672031	0.641975	0.755462	NA	NA	0.16195	0.0486774	0.000263434	NA	NA	NA	NA	NA	0.33753	NA	0.289917	0.0316922	0.329808	NA	NA	-1.07714	1.11597	1.44665	NA	NA	NA	NA	NA	1.07884	NA	1.326	-1.25568	1.05619	NA	NA	-1.44089	2.09298
83590:Adipose	TMUB1	transmembrane and ubiquitin-like domain containing 1	0.601428	0.649267	0.00105842	NA	NA	NA	NA	NA	0.432439	NA	0.73816	0.712064	0.791974	NA	NA	0.327629	0.168281	4.79261e-05	NA	NA	NA	NA	NA	0.049989	NA	0.383376	0.105354	0.397408	NA	NA	1.03324	-1.07964	-1.34349	NA	NA	NA	NA	NA	1.22143	NA	-1.09753	1.20356	-1.09194	NA	NA	0.998325	-1.42702
387893:Adipose	SETD8	SET domain containing (lysine methyltransferase) 8	0.788716	0.402716	0.0139369	NA	NA	NA	NA	NA	0.263715	NA	0.289281	0.873869	0.971645	NA	NA	0.571503	0.0268469	0.0015374	NA	NA	NA	NA	NA	0.0135924	NA	0.0154765	0.488394	0.880849	NA	NA	1.03358	-1.28354	-1.47044	NA	NA	NA	NA	NA	1.34525	NA	1.36945	-1.07476	1.00693	NA	NA	0.573342	-2.38041
64837:Adipose	KLC2	kinesin light chain 2	0.509534	0.556019	0.000287895	NA	NA	NA	NA	NA	0.607204	NA	0.822035	0.817013	0.920396	NA	NA	0.22818	0.078969	7.60542e-06	NA	NA	NA	NA	NA	0.13228	NA	0.527221	0.316522	0.705665	NA	NA	1.07336	-1.12106	-1.34063	NA	NA	NA	NA	NA	1.05092	NA	-1.11481	1.12521	1.0153	NA	NA	1.23517	-1.84649
5732:Adipose	PTGER2	prostaglandin E receptor 2 (subtype EP2), 53kDa	0.0934368	0.623622	0.00794876	NA	NA	NA	NA	NA	1	NA	0.440029	0.940003	0.568799	NA	NA	0.00468358	0.137103	0.000713117	NA	NA	NA	NA	NA	1	NA	0.0736896	0.721131	0.0885216	NA	NA	1.21459	-1.1257	1.35965	NA	NA	NA	NA	NA	1	NA	1.53638	1.06964	1.08035	NA	NA	3.10329	-1.54577
23526:Adipose	HMHA1	histocompatibility (minor) HA-1	0.536671	0.563362	0.00170636	NA	NA	NA	NA	NA	0.855807	NA	0.336858	0.769525	0.736331	NA	NA	0.258207	0.0883342	9.04895e-05	NA	NA	NA	NA	NA	0.568061	NA	0.0280148	0.224983	0.29215	NA	NA	1.05556	1.16921	1.31213	NA	NA	NA	NA	NA	-1.03278	NA	1.78497	-1.21276	1.07592	NA	NA	1.15684	1.78732
112724:Adipose	RDH13	retinol dehydrogenase 13 (all-trans/9-cis)	0.353797	0.829843	0.00421193	NA	NA	NA	NA	NA	1	NA	0.650509	0.580433	0.456384	NA	NA	0.0998907	0.520028	0.000300402	NA	NA	NA	NA	NA	0.831586	NA	0.261526	0.0157928	0.0404953	NA	NA	-1.05594	1.0292	-1.22974	NA	NA	NA	NA	NA	-1.0055	NA	1.15153	1.27905	1.13282	NA	NA	-1.70832	0.654293
54708:Adipose	2014-03-05	membrane-associated ring finger (C3HC4) 5	0.287077	0.677467	0.436634	NA	NA	NA	NA	NA	0.124828	NA	0.310659	0.971758	0.558296	NA	NA	0.0623567	0.222479	0.247225	NA	NA	NA	NA	NA	0.000433337	NA	0.0206152	0.866774	0.0831921	NA	NA	1.11129	-1.07427	-1.08385	NA	NA	NA	NA	NA	1.14908	NA	1.19538	-1.01255	-1.08722	NA	NA	1.95038	-1.25723
8398:Adipose	PLA2G6	phospholipase A2, group VI (cytosolic, calcium-independent)	0.0676092	0.510075	0.320716	NA	NA	NA	NA	NA	0.721482	NA	0.599874	0.961807	0.170734	NA	NA	0.00244055	0.0601506	0.150359	NA	NA	NA	NA	NA	0.330373	NA	0.199426	0.817207	0.00186908	NA	NA	1.18762	-1.20256	-1.1389	NA	NA	NA	NA	NA	1.03098	NA	1.0792	-1.01132	1.41655	NA	NA	3.36802	-1.98681
57616:Adipose	TSHZ3	teashirt zinc finger homeobox 3	0.137857	0.522247	0.0322269	NA	NA	NA	NA	NA	0.67527	NA	0.976162	0.668174	0.479848	NA	NA	0.0121788	0.0650208	0.00513971	NA	NA	NA	NA	NA	0.196809	NA	0.927477	0.0622596	0.047999	NA	NA	-1.1012	1.11453	1.21303	NA	NA	NA	NA	NA	1.03403	NA	1.00966	1.15491	1.13981	NA	NA	-2.70151	1.94713
2875:Adipose	GPT	glutamic-pyruvate transaminase (alanine aminotransferase)	0.281123	0.432211	0.056283	NA	NA	NA	NA	NA	1	NA	0.814285	0.654701	0.228856	NA	NA	0.059373	0.0365428	0.0114016	NA	NA	NA	NA	NA	0.985295	NA	0.511926	0.0496235	0.00360407	NA	NA	1.14933	-1.35573	-1.37829	NA	NA	NA	NA	NA	-1.00206	NA	1.06012	-1.21256	1.47196	NA	NA	1.97472	-2.23333
1536:Adipose	CYBB	cytochrome b-245, beta polypeptide	0.27201	0.991897	0.257617	NA	NA	NA	NA	NA	0.140785	NA	0.134895	0.843628	0.881887	NA	NA	0.0551893	0.965354	0.106175	NA	NA	NA	NA	NA	0.00116051	NA	0.00142497	0.399212	0.606102	NA	NA	1.12494	-1.00441	1.20506	NA	NA	NA	NA	NA	1.87731	NA	1.54681	-1.08451	1.02406	NA	NA	2.01072	-0.0439567
8575:Adipose	PRKRA	protein kinase, interferon-inducible double stranded RNA dependent activator	0.190526	0.201557	0.150869	NA	NA	NA	NA	NA	0.915257	NA	0.785153	0.743559	0.298343	NA	NA	0.0241538	0.00457334	0.0473037	NA	NA	NA	NA	NA	0.649514	NA	0.459468	0.18198	0.00806154	NA	NA	1.09786	-1.14132	-1.1113	NA	NA	NA	NA	NA	-1.03213	NA	1.07377	-1.09632	-1.24903	NA	NA	2.39928	-3.1739
80168:Adipose	MOGAT2	monoacylglycerol O-acyltransferase 2	0.963131	0.55053	0.913666	NA	NA	NA	NA	NA	0.330218	NA	0.054714	0.67603	0.647101	NA	NA	0.912189	0.0760543	0.848246	NA	NA	NA	NA	NA	0.0234649	NA	0.000149417	0.0685649	0.162549	NA	NA	1.02245	-1.55675	-1.04282	NA	NA	NA	NA	NA	1.53112	NA	2.04349	-1.55643	1.05633	NA	NA	0.111393	-1.86615
8483:Adipose	CILP	cartilage intermediate layer protein, nucleotide pyrophosphohydrolase	0.947227	0.0807165	0.0125058	NA	NA	NA	NA	NA	NA	NA	NA	NA	0.800696	NA	NA	0.876421	0.000874767	0.0013272	NA	NA	NA	NA	NA	NA	NA	NA	NA	0.417144	NA	NA	1.02524	1.69451	2.1153	NA	NA	NA	NA	NA	NA	NA	NA	NA	-1.0314	NA	NA	0.157099	3.87564
2783:PBMC	GNB2	guanine nucleotide binding protein (G protein), beta polypeptide 2	NA	NA	NA	0.420523	NA	NA	NA	NA	NA	0.326997	NA	NA	NA	NA	NA	NA	NA	NA	0.00256288	NA	NA	NA	NA	NA	0.0092869	NA	NA	NA	NA	NA	NA	NA	NA	1.24723	NA	NA	NA	NA	NA	1.26266	NA	NA	NA	NA	NA	NA	NA
81532:Adipose	MOB2	MOB kinase activator 2	0.0100911	0.753079	0.187885	NA	NA	NA	NA	NA	0.721482	NA	0.428247	0.967201	0.696766	NA	NA	2.39517e-05	0.364042	0.065667	NA	NA	NA	NA	NA	0.330067	NA	0.0654217	0.837248	0.225177	NA	NA	1.19172	-1.05766	-1.11433	NA	NA	NA	NA	NA	-1.08671	NA	-1.17887	1.0132	-1.11242	NA	NA	5.16424	-0.927828
100528017:Adipose	SAA2-SAA4	SAA2-SAA4 readthrough	NA	NA	NA	NA	NA	NA	NA	NA	NA	NA	NA	NA	0.0904871	NA	NA	NA	NA	NA	NA	NA	NA	NA	NA	NA	NA	NA	NA	0.000281113	NA	NA	NA	NA	NA	NA	NA	NA	NA	NA	NA	NA	NA	NA	2.54731	NA	NA	NA	NA
6291:Adipose	SAA4	serum amyloid A4, constitutive	NA	NA	NA	NA	NA	NA	NA	NA	NA	NA	NA	NA	0.0904871	NA	NA	NA	NA	NA	NA	NA	NA	NA	NA	NA	NA	NA	NA	0.000281113	NA	NA	NA	NA	NA	NA	NA	NA	NA	NA	NA	NA	NA	NA	2.54731	NA	NA	NA	NA
57561:Adipose	ARRDC3	arrestin domain containing 3	0.107698	0.805821	0.0346554	NA	NA	NA	NA	NA	NA	NA	NA	NA	0.399727	NA	NA	0.00662134	0.472909	0.00566074	NA	NA	NA	NA	NA	NA	NA	NA	NA	0.0246812	NA	NA	1.34695	1.10923	1.43586	NA	NA	NA	NA	NA	NA	NA	NA	NA	1.54538	NA	NA	2.9599	0.730918
84909:Adipose	C9orf3	chromosome 9 open reading frame 3	0.229885	0.600993	0.0426939	NA	NA	NA	NA	NA	0.408073	NA	0.346291	0.81722	0.652072	NA	NA	0.037203	0.115108	0.00766385	NA	NA	NA	NA	NA	0.0410202	NA	0.0319772	0.321708	0.172337	NA	NA	-1.13818	1.0971	-1.1886	NA	NA	NA	NA	NA	-1.16841	NA	-1.32133	1.11746	-1.09853	NA	NA	-2.20008	1.64382
338328:Adipose	GPIHBP1	glycosylphosphatidylinositol anchored high density lipoprotein binding protein 1	0.101171	0.834986	0.839764	NA	NA	NA	NA	NA	0.158725	NA	0.527658	0.540325	0.801677	NA	NA	0.00561588	0.531633	0.728019	NA	NA	NA	NA	NA	0.0020588	NA	0.12793	0.00990905	0.42182	NA	NA	1.23319	-1.04955	-1.0371	NA	NA	NA	NA	NA	1.36302	NA	1.24043	1.35052	-1.18775	NA	NA	3.02839	-0.636027
51078:Adipose	THAP4	THAP domain containing 4	0.666372	0.344802	0.00263295	NA	NA	NA	NA	NA	0.512451	NA	0.526151	0.879299	0.830421	NA	NA	0.402446	0.015959	0.000158049	NA	NA	NA	NA	NA	0.0780819	NA	0.126539	0.499713	0.483361	NA	NA	1.04512	-1.10826	-1.19728	NA	NA	NA	NA	NA	1.09106	NA	-1.15914	1.06793	1.03563	NA	NA	0.851646	-2.62122
5569:Adipose	PKIA	protein kinase (cAMP-dependent, catalytic) inhibitor alpha	0.129721	0.976886	0.00990722	NA	NA	NA	NA	NA	0.509487	NA	0.831348	0.654701	0.64846	NA	NA	0.0105477	0.915638	0.000954897	NA	NA	NA	NA	NA	0.0764377	NA	0.54535	0.0384961	0.164594	NA	NA	-1.13106	1.00699	1.34627	NA	NA	NA	NA	NA	1.34191	NA	-1.20748	1.2773	1.14799	NA	NA	-2.76326	0.107213
5318:Adipose	PKP2	plakophilin 2	0.867627	0.557406	0.00134104	NA	NA	NA	NA	NA	NA	NA	NA	NA	0.602735	NA	NA	0.7183	0.0809746	6.51533e-05	NA	NA	NA	NA	NA	NA	NA	NA	NA	0.118353	NA	NA	1.03328	1.17012	1.75267	NA	NA	NA	NA	NA	NA	NA	NA	NA	1.19542	NA	NA	0.364813	1.83332
240:Adipose	ALOX5	arachidonate 5-lipoxygenase	0.855115	0.478424	0.000461435	NA	NA	NA	NA	NA	0.864064	NA	0.41787	0.742432	0.938538	NA	NA	0.692158	0.0502306	1.4996e-05	NA	NA	NA	NA	NA	0.579605	NA	0.060595	0.175241	0.765168	NA	NA	-1.02056	1.18915	1.40374	NA	NA	NA	NA	NA	-1.04332	NA	-1.23123	-1.19207	-1.01059	NA	NA	-0.400516	2.07737
63940:Adipose	GPSM3	G-protein signaling modulator 3	0.787	0.792479	0.0031691	NA	NA	NA	NA	NA	0.63252	NA	0.15014	0.752311	0.971067	NA	NA	0.568814	0.439134	0.000205842	NA	NA	NA	NA	NA	0.145984	NA	0.00196375	0.192633	0.872966	NA	NA	1.02512	1.06487	1.31504	NA	NA	NA	NA	NA	1.16093	NA	1.78925	-1.15133	1.01368	NA	NA	0.577382	0.788648
91543:Adipose	RSAD2	radical S-adenosyl methionine domain containing 2	0.0242553	0.830294	0.0162054	NA	NA	NA	NA	NA	0.609719	NA	0.887177	0.890266	0.700816	NA	NA	0.000224706	0.521525	0.00188832	NA	NA	NA	NA	NA	0.133837	NA	0.664704	0.541391	0.233715	NA	NA	-1.37863	1.07894	-1.39714	NA	NA	NA	NA	NA	-1.4371	NA	-1.07073	1.15498	-1.26874	NA	NA	-4.3023	0.651924
4692:Adipose	NDN	necdin, melanoma antigen (MAGE) family member	0.332356	0.534685	0.00395389	NA	NA	NA	NA	NA	0.562788	NA	0.548705	0.725446	0.933626	NA	NA	0.0872808	0.0707646	0.000275606	NA	NA	NA	NA	NA	0.104789	NA	0.149832	0.126025	0.747363	NA	NA	1.10819	1.1129	1.31804	NA	NA	NA	NA	NA	-1.18004	NA	-1.18241	1.38014	1.02342	NA	NA	1.77928	1.90359
23424:PBMC	TDRD7	tudor domain containing 7	NA	NA	NA	0.393741	NA	NA	NA	NA	NA	0.326997	NA	NA	NA	NA	NA	NA	NA	NA	0.00166453	NA	NA	NA	NA	NA	0.0155864	NA	NA	NA	NA	NA	NA	NA	NA	1.19396	NA	NA	NA	NA	NA	1.18547	NA	NA	NA	NA	NA	NA	NA
4212:Adipose	MEIS2	Meis homeobox 2	0.479982	0.859536	0.00533782	NA	NA	NA	NA	NA	0.721482	NA	0.144579	0.725446	0.96457	NA	NA	0.199938	0.594647	0.000414307	NA	NA	NA	NA	NA	0.290651	NA	0.00171451	0.124318	0.850268	NA	NA	-1.0825	-1.04547	-1.50416	NA	NA	NA	NA	NA	-1.13257	NA	-1.64042	1.22995	1.00906	NA	NA	-1.31631	-0.540344
962:Adipose	CD48	CD48 molecule	0.943144	0.429697	0.000448471	NA	NA	NA	NA	NA	0.29043	NA	0.913555	0.973425	0.842172	NA	NA	0.86624	0.0354168	1.43987e-05	NA	NA	NA	NA	NA	0.0176576	NA	0.739707	0.878612	0.514013	NA	NA	-1.01288	1.19961	1.31603	NA	NA	NA	NA	NA	-1.24869	NA	-1.02726	-1.01426	-1.0334	NA	NA	-0.170167	2.24843
10370:Adipose	CITED2	Cbp/p300-interacting transactivator, with Glu/Asp-rich carboxy-terminal domain, 2	0.0603752	0.405295	0.399569	NA	NA	NA	NA	NA	1	NA	0.318027	0.687739	0.627634	NA	NA	0.00179817	0.0272971	0.215108	NA	NA	NA	NA	NA	0.957543	NA	0.0223826	0.0808134	0.142839	NA	NA	1.39477	-1.20548	1.13622	NA	NA	NA	NA	NA	1.0071	NA	-1.31754	1.27317	-1.11741	NA	NA	3.49016	-2.37257
1962:Adipose	EHHADH	enoyl-CoA, hydratase/3-hydroxyacyl CoA dehydrogenase	0.338359	0.42445	0.00643512	NA	NA	NA	NA	NA	0.698958	NA	0.781922	0.605367	0.926707	NA	NA	0.0902825	0.0331866	0.000539871	NA	NA	NA	NA	NA	0.22921	NA	0.455161	0.0219232	0.725883	NA	NA	1.20443	-1.22357	-1.45239	NA	NA	NA	NA	NA	1.03788	NA	1.08823	1.61141	1.04979	NA	NA	1.76163	-2.27968
9343:Adipose	EFTUD2	elongation factor Tu GTP binding domain containing 2	0.0339547	0.506304	0.994413	NA	NA	NA	NA	NA	0.486406	NA	0.536502	0.831254	0.420465	NA	NA	0.000459214	0.0586242	0.989334	NA	NA	NA	NA	NA	0.0669829	NA	0.138836	0.36715	0.0296376	NA	NA	1.15503	-1.08419	-1.00064	NA	NA	NA	NA	NA	1.07968	NA	-1.43643	-1.28746	1.10222	NA	NA	4.0259	-1.99983
81603:Adipose	TRIM8	tripartite motif containing 8	0.977099	0.309304	0.0331688	NA	NA	NA	NA	NA	0.721482	NA	0.493816	0.603091	0.544661	NA	NA	0.944407	0.0114879	0.00534631	NA	NA	NA	NA	NA	0.295962	NA	0.101975	0.0212271	0.0740579	NA	NA	-1.00267	1.15528	1.15062	NA	NA	NA	NA	NA	1.04963	NA	1.20686	-1.20198	1.16931	NA	NA	-0.0704321	2.76959
972:PBMC	CD74	CD74 molecule, major histocompatibility complex, class II invariant chain	NA	NA	NA	0.30652	NA	NA	NA	NA	NA	0.362019	NA	NA	NA	NA	NA	NA	NA	NA	0.000348467	NA	NA	NA	NA	NA	0.0788568	NA	NA	NA	NA	NA	NA	NA	NA	1.36175	NA	NA	NA	NA	NA	1.24266	NA	NA	NA	NA	NA	NA	NA
124583:Adipose	CANT1	calcium activated nucleotidase 1	0.0673546	0.926921	0.108056	NA	NA	NA	NA	NA	0.33772	NA	0.232294	0.888847	0.815961	NA	NA	0.0023901	0.768591	0.0287841	NA	NA	NA	NA	NA	0.0252124	NA	0.00874603	0.53199	0.449869	NA	NA	1.08777	-1.02285	1.16115	NA	NA	NA	NA	NA	1.28252	NA	1.20046	-1.04365	1.03981	NA	NA	3.37641	-0.298055
5833:PBMC	PCYT2	phosphate cytidylyltransferase 2, ethanolamine	NA	NA	NA	0.3326	NA	NA	NA	NA	NA	0.336576	NA	NA	NA	NA	NA	NA	NA	NA	0.000465381	NA	NA	NA	NA	NA	0.0595114	NA	NA	NA	NA	NA	NA	NA	NA	1.15616	NA	NA	NA	NA	NA	1.16646	NA	NA	NA	NA	NA	NA	NA
29882:Adipose	ANAPC2	anaphase promoting complex subunit 2	0.00989764	0.945711	0.578623	NA	NA	NA	NA	NA	0.217766	NA	0.494859	0.956605	0.95355	NA	NA	1.85628e-05	0.826092	0.387412	NA	NA	NA	NA	NA	0.00722023	NA	0.102739	0.786159	0.814475	NA	NA	1.12787	-1.01226	1.04057	NA	NA	NA	NA	NA	1.18056	NA	1.11156	1.0157	1.01058	NA	NA	5.26278	-0.222478
2217:Adipose	FCGRT	Fc fragment of IgG, receptor, transporter, alpha	0.130707	0.846102	0.0119495	NA	NA	NA	NA	NA	0.158725	NA	0.636732	0.956605	0.995313	NA	NA	0.010738	0.55739	0.00124472	NA	NA	NA	NA	NA	0.00202894	NA	0.242292	0.790305	0.98067	NA	NA	1.20332	1.06124	1.23774	NA	NA	NA	NA	NA	1.13737	NA	1.24058	-1.02124	-1.00159	NA	NA	2.75561	0.59624
10801:Adipose	2014-09-09	septin 9	0.0900017	0.945702	0.657466	NA	NA	NA	NA	NA	0.124828	NA	0.346394	0.772909	0.826274	NA	NA	0.0043826	0.823701	0.480557	NA	NA	NA	NA	NA	0.000453589	NA	0.0328588	0.233322	0.473353	NA	NA	1.24445	-1.0284	1.07386	NA	NA	NA	NA	NA	1.39138	NA	1.39302	1.13304	-1.07186	NA	NA	3.13056	-0.225591
205428:Adipose	C3orf58	chromosome 3 open reading frame 58	0.370635	0.82291	0.00847719	NA	NA	NA	NA	NA	0.399248	NA	0.527658	0.88307	0.406352	NA	NA	0.110501	0.505896	0.000773003	NA	NA	NA	NA	NA	0.0388066	NA	0.12836	0.511946	0.0260257	NA	NA	-1.11965	1.04997	1.25082	NA	NA	NA	NA	NA	-1.11392	NA	-1.26495	-1.13031	1.60363	NA	NA	-1.65426	0.676843
79648:Adipose	MCPH1	microcephalin 1	0.0414186	0.428872	0.991238	NA	NA	NA	NA	NA	NA	NA	NA	NA	0.377201	NA	NA	0.000747001	0.0349985	0.984055	NA	NA	NA	NA	NA	NA	NA	NA	NA	0.0201617	NA	NA	1.23907	-1.18257	1.00125	NA	NA	NA	NA	NA	NA	NA	NA	NA	1.12224	NA	NA	3.83645	-2.25415
4641:Adipose	MYO1C	myosin IC	0.844755	0.672689	0.000676022	NA	NA	NA	NA	NA	1	NA	0.431804	0.725446	0.601211	NA	NA	0.672971	0.20349	2.57e-05	NA	NA	NA	NA	NA	0.855681	NA	0.0673569	0.122843	0.116015	NA	NA	1.02751	1.07798	1.36676	NA	NA	NA	NA	NA	-1.02052	NA	1.19663	1.13217	1.06814	NA	NA	0.427056	1.31259
655:Adipose	BMP7	bone morphogenetic protein 7	0.20544	0.379686	0.472673	NA	NA	NA	NA	NA	1	NA	0.264216	0.916515	0.182314	NA	NA	0.0282498	0.0222038	0.279839	NA	NA	NA	NA	NA	1	NA	0.0123421	0.623716	0.00214868	NA	NA	-1.38312	1.43649	-1.27446	NA	NA	NA	NA	NA	1	NA	-1.41776	-1.07281	1.30555	NA	NA	-2.32792	2.46929
10857:Adipose	PGRMC1	progesterone receptor membrane component 1	0.216207	0.958795	0.0127007	NA	NA	NA	NA	NA	NA	NA	NA	NA	0.33919	NA	NA	0.0314731	0.867283	0.00136284	NA	NA	NA	NA	NA	NA	NA	NA	NA	0.0140449	NA	NA	1.11654	-1.0166	-1.69117	NA	NA	NA	NA	NA	NA	NA	NA	NA	1.4224	NA	NA	2.27813	-0.169169
149628:Adipose	PYHIN1	pyrin and HIN domain family, member 1	0.998509	0.776158	0.000570778	NA	NA	NA	NA	NA	0.989884	NA	0.908949	0.797887	0.894453	NA	NA	0.983637	0.0361298	2.52428e-06	NA	NA	NA	NA	NA	0.76427	NA	0.728577	0.285201	0.160702	NA	NA	0.338997	1.19135	1.30883	NA	NA	NA	NA	NA	1.03602	NA	-1.0495	1.1716	1.07391	NA	NA	0.0439351	1.67726
50486:Adipose	G0S2	G0/G1switch 2	0.163627	0.363936	0.575665	NA	NA	NA	NA	NA	0.737228	NA	0.47349	0.50338	0.55216	NA	NA	0.0173762	0.0198948	0.384066	NA	NA	NA	NA	NA	0.403344	NA	0.0894238	0.00775977	0.0786793	NA	NA	-1.2416	1.28176	-1.10333	NA	NA	NA	NA	NA	-1.08815	NA	-1.11565	-1.2205	-1.65873	NA	NA	-2.54647	2.52016
27294:Adipose	DHDH	dihydrodiol dehydrogenase (dimeric)	NA	0.201793	0.0114059	NA	NA	NA	NA	NA	NA	NA	NA	NA	0.901988	NA	NA	NA	0.00463149	0.00116647	NA	NA	NA	NA	NA	NA	NA	NA	NA	0.660749	NA	NA	NA	-1.27353	-1.51616	NA	NA	NA	NA	NA	NA	NA	NA	NA	-1.02221	NA	NA	NA	-3.16845
5919:Adipose	RARRES2	retinoic acid receptor responder (tazarotene induced) 2	0.591007	0.366983	0.00093262	NA	NA	NA	NA	NA	0.721482	NA	0.807222	0.729618	0.884645	NA	NA	0.314969	0.0205173	4.03711e-05	NA	NA	NA	NA	NA	0.259156	NA	0.496848	0.143781	0.6148	NA	NA	1.07269	1.27498	1.54338	NA	NA	NA	NA	NA	-1.07697	NA	1.05727	-1.09141	-1.09681	NA	NA	1.02533	2.50592
60412:Adipose	EXOC4	exocyst complex component 4	0.196743	0.762864	0.104891	NA	NA	NA	NA	NA	NA	NA	NA	NA	0.174508	NA	NA	0.0259261	0.381613	0.027559	NA	NA	NA	NA	NA	NA	NA	NA	NA	0.00195342	NA	NA	1.12184	-1.05679	1.10693	NA	NA	NA	NA	NA	NA	NA	NA	NA	1.38652	NA	NA	2.36714	-0.893702
23530:PBMC	NNT	nicotinamide nucleotide transhydrogenase	NA	NA	NA	0.839551	NA	NA	NA	NA	NA	0.145629	NA	NA	NA	NA	NA	NA	NA	NA	0.312699	NA	NA	NA	NA	NA	9.31991e-05	NA	NA	NA	NA	NA	NA	NA	NA	1.08289	NA	NA	NA	NA	NA	1.39849	NA	NA	NA	NA	NA	NA	NA
79095:Adipose	C9orf16	chromosome 9 open reading frame 16	0.308097	0.290051	0.0197014	NA	NA	NA	NA	NA	0.357502	NA	0.647455	0.793717	0.947244	NA	NA	0.0738102	0.0102039	0.00253068	NA	NA	NA	NA	NA	0.0291335	NA	0.254629	0.269573	0.791501	NA	NA	-1.10525	-1.2832	-1.3677	NA	NA	NA	NA	NA	1.20899	NA	1.13896	1.16862	-1.07262	NA	NA	-1.86554	-2.82248
7148:Adipose	TNXB	tenascin XB	0.590646	0.791379	0.00025557	NA	NA	NA	NA	NA	NA	NA	NA	NA	0.884531	NA	NA	0.31422	0.433336	6.53422e-06	NA	NA	NA	NA	NA	NA	NA	NA	NA	0.613924	NA	NA	1.06501	1.09011	1.75068	NA	NA	NA	NA	NA	NA	NA	NA	NA	1.0287	NA	NA	1.02695	0.798827
9334:Adipose	B4GALT5	UDP-Gal:betaGlcNAc beta 1,4- galactosyltransferase, polypeptide 5	NA	0.221296	0.0133979	NA	NA	NA	NA	NA	NA	NA	NA	NA	0.812104	NA	NA	NA	0.00574695	0.00145956	NA	NA	NA	NA	NA	NA	NA	NA	NA	0.442394	NA	NA	NA	1.27822	1.2168	NA	NA	NA	NA	NA	NA	NA	NA	NA	1.04092	NA	NA	NA	3.07492
84102:Adipose	SLC41A2	solute carrier family 41, member 2	0.749546	0.676339	0.84532	NA	NA	NA	NA	NA	0.793284	NA	0.065753	0.728491	0.194238	NA	NA	0.515632	0.213764	0.736152	NA	NA	NA	NA	NA	0.48043	NA	0.000226711	0.137712	0.00252866	NA	NA	-1.03972	1.26068	-1.06738	NA	NA	NA	NA	NA	1.04015	NA	1.47639	1.17144	1.51536	NA	NA	-0.659398	1.28216
23203:Adipose	PMPCA	peptidase (mitochondrial processing) alpha	0.453847	0.457566	0.0013916	NA	NA	NA	NA	NA	0.512402	NA	0.990261	0.9875	0.557653	NA	NA	0.177428	0.0434885	6.852e-05	NA	NA	NA	NA	NA	0.0778026	NA	0.975246	0.932151	0.0824278	NA	NA	1.04872	-1.15067	-1.31495	NA	NA	NA	NA	NA	1.11892	NA	-1.00309	-1.00557	-1.1232	NA	NA	1.3876	-2.1486
23024:Adipose	PDZRN3	PDZ domain containing ring finger 3	0.144199	0.773926	0.293367	NA	NA	NA	NA	NA	0.5804	NA	0.823687	0.728491	0.104318	NA	NA	0.0136091	0.401061	0.130051	NA	NA	NA	NA	NA	0.113551	NA	0.530676	0.136021	0.000529845	NA	NA	1.18912	-1.13652	1.34603	NA	NA	NA	NA	NA	-1.21301	NA	-1.05613	1.12118	1.27617	NA	NA	2.65346	-0.857114
84967:Adipose	LSM10	LSM10, U7 small nuclear RNA associated	0.832527	0.381296	0.00150208	NA	NA	NA	NA	NA	0.715473	NA	0.455722	0.769015	0.886351	NA	NA	0.649708	0.0224211	7.59005e-05	NA	NA	NA	NA	NA	0.249366	NA	0.0807952	0.22335	0.619659	NA	NA	-1.02509	-1.13053	-1.39751	NA	NA	NA	NA	NA	1.17066	NA	-1.12136	1.09353	-1.13529	NA	NA	-0.45966	-2.46476
26231:Adipose	LRRC29	leucine rich repeat containing 29	0.051859	0.224545	0.134825	NA	NA	NA	NA	NA	0.721482	NA	0.96517	0.75385	NA	NA	NA	0.00127454	0.00596124	0.0400603	NA	NA	NA	NA	NA	0.30764	NA	0.896987	0.195104	NA	NA	NA	-1.17689	-1.20397	-1.15656	NA	NA	NA	NA	NA	1.04627	NA	1.02112	1.16325	NA	NA	NA	-3.62662	-3.05899
1280:Adipose	COL2A1	collagen, type II, alpha 1	0.0376455	NA	NA	NA	NA	NA	NA	NA	0.721482	NA	0.226883	0.844465	0.659401	NA	NA	0.00060528	NA	NA	NA	NA	NA	NA	NA	0.277868	NA	0.00749055	0.403693	0.18257	NA	NA	1.26115	NA	NA	NA	NA	NA	NA	NA	-1.00998	NA	2.13294	-1.18284	1.06176	NA	NA	3.91852	NA
27349:Adipose	MCAT	malonyl CoA:ACP acyltransferase (mitochondrial)	0.154498	0.429878	0.0109869	NA	NA	NA	NA	NA	0.796873	NA	0.341789	0.970477	0.802943	NA	NA	0.0156497	0.035782	0.00110753	NA	NA	NA	NA	NA	0.486697	NA	0.0288101	0.857951	0.425754	NA	NA	1.10879	-1.13502	-1.35309	NA	NA	NA	NA	NA	-1.02345	NA	-1.50726	1.04078	-1.04593	NA	NA	2.5925	-2.24348
415116:Adipose	PIM3	pim-3 oncogene	0.0564232	0.590599	0.280084	NA	NA	NA	NA	NA	0.361276	NA	0.775269	0.644854	0.772713	NA	NA	0.00152495	0.106175	0.120363	NA	NA	NA	NA	NA	0.0301869	NA	0.446036	0.0336153	0.36114	NA	NA	1.26176	-1.13361	1.09808	NA	NA	NA	NA	NA	1.41761	NA	1.15199	1.66777	-1.20946	NA	NA	3.55565	-1.6882
55917:Adipose	CTTNBP2NL	CTTNBP2 N-terminal like	0.47753	0.403932	0.0965322	NA	NA	NA	NA	NA	0.518965	NA	0.767577	0.725446	0.268351	NA	NA	0.19758	0.0270799	0.0243272	NA	NA	NA	NA	NA	0.0818535	NA	0.432458	0.124717	0.00557094	NA	NA	1.05281	1.15128	1.1305	NA	NA	NA	NA	NA	1.23529	NA	1.08314	1.09946	1.17657	NA	NA	1.32348	2.37633
5336:PBMC	PLCG2	phospholipase C, gamma 2 (phosphatidylinositol-specific)	NA	NA	NA	0.3326	NA	NA	NA	NA	NA	0.332652	NA	NA	NA	NA	NA	NA	NA	NA	0.000613531	NA	NA	NA	NA	NA	0.0500861	NA	NA	NA	NA	NA	NA	NA	NA	1.37577	NA	NA	NA	NA	NA	1.33633	NA	NA	NA	NA	NA	NA	NA
60528:Adipose	ELAC2	elaC homolog 2 (E. coli)	0.0520663	0.62808	0.0663003	NA	NA	NA	NA	NA	0.721482	NA	0.538722	0.725446	0.687547	NA	NA	0.00130366	0.141109	0.0142633	NA	NA	NA	NA	NA	0.313439	NA	0.143869	0.127493	0.214003	NA	NA	1.14446	-1.08618	-1.1735	NA	NA	NA	NA	NA	-1.06709	NA	1.142	1.09921	1.08954	NA	NA	3.6177	-1.52934
48:Adipose	ACO1	aconitase 1, soluble	0.101171	0.392053	0.328081	NA	NA	NA	NA	NA	0.721482	NA	0.359461	0.577453	0.953255	NA	NA	0.00561421	0.0246956	0.155856	NA	NA	NA	NA	NA	0.33057	NA	0.0389403	0.0144359	0.811719	NA	NA	1.13475	-1.18397	-1.09327	NA	NA	NA	NA	NA	1.0643	NA	1.16908	-1.38334	1.016	NA	NA	3.02851	-2.41965
3570:Adipose	IL6R	interleukin 6 receptor	0.159977	0.531666	0.0676597	NA	NA	NA	NA	NA	0.721482	NA	0.77682	0.445336	0.811383	NA	NA	0.0165722	0.069234	0.0147606	NA	NA	NA	NA	NA	0.314324	NA	0.448544	0.00312759	0.43962	NA	NA	1.13868	1.13514	1.23133	NA	NA	NA	NA	NA	1.11858	NA	1.08743	1.32552	1.09331	NA	NA	2.56735	1.91488
7006:Adipose	TEC	tec protein tyrosine kinase	0.257201	0.7337	0.0257799	NA	NA	NA	NA	NA	0.340432	NA	0.686473	0.914983	0.321537	NA	NA	0.0485514	0.327821	0.00377604	NA	NA	NA	NA	NA	0.0261984	NA	0.309317	0.615269	0.0114152	NA	NA	-1.09286	1.05806	1.18033	NA	NA	NA	NA	NA	1.48296	NA	1.14381	1.0538	-1.19793	NA	NA	-2.07313	1.00186
6404:Adipose	SELPLG	selectin P ligand	0.323078	0.784132	0.000984124	NA	NA	NA	NA	NA	NA	NA	NA	NA	0.794588	NA	NA	0.0819754	0.419626	4.32286e-05	NA	NA	NA	NA	NA	NA	NA	NA	NA	0.40557	NA	NA	1.11828	1.07393	1.39581	NA	NA	NA	NA	NA	NA	NA	NA	NA	1.08203	NA	NA	1.81179	0.82324
63924:Adipose	CIDEC	cell death-inducing DFFA-like effector c	0.378177	0.884339	0.0736865	NA	NA	NA	NA	NA	1	NA	0.939047	0.810603	0.0194294	NA	NA	0.116427	0.653201	0.0166184	NA	NA	NA	NA	NA	0.969627	NA	0.815926	0.302288	1.14973e-05	NA	NA	1.16812	1.04573	1.28956	NA	NA	NA	NA	NA	1.00188	NA	1.02417	-1.07435	2.93783	NA	NA	1.62594	0.455818
145482:PBMC	PTGR2	prostaglandin reductase 2	NA	NA	NA	0.790112	NA	NA	NA	NA	NA	0.145629	NA	NA	NA	NA	NA	NA	NA	NA	0.215352	NA	NA	NA	NA	NA	0.000154082	NA	NA	NA	NA	NA	NA	NA	NA	1.04531	NA	NA	NA	NA	NA	1.4215	NA	NA	NA	NA	NA	NA	NA
9638:Adipose	FEZ1	fasciculation and elongation protein zeta 1 (zygin I)	0.0247647	NA	NA	NA	NA	NA	NA	NA	0.721482	NA	0.317508	0.813447	NA	NA	NA	0.000269484	NA	NA	NA	NA	NA	NA	NA	0.331791	NA	0.0223088	0.311758	NA	NA	NA	-1.23548	NA	NA	NA	NA	NA	NA	NA	-1.18734	NA	-1.47915	-1.08452	NA	NA	NA	-4.23219	NA
1232:Adipose	CCR3	chemokine (C-C motif) receptor 3	0.549832	0.721361	1.88332e-05	NA	NA	NA	NA	NA	1	NA	0.866452	0.867924	0.985419	NA	NA	0.271718	0.305158	1.57162e-07	NA	NA	NA	NA	NA	1	NA	0.617568	0.471204	0.937187	NA	NA	1.12015	1.1331	2.0044	NA	NA	NA	NA	NA	1	NA	1.22055	1.15316	1.00289	NA	NA	1.12378	1.05111
10005:Adipose	ACOT8	acyl-CoA thioesterase 8	0.329041	0.961897	0.0592278	NA	NA	NA	NA	NA	0.454714	NA	0.191437	0.933864	0.403985	NA	NA	0.0848207	0.875476	0.0122421	NA	NA	NA	NA	NA	0.0569099	NA	0.00391694	0.69096	0.0255192	NA	NA	1.06153	1.00808	-1.14249	NA	NA	NA	NA	NA	1.16176	NA	1.35491	1.06297	-1.4385	NA	NA	1.79414	0.158631
92181:Adipose	UBTD2	ubiquitin domain containing 2	0.776797	0.185311	0.0119474	NA	NA	NA	NA	NA	0.472	NA	0.473844	0.916515	0.792518	NA	NA	0.556801	0.00372003	0.00124372	NA	NA	NA	NA	NA	0.0624491	NA	0.089869	0.624468	0.398578	NA	NA	-1.03601	1.21084	1.23453	NA	NA	NA	NA	NA	-1.04224	NA	-1.25388	-1.03685	1.04565	NA	NA	-0.595543	3.26281
1293:Adipose	COL6A3	collagen, type VI, alpha 3	NA	NA	NA	NA	NA	NA	NA	NA	0.215183	NA	0.372276	0.681986	0.412929	NA	NA	NA	NA	NA	NA	NA	NA	NA	NA	0.00697028	NA	0.0427255	0.0776646	0.0274803	NA	NA	NA	NA	NA	NA	NA	NA	NA	NA	1.53519	NA	1.31178	1.21146	1.24866	NA	NA	NA	NA
6498:Adipose	SKIL	SKI-like oncogene	0.567347	0.0772589	0.0347607	NA	NA	NA	NA	NA	NA	NA	NA	NA	0.839998	NA	NA	0.290515	0.000752735	0.00570064	NA	NA	NA	NA	NA	NA	NA	NA	NA	0.509205	NA	NA	-1.03487	1.19447	1.20012	NA	NA	NA	NA	NA	NA	NA	NA	NA	-1.03574	NA	NA	-1.07971	3.93861
6261:Adipose	RYR1	ryanodine receptor 1 (skeletal)	0.380855	0.72971	0.000686324	NA	NA	NA	NA	NA	NA	NA	NA	NA	0.890772	NA	NA	0.119292	0.322269	2.62538e-05	NA	NA	NA	NA	NA	NA	NA	NA	NA	0.632401	NA	NA	1.07731	1.06381	1.493	NA	NA	NA	NA	NA	NA	NA	NA	NA	1.01657	NA	NA	1.61267	1.0137
10430:Adipose	TMEM147	transmembrane protein 147	0.877581	0.565553	0.000767891	NA	NA	NA	NA	NA	1	NA	0.752293	0.668174	0.570136	NA	NA	0.736275	0.0907145	3.07574e-05	NA	NA	NA	NA	NA	0.794343	NA	0.405235	0.0627108	0.0895107	NA	NA	1.01526	-1.12349	-1.41323	NA	NA	NA	NA	NA	-1.01305	NA	-1.07621	-1.16124	-1.55344	NA	NA	0.340543	-1.77315
254225:Adipose	RNF169	ring finger protein 169	0.124569	0.53438	0.076502	NA	NA	NA	NA	NA	NA	NA	NA	NA	0.498012	NA	NA	0.00971005	0.0705161	0.0175206	NA	NA	NA	NA	NA	NA	NA	NA	NA	0.0541139	NA	NA	1.12789	1.15052	1.15107	NA	NA	NA	NA	NA	NA	NA	NA	NA	-1.15211	NA	NA	2.79857	1.90541
5652:Adipose	PRSS8	protease, serine, 8	0.614166	0.866026	0.201053	NA	NA	NA	NA	NA	0.721482	NA	0.883931	0.875728	0.00734153	NA	NA	0.342683	0.613782	0.0725683	NA	NA	NA	NA	NA	0.292974	NA	0.655647	0.493108	2.59164e-06	NA	NA	-1.25647	1.13466	-1.53706	NA	NA	NA	NA	NA	1.02596	NA	-1.21519	1.60962	-1.74084	NA	NA	-0.967136	0.51231
84364:Adipose	ARFGAP2	ADP-ribosylation factor GTPase activating protein 2	0.729749	0.427349	0.00041448	NA	NA	NA	NA	NA	0.721482	NA	0.48728	0.981213	0.929764	NA	NA	0.488939	0.0346055	1.30093e-05	NA	NA	NA	NA	NA	0.260284	NA	0.0983902	0.903999	0.736145	NA	NA	-1.03659	1.14526	1.70067	NA	NA	NA	NA	NA	1.13417	NA	-1.13431	1.00818	1.05252	NA	NA	-0.702302	2.25958
2720:Adipose	GLB1	galactosidase, beta 1	0.060595	0.849439	0.715337	NA	NA	NA	NA	NA	0.228202	NA	0.484063	0.728491	0.516854	NA	NA	0.00180936	0.563507	0.55492	NA	NA	NA	NA	NA	0.00825559	NA	0.0954304	0.138723	0.0607869	NA	NA	1.08541	1.04228	1.0445	NA	NA	NA	NA	NA	1.27968	NA	1.14801	1.15612	1.10936	NA	NA	3.48769	0.586935
26235:Adipose	FBXL4	F-box and leucine-rich repeat protein 4	0.0766525	0.361737	0.10099	NA	NA	NA	NA	NA	0.633231	NA	0.934349	0.603091	0.98766	NA	NA	0.00320816	0.0195094	0.0260911	NA	NA	NA	NA	NA	0.146617	NA	0.804865	0.0207012	0.946791	NA	NA	1.15629	-1.18318	-1.19821	NA	NA	NA	NA	NA	-1.09466	NA	1.03231	-1.15806	-1.00419	NA	NA	3.2577	-2.52918
94234:Adipose	FOXQ1	forkhead box Q1	0.0132588	0.676339	0.690877	NA	NA	NA	NA	NA	NA	NA	NA	NA	0.601029	NA	NA	5.09406e-05	0.213555	0.522527	NA	NA	NA	NA	NA	NA	NA	NA	NA	0.115825	NA	NA	1.58172	-1.14233	1.12504	NA	NA	NA	NA	NA	NA	NA	NA	NA	-1.97279	NA	NA	4.87337	-1.28277
972:Adipose	CD74	CD74 molecule, major histocompatibility complex, class II invariant chain	0.841306	0.928931	0.0156866	NA	NA	NA	NA	NA	0.21318	NA	0.309599	0.991928	0.434675	NA	NA	0.666491	0.774647	0.00180735	NA	NA	NA	NA	NA	0.00625767	NA	0.0204498	0.95044	0.0339392	NA	NA	1.02449	1.03994	1.54624	NA	NA	NA	NA	NA	1.40132	NA	1.52009	1.00843	1.72143	NA	NA	0.436091	0.29002
18:Adipose	ABAT	4-aminobutyrate aminotransferase	0.52249	0.31861	0.000297529	NA	NA	NA	NA	NA	1	NA	0.960435	0.772592	0.929081	NA	NA	0.241783	0.0129378	8.17217e-06	NA	NA	NA	NA	NA	1	NA	0.884189	0.231858	0.734069	NA	NA	-1.11501	1.38764	2.02726	NA	NA	NA	NA	NA	1	NA	1.03892	1.31025	1.03606	NA	NA	-1.19879	2.71624
8844:PBMC	KSR1	kinase suppressor of ras 1	NA	NA	NA	0.420523	NA	NA	NA	NA	NA	0.326997	NA	NA	NA	NA	NA	NA	NA	NA	0.00274461	NA	NA	NA	NA	NA	0.0129221	NA	NA	NA	NA	NA	NA	NA	NA	1.17182	NA	NA	NA	NA	NA	1.31351	NA	NA	NA	NA	NA	NA	NA
220323:Adipose	OAF	OAF homolog (Drosophila)	0.0700649	0.793334	0.0187261	NA	NA	NA	NA	NA	0.505044	NA	0.755109	0.691271	0.853451	NA	NA	0.00266346	0.440843	0.00234612	NA	NA	NA	NA	NA	0.0744194	NA	0.40951	0.0849936	0.539663	NA	NA	1.22978	1.0507	1.25079	NA	NA	NA	NA	NA	1.17492	NA	1.07904	-1.1352	-1.09796	NA	NA	3.33286	0.785663
64802:Adipose	NMNAT1	nicotinamide nucleotide adenylyltransferase 1	0.179037	0.361646	0.00871238	NA	NA	NA	NA	NA	0.50716	NA	0.646051	0.952708	0.956172	NA	NA	0.0208749	0.0191871	0.000801564	NA	NA	NA	NA	NA	0.0751	NA	0.253325	0.769531	0.822244	NA	NA	1.13832	-1.13636	-1.22834	NA	NA	NA	NA	NA	1.11881	NA	1.12042	-1.02552	1.01921	NA	NA	2.46494	-2.53686
4671:Adipose	NAIP	NLR family, apoptosis inhibitory protein	0.700068	0.982059	0.00104791	NA	NA	NA	NA	NA	NA	NA	NA	NA	0.975664	NA	NA	0.308314	0.51682	4.45311e-06	NA	NA	NA	NA	NA	NA	NA	NA	NA	0.356083	NA	NA	1.05482	0.0194578	1.24511	NA	NA	NA	NA	NA	NA	NA	NA	NA	0.0141673	NA	NA	1.05434	0.306939
115752:Adipose	DIS3L	DIS3 mitotic control homolog (S. cerevisiae)-like	0.374542	0.325757	0.0172804	NA	NA	NA	NA	NA	0.69337	NA	0.927561	0.808617	0.398491	NA	NA	0.113571	0.0134623	0.00208138	NA	NA	NA	NA	NA	0.218204	NA	0.778572	0.298408	0.0243931	NA	NA	1.09389	-1.17838	-1.28449	NA	NA	NA	NA	NA	1.08935	NA	-1.01982	1.07566	1.1242	NA	NA	1.63943	-2.69833
23503:Adipose	ZFYVE26	zinc finger, FYVE domain containing 26	0.27508	0.0795023	0.0175132	NA	NA	NA	NA	NA	1	NA	0.868273	0.906947	0.617461	NA	NA	0.0562543	0.000809506	0.00213003	NA	NA	NA	NA	NA	0.859338	NA	0.62082	0.58502	0.131288	NA	NA	1.0696	-1.17375	-1.21163	NA	NA	NA	NA	NA	-1.01779	NA	1.04097	1.04099	1.13208	NA	NA	2.00134	-3.90814
8611:Adipose	PPAP2A	phosphatidic acid phosphatase type 2A	0.188444	0.935516	0.914398	NA	NA	NA	NA	NA	0.124828	NA	0.318463	0.687739	0.754687	NA	NA	0.0233526	0.793167	0.850091	NA	NA	NA	NA	NA	0.000419307	NA	0.0224933	0.0816867	0.328177	NA	NA	1.14055	-1.01982	-1.01211	NA	NA	NA	NA	NA	1.29758	NA	1.22245	1.19201	-1.06243	NA	NA	2.41453	-0.265563
23564:Adipose	DDAH2	dimethylarginine dimethylaminohydrolase 2	0.5322	0.441771	0.000383351	NA	NA	NA	NA	NA	1	NA	0.59093	0.953278	0.700816	NA	NA	0.253053	0.0389688	1.17063e-05	NA	NA	NA	NA	NA	0.993648	NA	0.192471	0.774543	0.234589	NA	NA	-1.05123	1.15145	1.31964	NA	NA	NA	NA	NA	1.00077	NA	-1.12052	1.02874	-1.06165	NA	NA	-1.16978	2.20218
3476:Adipose	IGBP1	immunoglobulin (CD79A) binding protein 1	0.61155	0.271655	0.100848	NA	NA	NA	NA	NA	0.899149	NA	0.51996	0.680642	0.310675	NA	NA	0.339276	0.00856193	0.0259955	NA	NA	NA	NA	NA	0.627462	NA	0.121361	0.0748421	0.00931458	NA	NA	-1.04432	-1.11464	-1.11954	NA	NA	NA	NA	NA	1.03263	NA	-1.1352	-1.11696	-1.24514	NA	NA	-0.974111	-2.90025
1553:Adipose	CYP2A13	cytochrome P450, family 2, subfamily A, polypeptide 13	NA	NA	NA	NA	NA	NA	NA	NA	1	NA	0.930909	0.928762	0.115618	NA	NA	NA	NA	NA	NA	NA	NA	NA	NA	1	NA	0.597113	0.208657	2.3331e-06	NA	NA	NA	NA	NA	NA	NA	NA	NA	NA	1	NA	0.128139	0.45622	1.77601	NA	NA	NA	NA
1548:Adipose	CYP2A6	cytochrome P450, family 2, subfamily A, polypeptide 6	NA	NA	NA	NA	NA	NA	NA	NA	1	NA	0.930909	0.928762	0.115618	NA	NA	NA	NA	NA	NA	NA	NA	NA	NA	1	NA	0.597113	0.208657	2.3331e-06	NA	NA	NA	NA	NA	NA	NA	NA	NA	NA	1	NA	0.128139	0.45622	1.77601	NA	NA	NA	NA
1549:Adipose	CYP2A7	cytochrome P450, family 2, subfamily A, polypeptide 7	NA	NA	NA	NA	NA	NA	NA	NA	1	NA	0.930909	0.928762	0.115618	NA	NA	NA	NA	NA	NA	NA	NA	NA	NA	1	NA	0.597113	0.208657	2.3331e-06	NA	NA	NA	NA	NA	NA	NA	NA	NA	NA	1	NA	0.128139	0.45622	1.77601	NA	NA	NA	NA
51171:Adipose	HSD17B14	hydroxysteroid (17-beta) dehydrogenase 14	NA	0.359058	0.424541	NA	NA	NA	NA	NA	0.721482	NA	0.729568	0.680642	0.117841	NA	NA	NA	0.0186655	0.236381	NA	NA	NA	NA	NA	0.271484	NA	0.368768	0.0709008	0.000674482	NA	NA	NA	-1.16326	-1.11266	NA	NA	NA	NA	NA	-1.01284	NA	1.46668	-1.91579	-1.29887	NA	NA	NA	-2.54954
55229:PBMC	PANK4	pantothenate kinase 4	NA	NA	NA	0.393741	NA	NA	NA	NA	NA	0.326997	NA	NA	NA	NA	NA	NA	NA	NA	0.00152621	NA	NA	NA	NA	NA	0.0241985	NA	NA	NA	NA	NA	NA	NA	NA	1.21876	NA	NA	NA	NA	NA	1.23882	NA	NA	NA	NA	NA	NA	NA
54957:Adipose	TXNL4B	thioredoxin-like 4B	0.204995	0.432647	0.0218555	NA	NA	NA	NA	NA	0.872438	NA	0.341789	0.875728	0.64118	NA	NA	0.0279846	0.0368758	0.00297931	NA	NA	NA	NA	NA	0.590503	NA	0.0289666	0.493288	0.156598	NA	NA	1.09225	-1.17996	-1.36167	NA	NA	NA	NA	NA	1.01085	NA	1.24876	-1.0759	-1.08057	NA	NA	2.33224	-2.22894
10938:Adipose	EHD1	EH-domain containing 1	0.80463	0.568585	0.318394	NA	NA	NA	NA	NA	0.35367	NA	0.441465	0.924644	0.0927374	NA	NA	0.59719	0.0923165	0.148493	NA	NA	NA	NA	NA	0.0286416	NA	0.0756403	0.661065	0.000347554	NA	NA	1.04011	1.16171	1.12713	NA	NA	NA	NA	NA	1.23811	NA	1.1723	-1.02724	1.31554	NA	NA	0.535232	1.7638
6041:Adipose	RNASEL	ribonuclease L (2',5'-oligoisoadenylate synthetase-dependent)	0.270798	0.389047	0.000825526	NA	NA	NA	NA	NA	0.721482	NA	0.888339	0.935291	0.920687	NA	NA	0.0544156	0.0236511	3.37919e-05	NA	NA	NA	NA	NA	0.283299	NA	0.668026	0.700169	0.707125	NA	NA	1.09995	1.22596	1.37349	NA	NA	NA	NA	NA	1.08608	NA	1.04811	1.03714	1.0215	NA	NA	2.01764	2.43986
4085:Adipose	MAD2L1	MAD2 mitotic arrest deficient-like 1 (yeast)	0.390376	0.85046	0.357992	NA	NA	NA	NA	NA	0.728439	NA	0.134895	0.935291	0.123957	NA	NA	0.125359	0.566324	0.179704	NA	NA	NA	NA	NA	0.388094	NA	0.00144167	0.699226	0.000817501	NA	NA	1.06855	-1.03139	-1.06689	NA	NA	NA	NA	NA	1.03461	NA	1.54097	1.04612	1.19923	NA	NA	1.58544	-0.582667
10154:Adipose	PLXNC1	plexin C1	0.853294	0.6157	0.000297529	NA	NA	NA	NA	NA	NA	NA	NA	NA	0.992262	NA	NA	0.687509	0.129102	8.26562e-06	NA	NA	NA	NA	NA	NA	NA	NA	NA	0.967219	NA	NA	-1.02625	1.12633	1.34901	NA	NA	NA	NA	NA	NA	NA	NA	NA	-1.00209	NA	NA	-0.406919	1.57981
5733:Adipose	PTGER3	prostaglandin E receptor 3 (subtype EP3)	0.757349	0.579051	0.0015448	NA	NA	NA	NA	NA	0.428311	NA	0.798337	0.669442	0.903956	NA	NA	0.52703	0.100386	7.92956e-05	NA	NA	NA	NA	NA	0.0484582	NA	0.480157	0.0633377	0.666792	NA	NA	-1.06974	-1.28845	-2.15184	NA	NA	NA	NA	NA	-1.16342	NA	1.07184	-1.15676	1.02263	NA	NA	-0.641453	-1.71869
10939:Adipose	AFG3L2	AFG3 ATPase family member 3-like 2 (S. cerevisiae)	0.530845	0.353403	0.00261981	NA	NA	NA	NA	NA	0.682244	NA	0.503295	0.833676	0.914808	NA	NA	0.250529	0.0179093	0.000156747	NA	NA	NA	NA	NA	0.205301	NA	0.110859	0.372284	0.693548	NA	NA	1.04654	-1.1357	-1.31046	NA	NA	NA	NA	NA	1.04669	NA	-1.14378	1.08243	1.05724	NA	NA	1.17619	-2.56853
50626:Adipose	CYHR1	cysteine/histidine-rich 1	0.807051	0.407817	0.01628	NA	NA	NA	NA	NA	0.724109	NA	0.660598	0.654701	0.424396	NA	NA	0.602956	0.0280933	0.00190233	NA	NA	NA	NA	NA	0.378199	NA	0.273971	0.0406687	0.0307511	NA	NA	1.01211	-1.12882	-1.14793	NA	NA	NA	NA	NA	1.08959	NA	1.0859	-1.13019	-1.15263	NA	NA	0.526788	-2.35899
23052:Adipose	ENDOD1	endonuclease domain containing 1	0.128662	0.427349	0.239767	NA	NA	NA	NA	NA	0.897192	NA	0.922736	0.725446	0.182426	NA	NA	0.0103533	0.0341766	0.0951668	NA	NA	NA	NA	NA	0.62424	NA	0.765335	0.118717	0.00219573	NA	NA	-1.10692	1.15538	1.15087	NA	NA	NA	NA	NA	-1.02332	NA	-1.06072	1.37124	1.50019	NA	NA	-2.77122	2.26557
116540:Adipose	MRPL53	mitochondrial ribosomal protein L53	0.33721	0.636718	0.00494298	NA	NA	NA	NA	NA	0.699064	NA	0.458262	0.767488	0.681512	NA	NA	0.0896662	0.14796	0.000373964	NA	NA	NA	NA	NA	0.230901	NA	0.0818713	0.219243	0.204999	NA	NA	1.09767	-1.13766	-1.38203	NA	NA	NA	NA	NA	1.08242	NA	1.14431	-1.10252	-1.47152	NA	NA	1.76522	-1.50212
51107:Adipose	APH1A	anterior pharynx defective 1 homolog A (C. elegans)	0.405622	0.925251	0.013682	NA	NA	NA	NA	NA	0.251252	NA	0.732027	0.556005	0.855068	NA	NA	0.135942	0.764983	0.00149891	NA	NA	NA	NA	NA	0.0118229	NA	0.376341	0.0113483	0.542033	NA	NA	1.19617	-1.01247	-1.12948	NA	NA	NA	NA	NA	1.22274	NA	1.08225	-1.20011	-1.02224	NA	NA	1.54043	-0.302852
5045:Adipose	FURIN	furin (paired basic amino acid cleaving enzyme)	0.325427	0.831848	0.000599775	NA	NA	NA	NA	NA	0.721482	NA	0.94483	0.761	0.55396	NA	NA	0.0830198	0.524045	2.14135e-05	NA	NA	NA	NA	NA	0.328377	NA	0.833415	0.208177	0.0800086	NA	NA	1.06763	-1.0246	-1.28425	NA	NA	NA	NA	NA	1.1169	NA	1.03294	1.1286	1.10919	NA	NA	1.80525	-0.647945
4673:Adipose	NAP1L1	nucleosome assembly protein 1-like 1	0.966081	0.0574895	0.0332903	NA	NA	NA	NA	NA	0.36946	NA	0.904005	0.959162	0.582534	NA	NA	0.918605	0.000481178	0.00536807	NA	NA	NA	NA	NA	0.0319398	NA	0.707695	0.800347	0.0990966	NA	NA	1.00521	1.28202	1.29381	NA	NA	NA	NA	NA	1.37388	NA	1.03413	-1.03046	1.16188	NA	NA	0.103223	4.12589
55342:Adipose	STRBP	spermatid perinuclear RNA binding protein	0.0567896	0.99539	0.0364715	NA	NA	NA	NA	NA	0.555065	NA	0.537587	0.772909	0.626131	NA	NA	0.00154355	0.981003	0.00615483	NA	NA	NA	NA	NA	0.0987123	NA	0.141153	0.234336	0.140152	NA	NA	-1.21199	-1.00214	-1.23774	NA	NA	NA	NA	NA	-1.25903	NA	-1.12621	1.10454	1.15605	NA	NA	-3.55084	-0.0240967
54939:Adipose	COMMD4	COMM domain containing 4	0.174668	0.565553	0.100342	NA	NA	NA	NA	NA	0.219138	NA	0.83563	0.738808	0.622373	NA	NA	0.0197214	0.0905777	0.025789	NA	NA	NA	NA	NA	0.00734452	NA	0.554971	0.164582	0.137954	NA	NA	1.1149	-1.08729	-1.13866	NA	NA	NA	NA	NA	1.25577	NA	1.04557	1.08018	-1.38575	NA	NA	2.49032	-1.77396
7940:Adipose	LST1	leukocyte specific transcript 1	NA	0.828171	0.00434145	NA	NA	NA	NA	NA	0.412877	NA	0.323377	0.78849	0.844312	NA	NA	NA	0.514243	0.000311705	NA	NA	NA	NA	NA	0.0427109	NA	0.0244479	0.256691	0.522142	NA	NA	NA	1.0359	1.1974	NA	NA	NA	NA	NA	1.32573	NA	1.58975	-1.20216	1.14862	NA	NA	NA	0.663482
10417:Adipose	SPON2	spondin 2, extracellular matrix protein	0.398059	0.481501	0.0104387	NA	NA	NA	NA	NA	0.913097	NA	0.53105	0.740486	0.464054	NA	NA	0.130594	0.0509218	0.00102797	NA	NA	NA	NA	NA	0.644303	NA	0.13365	0.172011	0.0425513	NA	NA	1.1323	1.24874	1.38782	NA	NA	NA	NA	NA	1.0953	NA	-1.17397	1.15302	-1.27617	NA	NA	1.5628	2.07056
6520:Adipose	SLC3A2	solute carrier family 3 (activators of dibasic and neutral amino acid transport), member 2	0.270967	0.272299	0.70306	NA	NA	NA	NA	NA	0.124828	NA	0.878845	0.769223	0.991263	NA	NA	0.0545607	0.00863588	0.538432	NA	NA	NA	NA	NA	0.000122632	NA	0.645033	0.224437	0.960947	NA	NA	1.0792	1.15176	1.0537	NA	NA	NA	NA	NA	1.43423	NA	1.0354	-1.11581	-1.00253	NA	NA	2.01634	2.89645
10114:Adipose	HIPK3	homeodomain interacting protein kinase 3	0.796026	0.407362	0.00252801	NA	NA	NA	NA	NA	0.721482	NA	0.33224	0.867023	0.839998	NA	NA	0.58293	0.0277027	0.000150428	NA	NA	NA	NA	NA	0.284818	NA	0.0268848	0.463656	0.50854	NA	NA	1.03354	1.13686	1.32692	NA	NA	NA	NA	NA	1.01038	NA	-1.35756	1.10267	1.06366	NA	NA	0.556286	2.3656
8500:Adipose	PPFIA1	protein tyrosine phosphatase, receptor type, f polypeptide (PTPRF), interacting protein (liprin), alpha 1	0.0558708	0.867156	0.0634297	NA	NA	NA	NA	NA	0.721482	NA	0.347397	0.695827	0.800696	NA	NA	0.00149291	0.61636	0.0134512	NA	NA	NA	NA	NA	0.281056	NA	0.0332656	0.091271	0.418234	NA	NA	1.10101	-1.02401	-1.12389	NA	NA	NA	NA	NA	-1.03881	NA	-1.17224	1.16126	1.0707	NA	NA	3.56406	-0.508566
9097:Adipose	USP14	ubiquitin specific peptidase 14 (tRNA-guanine transglycosylase)	0.517767	0.224545	0.0128349	NA	NA	NA	NA	NA	0.854075	NA	0.745077	0.716688	0.574612	NA	NA	0.236915	0.00595338	0.00138059	NA	NA	NA	NA	NA	0.56537	NA	0.393725	0.110066	0.0929686	NA	NA	1.05345	-1.10923	-1.19084	NA	NA	NA	NA	NA	-1.02933	NA	-1.06665	-1.13007	1.15512	NA	NA	1.21162	-3.05956
10458:Adipose	BAIAP2	BAI1-associated protein 2	0.11363	0.324345	0.301846	NA	NA	NA	NA	NA	0.44159	NA	0.393865	0.841074	0.75278	NA	NA	0.00747108	0.0133356	0.135854	NA	NA	NA	NA	NA	0.0524356	NA	0.0496728	0.390889	0.322383	NA	NA	1.14735	-1.1865	1.09979	NA	NA	NA	NA	NA	1.14026	NA	1.18143	1.06422	-1.03842	NA	NA	2.90936	-2.70259
4172:Adipose	MCM3	minichromosome maintenance complex component 3	0.0466671	0.432257	0.719193	NA	NA	NA	NA	NA	0.671856	NA	0.521911	0.821693	0.412929	NA	NA	0.00102188	0.0365909	0.559817	NA	NA	NA	NA	NA	0.19241	NA	0.122484	0.331497	0.0272683	NA	NA	1.11784	1.13874	1.03523	NA	NA	NA	NA	NA	1.0162	NA	1.49979	-1.18293	1.12226	NA	NA	3.71366	2.23269
1510:Adipose	CTSE	cathepsin E	NA	NA	NA	NA	NA	NA	NA	NA	0.646399	NA	0.496421	0.82744	0.061649	NA	NA	NA	NA	NA	NA	NA	NA	NA	NA	0.161273	NA	0.105088	0.354045	0.000127521	NA	NA	NA	NA	NA	NA	NA	NA	NA	NA	-1.1435	NA	1.52914	1.42043	1.2896	NA	NA	NA	NA
2992:Adipose	GYG1	glycogenin 1	0.281123	0.413273	0.0126034	NA	NA	NA	NA	NA	0.721482	NA	0.736675	0.882479	0.45312	NA	NA	0.0591936	0.0288865	0.0013458	NA	NA	NA	NA	NA	0.256261	NA	0.381388	0.511388	0.0390802	NA	NA	1.14067	-1.20634	-1.43735	NA	NA	NA	NA	NA	1.05062	NA	-1.1661	-1.04279	1.09889	NA	NA	1.97622	-2.3458
23423:Adipose	TMED3	transmembrane emp24 protein transport domain containing 3	0.52295	0.937048	0.552348	NA	NA	NA	NA	NA	0.605123	NA	0.146385	0.366933	0.704561	NA	NA	0.242482	0.798936	0.359308	NA	NA	NA	NA	NA	0.130096	NA	0.00181377	0.00114382	0.23905	NA	NA	1.05887	1.02915	1.08783	NA	NA	NA	NA	NA	1.06142	NA	1.48975	1.45375	-1.13298	NA	NA	1.19696	0.257978
3909:Adipose	LAMA3	laminin, alpha 3	NA	0.677216	0.10462	NA	NA	NA	NA	NA	0.292071	NA	0.730874	0.776958	0.188468	NA	NA	NA	0.221327	0.0274532	NA	NA	NA	NA	NA	0.0178553	NA	0.373548	0.241167	0.00239778	NA	NA	NA	-1.08021	1.17619	NA	NA	NA	NA	NA	1.30626	NA	1.14961	1.194	-1.32757	NA	NA	NA	-1.26048
84277:Adipose	DNAJC30	DnaJ (Hsp40) homolog, subfamily C, member 30	0.034819	0.702834	0.0936869	NA	NA	NA	NA	NA	0.743794	NA	0.724282	0.680642	0.621483	NA	NA	0.000506516	0.261702	0.0232548	NA	NA	NA	NA	NA	0.414875	NA	0.361811	0.0717614	0.137358	NA	NA	1.12434	-1.05294	-1.14304	NA	NA	NA	NA	NA	-1.01172	NA	1.24474	1.41891	-1.1992	NA	NA	3.98783	-1.15342
11237:Adipose	RNF24	ring finger protein 24	0.658349	0.406085	0.00151543	NA	NA	NA	NA	NA	NA	NA	NA	NA	0.98392	NA	NA	0.393921	0.0274032	7.74909e-05	NA	NA	NA	NA	NA	NA	NA	NA	NA	0.929724	NA	NA	-1.048	-1.20636	-1.51124	NA	NA	NA	NA	NA	NA	NA	NA	NA	-1.00335	NA	NA	-0.867403	-2.37074
89857:Adipose	KLHL6	kelch-like family member 6	0.178992	0.948449	0.0843677	NA	NA	NA	NA	NA	1	NA	0.161726	0.949686	0.305823	NA	NA	0.0207288	0.835567	0.0200258	NA	NA	NA	NA	NA	0.781364	NA	0.00253843	0.759221	0.00877702	NA	NA	1.08781	1.01525	1.16889	NA	NA	NA	NA	NA	-1.03677	NA	2.04179	1.04489	1.18349	NA	NA	2.46808	0.210162
5979:Adipose	RET	ret proto-oncogene	NA	0.171084	0.0544316	NA	NA	NA	NA	NA	0.701483	NA	0.575188	0.654701	0.8094	NA	NA	NA	0.00311001	0.0108308	NA	NA	NA	NA	NA	0.236439	NA	0.17682	0.0392452	0.436162	NA	NA	NA	1.47066	1.41355	NA	NA	NA	NA	NA	-1.04798	NA	1.53662	1.44512	-1.03312	NA	NA	NA	3.33953
51534:Adipose	VTA1	Vps20-associated 1 homolog (S. cerevisiae)	0.386635	0.457566	0.00443463	NA	NA	NA	NA	NA	0.55064	NA	0.72983	0.797429	0.71943	NA	NA	0.122879	0.043717	0.000321585	NA	NA	NA	NA	NA	0.0958591	NA	0.370291	0.284486	0.266252	NA	NA	1.06062	-1.08581	-1.18893	NA	NA	NA	NA	NA	1.15219	NA	1.07447	-1.09521	1.05933	NA	NA	1.59644	-2.14603
5778:Adipose	PTPN7	protein tyrosine phosphatase, non-receptor type 7	0.410777	0.724463	0.00906623	NA	NA	NA	NA	NA	0.444592	NA	0.226975	0.841599	0.950775	NA	NA	0.140523	0.312669	0.000847755	NA	NA	NA	NA	NA	0.0532147	NA	0.00751963	0.392283	0.801502	NA	NA	1.08251	1.06878	1.31084	NA	NA	NA	NA	NA	1.41174	NA	1.58004	-1.09358	-1.0145	NA	NA	1.52184	1.03451
122618:Adipose	PLD4	phospholipase D family, member 4	0.390002	0.941367	0.0279813	NA	NA	NA	NA	NA	0.721482	NA	0.431804	0.899791	0.123957	NA	NA	0.125054	0.813623	0.00421925	NA	NA	NA	NA	NA	0.348097	NA	0.0678562	0.561583	0.000825201	NA	NA	1.10953	1.02447	1.30793	NA	NA	NA	NA	NA	1.09299	NA	1.20206	-1.04001	1.50269	NA	NA	1.58678	0.238739
23367:Adipose	LARP1	La ribonucleoprotein domain family, member 1	0.398733	0.729222	0.0324429	NA	NA	NA	NA	NA	0.420537	NA	0.626865	0.81722	0.278403	NA	NA	0.13109	0.321958	0.00518528	NA	NA	NA	NA	NA	0.0454897	NA	0.231272	0.322572	0.00633464	NA	NA	1.05272	-1.03648	-1.13744	NA	NA	NA	NA	NA	1.27943	NA	1.14398	1.05808	-1.17515	NA	NA	1.5607	-1.01436
4722:Adipose	NDUFS3	NADH dehydrogenase (ubiquinone) Fe-S protein 3, 30kDa (NADH-coenzyme Q reductase)	0.710263	0.331218	0.00735811	NA	NA	NA	NA	NA	0.351846	NA	0.729949	0.966317	0.616933	NA	NA	0.463049	0.0139739	0.000647136	NA	NA	NA	NA	NA	0.0279585	NA	0.370404	0.833269	0.130733	NA	NA	1.04759	-1.17675	-1.37394	NA	NA	NA	NA	NA	1.21409	NA	1.11375	1.02008	-1.3233	NA	NA	0.745213	-2.68149
4171:Adipose	MCM2	minichromosome maintenance complex component 2	0.507222	0.999862	0.247832	NA	NA	NA	NA	NA	0.215183	NA	0.606629	0.85463	0.0927374	NA	NA	0.225681	0.999797	0.100067	NA	NA	NA	NA	NA	0.00683803	NA	0.205203	0.435888	0.0003421	NA	NA	1.13966	-1.00001	-1.09637	NA	NA	NA	NA	NA	1.25745	NA	1.1484	-1.09022	1.48511	NA	NA	1.24203	-0.000257744
326625:Adipose	MMAB	methylmalonic aciduria (cobalamin deficiency) cblB type	0.632326	0.30785	0.00977104	NA	NA	NA	NA	NA	NA	NA	NA	NA	0.683274	NA	NA	0.36416	0.0113332	0.000938577	NA	NA	NA	NA	NA	NA	NA	NA	NA	0.207486	NA	NA	1.04946	-1.23836	-1.40074	NA	NA	NA	NA	NA	NA	NA	NA	NA	-1.06264	NA	NA	0.924207	-2.77565
10069:Adipose	RWDD2B	RWD domain containing 2B	0.790815	0.675599	0.00633496	NA	NA	NA	NA	NA	1	NA	0.484063	0.584228	0.49076	NA	NA	0.575542	0.206817	0.000527741	NA	NA	NA	NA	NA	0.877658	NA	0.0954902	0.0174848	0.0518291	NA	NA	1.0267	-1.08068	-1.16583	NA	NA	NA	NA	NA	1.0101	NA	1.11003	-1.16266	1.10781	NA	NA	0.567295	-1.30261
22998:Adipose	LIMCH1	LIM and calponin homology domains 1	0.427405	0.176107	0.425109	NA	NA	NA	NA	NA	0.660462	NA	0.252115	0.766273	0.579008	NA	NA	0.154522	0.00333174	0.23703	NA	NA	NA	NA	NA	0.177593	NA	0.0108129	0.218178	0.0949996	NA	NA	-1.06441	1.25946	1.15431	NA	NA	NA	NA	NA	1.08666	NA	-1.19006	-1.11424	1.1512	NA	NA	-1.46791	3.31007
3684:Adipose	ITGAM	integrin, alpha M (complement component 3 receptor 3 subunit)	0.570875	0.918156	0.0838741	NA	NA	NA	NA	NA	0.1798	NA	0.21162	0.738808	0.776643	NA	NA	0.294114	0.746148	0.0198758	NA	NA	NA	NA	NA	0.00325874	NA	0.0056676	0.164895	0.367	NA	NA	1.08027	-1.03129	1.41041	NA	NA	NA	NA	NA	1.70519	NA	2.43772	-1.20503	-1.03872	NA	NA	1.07151	-0.328017
29957:Adipose	SLC25A24	solute carrier family 25 (mitochondrial carrier; phosphate carrier), member 24	0.705367	0.353403	0.000798859	NA	NA	NA	NA	NA	0.778403	NA	0.57846	0.998298	0.699823	NA	NA	0.455047	0.0174438	3.22302e-05	NA	NA	NA	NA	NA	0.460746	NA	0.180792	0.988828	0.231906	NA	NA	-1.04054	1.21287	1.50206	NA	NA	NA	NA	NA	1.04706	NA	1.11854	-1.00087	1.05418	NA	NA	-0.758761	2.58059
1794:Adipose	DOCK2	dedicator of cytokinesis 2	0.145014	0.702834	0.00460348	NA	NA	NA	NA	NA	NA	NA	NA	NA	0.908644	NA	NA	0.0138119	0.261422	0.000340151	NA	NA	NA	NA	NA	NA	NA	NA	NA	0.677688	NA	NA	1.1486	1.08843	1.40185	NA	NA	NA	NA	NA	NA	NA	NA	NA	1.01796	NA	NA	2.64703	1.15412
212:Adipose	ALAS2	aminolevulinate, delta-, synthase 2	0.0628305	0.42445	0.61824	NA	NA	NA	NA	NA	NA	NA	NA	NA	0.418215	NA	NA	0.00202043	0.0329295	0.434017	NA	NA	NA	NA	NA	NA	NA	NA	NA	0.0288029	NA	NA	-1.39812	-1.31658	-1.09119	NA	NA	NA	NA	NA	NA	NA	NA	NA	1.17861	NA	NA	-3.44369	-2.2834
1805:Adipose	DPT	dermatopontin	0.0761483	0.603884	0.426459	NA	NA	NA	NA	NA	0.420688	NA	0.786515	0.663282	0.484615	NA	NA	0.00315414	0.118822	0.238179	NA	NA	NA	NA	NA	0.0457354	NA	0.460971	0.0536372	0.0490373	NA	NA	1.23938	1.20185	1.1023	NA	NA	NA	NA	NA	1.1365	NA	-1.05084	-1.15814	1.17133	NA	NA	3.26457	1.62622
2562:Adipose	GABRB3	gamma-aminobutyric acid (GABA) A receptor, beta 3	NA	NA	NA	NA	NA	NA	NA	NA	0.65547	NA	0.878383	0.529303	0.125013	NA	NA	NA	NA	NA	NA	NA	NA	NA	NA	0.170563	NA	0.64391	0.00887198	0.000863054	NA	NA	NA	NA	NA	NA	NA	NA	NA	NA	-1.03921	NA	1.24836	2.85223	1.29628	NA	NA	NA	NA
23176:Adipose	2014-09-08	septin 8	0.865221	0.657745	0.000954917	NA	NA	NA	NA	NA	0.289051	NA	0.939965	0.973653	0.545067	NA	NA	0.712727	0.181067	4.16485e-05	NA	NA	NA	NA	NA	0.0172779	NA	0.818982	0.879884	0.0744925	NA	NA	1.01754	1.08088	1.24892	NA	NA	NA	NA	NA	1.14466	NA	1.01879	-1.01162	1.17686	NA	NA	0.372382	1.38344
5096:Adipose	PCCB	propionyl CoA carboxylase, beta polypeptide	0.69803	0.459403	0.00794876	NA	NA	NA	NA	NA	0.667089	NA	0.416736	0.732415	0.685433	NA	NA	0.443269	0.0453131	0.000712968	NA	NA	NA	NA	NA	0.186203	NA	0.0602509	0.148011	0.210628	NA	NA	1.04616	-1.13484	-1.2711	NA	NA	NA	NA	NA	-1.16922	NA	-1.20691	-1.07617	1.13866	NA	NA	0.778961	-2.12839
10075:Adipose	HUWE1	HECT, UBA and WWE domain containing 1, E3 ubiquitin protein ligase	0.543428	0.608417	0.00287275	NA	NA	NA	NA	NA	NA	NA	NA	NA	0.629623	NA	NA	0.264703	0.122654	0.00017977	NA	NA	NA	NA	NA	NA	NA	NA	NA	0.144744	NA	NA	-1.06854	-1.06811	-1.27239	NA	NA	NA	NA	NA	NA	NA	NA	NA	1.11684	NA	NA	-1.14079	-1.60854
7078:Adipose	TIMP3	TIMP metallopeptidase inhibitor 3	0.509534	0.804769	0.000250475	NA	NA	NA	NA	NA	0.628932	NA	0.876643	0.868426	0.649317	NA	NA	0.22816	0.470874	6.31905e-06	NA	NA	NA	NA	NA	0.144101	NA	0.639071	0.474249	0.16895	NA	NA	1.10086	1.0507	1.46986	NA	NA	NA	NA	NA	1.08536	NA	-1.05564	-1.05002	1.08268	NA	NA	1.23522	0.734325
9051:Adipose	PSTPIP1	proline-serine-threonine phosphatase interacting protein 1	0.99812	0.895943	0.0360408	NA	NA	NA	NA	NA	0.555065	NA	0.145603	0.960198	0.307451	NA	NA	0.994132	0.681151	0.00603547	NA	NA	NA	NA	NA	0.0984602	NA	0.00175698	0.81101	0.00888144	NA	NA	1.00042	-1.04884	1.27935	NA	NA	NA	NA	NA	1.09652	NA	1.64658	-1.0282	1.16971	NA	NA	0.00742808	-0.416667
4724:Adipose	NDUFS4	NADH dehydrogenase (ubiquinone) Fe-S protein 4, 18kDa (NADH-coenzyme Q reductase)	0.367667	0.353403	0.00125156	NA	NA	NA	NA	NA	1	NA	0.718758	0.927732	0.67696	NA	NA	0.107758	0.0172458	5.90874e-05	NA	NA	NA	NA	NA	0.972141	NA	0.353774	0.671847	0.20098	NA	NA	1.07465	-1.21632	-1.58399	NA	NA	NA	NA	NA	1.0023	NA	1.08171	-1.0484	-1.40829	NA	NA	1.6678	-2.58582
9546:PBMC	APBA3	amyloid beta (A4) precursor protein-binding, family A, member 3	NA	NA	NA	0.393741	NA	NA	NA	NA	NA	0.326997	NA	NA	NA	NA	NA	NA	NA	NA	0.00173454	NA	NA	NA	NA	NA	0.0254878	NA	NA	NA	NA	NA	NA	NA	NA	1.1698	NA	NA	NA	NA	NA	1.17348	NA	NA	NA	NA	NA	NA	NA
6296:Adipose	ACSM3	acyl-CoA synthetase medium-chain family member 3	0.985992	0.0684478	0.00357435	NA	NA	NA	NA	NA	1	NA	0.93914	0.769201	0.709885	NA	NA	0.962829	0.000611758	0.000239934	NA	NA	NA	NA	NA	0.801086	NA	0.816104	0.224199	0.248419	NA	NA	1.00765	-1.95757	-2.3321	NA	NA	NA	NA	NA	-1.00028	NA	1.06681	-1.58333	1.2368	NA	NA	0.0470704	-4.02544
26995:Adipose	TRUB2	TruB pseudouridine (psi) synthase homolog 2 (E. coli)	0.996879	0.574804	0.000205619	NA	NA	NA	NA	NA	0.858493	NA	0.94483	0.813975	0.545067	NA	NA	0.991079	0.0978337	4.79997e-06	NA	NA	NA	NA	NA	0.571357	NA	0.834339	0.312779	0.0745069	NA	NA	1.00106	-1.25495	-2.33843	NA	NA	NA	NA	NA	1.03388	NA	-1.01801	-1.08592	1.19283	NA	NA	0.0112931	-1.73261
1407:Adipose	CRY1	cryptochrome 1 (photolyase-like)	0.891252	NA	NA	NA	NA	NA	NA	NA	0.580881	NA	0.102763	0.556005	0.685433	NA	NA	0.760683	NA	NA	NA	NA	NA	NA	NA	0.114453	NA	0.000738508	0.0109096	0.210694	NA	NA	-1.01515	NA	NA	NA	NA	NA	NA	NA	1.24933	NA	-1.475	-1.35797	-1.07702	NA	NA	-0.307914	NA
2199:Adipose	FBLN2	fibulin 2	0.620185	0.653285	0.000269483	NA	NA	NA	NA	NA	0.721482	NA	0.567571	0.829886	0.886019	NA	NA	0.34893	0.17441	6.97805e-06	NA	NA	NA	NA	NA	0.323615	NA	0.168864	0.36286	0.619021	NA	NA	1.07987	1.17377	1.63717	NA	NA	NA	NA	NA	-1.10896	NA	-1.17024	1.07624	1.0188	NA	NA	0.954468	1.40581
1327:Adipose	COX4I1	cytochrome c oxidase subunit IV isoform 1	0.954539	0.361737	0.00351438	NA	NA	NA	NA	NA	0.294017	NA	0.986747	0.82744	0.686149	NA	NA	0.893003	0.019564	0.000234859	NA	NA	NA	NA	NA	0.0182166	NA	0.959347	0.344663	0.211685	NA	NA	1.0084	-1.17389	-1.34608	NA	NA	NA	NA	NA	1.10507	NA	1.00468	-1.06557	-1.29099	NA	NA	0.135873	-2.52789
5293:Adipose	PIK3CD	phosphatidylinositol-4,5-bisphosphate 3-kinase, catalytic subunit delta	0.862183	0.551965	0.000762757	NA	NA	NA	NA	NA	1	NA	0.295211	0.943487	0.730528	NA	NA	0.706527	0.0770984	3.01252e-05	NA	NA	NA	NA	NA	0.9131	NA	0.0170783	0.738678	0.280338	NA	NA	1.02452	1.12433	1.23948	NA	NA	NA	NA	NA	1.00619	NA	1.70011	-1.06269	1.06779	NA	NA	0.38083	1.85903
25970:PBMC	SH2B1	SH2B adaptor protein 1	NA	NA	NA	0.494421	NA	NA	NA	NA	NA	0.326997	NA	NA	NA	NA	NA	NA	NA	NA	0.00923602	NA	NA	NA	NA	NA	0.00495248	NA	NA	NA	NA	NA	NA	NA	NA	1.24623	NA	NA	NA	NA	NA	1.27236	NA	NA	NA	NA	NA	NA	NA
35:Adipose	ACADS	acyl-CoA dehydrogenase, C-2 to C-3 short chain	0.0184045	0.774656	0.162626	NA	NA	NA	NA	NA	0.721482	NA	0.730531	0.663965	0.752586	NA	NA	0.000130816	0.402659	0.0528087	NA	NA	NA	NA	NA	0.278023	NA	0.372229	0.0582132	0.319939	NA	NA	1.28334	-1.11129	-1.24771	NA	NA	NA	NA	NA	1.06746	NA	1.09085	1.21864	1.11911	NA	NA	4.51064	-0.85416
26762:PBMC	HAVCR1	hepatitis A virus cellular receptor 1	NA	NA	NA	0.420523	NA	NA	NA	NA	NA	0.326997	NA	NA	NA	NA	NA	NA	NA	NA	0.00302355	NA	NA	NA	NA	NA	0.015246	NA	NA	NA	NA	NA	NA	NA	NA	1.18376	NA	NA	NA	NA	NA	1.29307	NA	NA	NA	NA	NA	NA	NA
6390:Adipose	SDHB	succinate dehydrogenase complex, subunit B, iron sulfur (Ip)	0.519673	0.364662	0.000852654	NA	NA	NA	NA	NA	0.606231	NA	0.984075	0.994721	0.71537	NA	NA	0.238769	0.0202743	3.52926e-05	NA	NA	NA	NA	NA	0.131848	NA	0.947374	0.969327	0.26156	NA	NA	1.07453	-1.19837	-1.48906	NA	NA	NA	NA	NA	1.11064	NA	-1.00644	1.00341	-1.15293	NA	NA	1.20671	-2.51143
9397:Adipose	NMT2	N-myristoyltransferase 2	0.651611	0.214531	0.0208803	NA	NA	NA	NA	NA	0.721482	NA	0.7459	0.738808	0.455353	NA	NA	0.386496	0.00517636	0.00277792	NA	NA	NA	NA	NA	0.367165	NA	0.395431	0.168901	0.0400253	NA	NA	1.05231	-1.15726	-1.16841	NA	NA	NA	NA	NA	1.01782	NA	1.152	1.15764	-1.08748	NA	NA	0.881306	-3.12032
84706:Adipose	GPT2	glutamic pyruvate transaminase (alanine aminotransferase) 2	0.0793197	0.364662	0.351824	NA	NA	NA	NA	NA	0.62209	NA	0.453342	0.766273	0.666794	NA	NA	0.00340233	0.0202879	0.175302	NA	NA	NA	NA	NA	0.139594	NA	0.0801127	0.216139	0.189177	NA	NA	1.18605	-1.2048	-1.14499	NA	NA	NA	NA	NA	-1.13152	NA	-1.46758	1.22942	1.20983	NA	NA	3.23386	-2.51112
6649:Adipose	SOD3	superoxide dismutase 3, extracellular	0.991418	0.216424	0.000367797	NA	NA	NA	NA	NA	0.788433	NA	0.765972	0.903895	0.964736	NA	NA	0.978514	0.00538587	1.07744e-05	NA	NA	NA	NA	NA	0.473037	NA	0.428383	0.569774	0.850985	NA	NA	1.00192	1.2825	1.58867	NA	NA	NA	NA	NA	-1.10694	NA	-1.10112	-1.04363	1.02616	NA	NA	0.0272016	3.10311
284001:Adipose	CCDC57	coiled-coil domain containing 57	0.980433	0.101303	0.0272659	NA	NA	NA	NA	NA	NA	NA	NA	NA	0.675971	NA	NA	0.951252	0.00120698	0.00407036	NA	NA	NA	NA	NA	NA	NA	NA	NA	0.20051	NA	NA	1.00313	-1.28856	-1.31006	NA	NA	NA	NA	NA	NA	NA	NA	NA	1.12293	NA	NA	0.061747	-3.74045
10467:Adipose	ZNHIT1	zinc finger, HIT-type containing 1	0.145911	0.890148	0.33403	NA	NA	NA	NA	NA	0.194292	NA	0.346265	0.734489	0.641044	NA	NA	0.0140225	0.668684	0.161194	NA	NA	NA	NA	NA	0.00493246	NA	0.0317609	0.152391	0.156298	NA	NA	1.08368	-1.02857	-1.09524	NA	NA	NA	NA	NA	1.38061	NA	1.20442	-1.12675	-1.54729	NA	NA	2.64045	-0.434044
942:Adipose	CD86	CD86 molecule	0.699797	0.429878	0.0607581	NA	NA	NA	NA	NA	0.736456	NA	0.656815	0.698211	0.199335	NA	NA	0.446207	0.0357834	0.0126578	NA	NA	NA	NA	NA	0.401195	NA	0.269102	0.0945511	0.00275743	NA	NA	1.04566	1.18645	1.17877	NA	NA	NA	NA	NA	1.08429	NA	1.18301	-1.18444	1.36662	NA	NA	0.773892	2.24346
477:Adipose	ATP1A2	ATPase, Na+/K+ transporting, alpha 2 polypeptide	0.0474147	0.926989	0.0770635	NA	NA	NA	NA	NA	0.296717	NA	0.668853	0.880035	0.636938	NA	NA	0.00104914	0.771268	0.0177629	NA	NA	NA	NA	NA	0.018604	NA	0.285489	0.500915	0.152521	NA	NA	1.30288	1.02529	-1.20433	NA	NA	NA	NA	NA	-1.34473	NA	-1.07728	-1.04553	1.05999	NA	NA	3.70331	0.294501
5657:Adipose	PRTN3	proteinase 3	0.472872	0.364662	0.00486556	NA	NA	NA	NA	NA	NA	NA	NA	NA	0.908988	NA	NA	0.19308	0.0201891	0.000364289	NA	NA	NA	NA	NA	NA	NA	NA	NA	0.678846	NA	NA	1.08915	1.38556	1.52981	NA	NA	NA	NA	NA	NA	NA	NA	NA	1.02024	NA	NA	1.33734	2.51338
54:Adipose	ACP5	acid phosphatase 5, tartrate resistant	0.0706255	0.900367	0.549432	NA	NA	NA	NA	NA	0.684494	NA	0.156268	0.958772	0.398491	NA	NA	0.00273612	0.696604	0.35557	NA	NA	NA	NA	NA	0.207106	NA	0.00213087	0.798331	0.0244946	NA	NA	1.29103	1.03784	-1.08963	NA	NA	NA	NA	NA	1.22922	NA	1.6824	1.02293	-1.12354	NA	NA	3.32202	0.395308
56603:Adipose	CYP26B1	cytochrome P450, family 26, subfamily B, polypeptide 1	0.898331	0.630781	8.29602e-05	NA	NA	NA	NA	NA	0.657897	NA	0.667766	0.957196	0.985781	NA	NA	0.773655	0.143935	1.42128e-06	NA	NA	NA	NA	NA	0.175206	NA	0.283667	0.792401	0.940544	NA	NA	1.03133	1.23916	2.05911	NA	NA	NA	NA	NA	1.18873	NA	-1.28354	1.06312	1.00417	NA	NA	0.290712	1.51799
686:Adipose	BTD	biotinidase	0.852564	0.8552	0.205579	NA	NA	NA	NA	NA	0.351846	NA	0.242319	0.679131	0.314656	NA	NA	0.686112	0.584266	0.0749962	NA	NA	NA	NA	NA	0.0280773	NA	0.00989449	0.069599	0.0101198	NA	NA	1.02066	-1.04038	-1.17168	NA	NA	NA	NA	NA	1.1571	NA	1.28195	1.27339	-1.19607	NA	NA	0.408847	-0.555736
5176:Adipose	SERPINF1	serpin peptidase inhibitor, clade F (alpha-2 antiplasmin, pigment epithelium derived factor), member 1	0.256497	0.427349	0.0171861	NA	NA	NA	NA	NA	0.647211	NA	0.746647	0.973653	0.424396	NA	NA	0.048261	0.0340715	0.00206216	NA	NA	NA	NA	NA	0.161701	NA	0.396853	0.879719	0.0308442	NA	NA	1.15413	1.22048	1.32378	NA	NA	NA	NA	NA	1.14937	NA	1.06296	-1.01183	-1.14682	NA	NA	2.07603	2.26705
54956:Adipose	PARP16	poly (ADP-ribose) polymerase family, member 16	0.844977	0.816777	0.00616358	NA	NA	NA	NA	NA	0.534667	NA	0.311474	0.814709	0.513535	NA	NA	0.674248	0.492213	0.000503791	NA	NA	NA	NA	NA	0.0889325	NA	0.021105	0.313647	0.0596115	NA	NA	-1.0283	-1.04095	-1.23143	NA	NA	NA	NA	NA	-1.08133	NA	-1.24076	1.08052	1.10173	NA	NA	-0.425282	-0.699019
448831:Adipose	FRG2	FSHD region gene 2	NA	0.119515	0.0715036	NA	NA	NA	NA	NA	NA	NA	NA	NA	0.705805	NA	NA	NA	0.00164897	0.015925	NA	NA	NA	NA	NA	NA	NA	NA	NA	0.243081	NA	NA	NA	-1.1958	-1.16181	NA	NA	NA	NA	NA	NA	NA	NA	NA	1.07529	NA	NA	NA	-3.60895
100288255:Adipose	LOC100288255	FSHD region gene 2-like	NA	0.119515	0.0715036	NA	NA	NA	NA	NA	NA	NA	NA	NA	0.705805	NA	NA	NA	0.00164897	0.015925	NA	NA	NA	NA	NA	NA	NA	NA	NA	0.243081	NA	NA	NA	-1.1958	-1.16181	NA	NA	NA	NA	NA	NA	NA	NA	NA	1.07529	NA	NA	NA	-3.60895
79447:Adipose	PAGR1	PAXIP1 associated glutamate-rich protein 1	0.350646	0.813404	0.386417	NA	NA	NA	NA	NA	0.263715	NA	0.177033	0.680642	NA	NA	NA	0.0974553	0.487915	0.202827	NA	NA	NA	NA	NA	0.0135962	NA	0.00325695	0.0723914	NA	NA	NA	-1.07821	1.03418	-1.07466	NA	NA	NA	NA	NA	1.51005	NA	1.37143	-1.40847	NA	NA	NA	-1.7214	0.706058
653361:PBMC	NCF1	neutrophil cytosolic factor 1	NA	NA	NA	0.455023	NA	NA	NA	NA	NA	0.326997	NA	NA	NA	NA	NA	NA	NA	NA	0.00603936	NA	NA	NA	NA	NA	0.00842882	NA	NA	NA	NA	NA	NA	NA	NA	1.24456	NA	NA	NA	NA	NA	1.36783	NA	NA	NA	NA	NA	NA	NA
83445:PBMC	GSG1	germ cell associated 1	NA	NA	NA	0.393741	NA	NA	NA	NA	NA	0.332444	NA	NA	NA	NA	NA	NA	NA	NA	0.00133316	NA	NA	NA	NA	NA	0.0385464	NA	NA	NA	NA	NA	NA	NA	NA	1.26778	NA	NA	NA	NA	NA	1.71714	NA	NA	NA	NA	NA	NA	NA
537:Adipose	ATP6AP1	ATPase, H+ transporting, lysosomal accessory protein 1	0.0415481	0.673886	0.847789	NA	NA	NA	NA	NA	0.195379	NA	0.875897	0.859083	0.448063	NA	NA	0.000766781	0.20499	0.739924	NA	NA	NA	NA	NA	0.00499319	NA	0.637331	0.445792	0.0378065	NA	NA	1.13375	-1.07591	1.02445	NA	NA	NA	NA	NA	1.17399	NA	1.02835	-1.04166	1.26174	NA	NA	3.82623	-1.30808
283349:Adipose	RASSF3	Ras association (RalGDS/AF-6) domain family member 3	0.688377	0.574804	0.000150752	NA	NA	NA	NA	NA	0.715286	NA	0.871086	0.954983	0.790869	NA	NA	0.42884	0.0978771	3.13471e-06	NA	NA	NA	NA	NA	0.248528	NA	0.626553	0.779944	0.39522	NA	NA	1.04875	-1.16973	-2.08402	NA	NA	NA	NA	NA	1.08233	NA	-1.04478	1.01809	1.11407	NA	NA	0.804158	-1.73237
9409:Adipose	PEX16	peroxisomal biogenesis factor 16	0.417346	0.176107	0.0153105	NA	NA	NA	NA	NA	0.721482	NA	0.730531	0.883563	0.605241	NA	NA	0.145672	0.00337405	0.00174782	NA	NA	NA	NA	NA	0.321943	NA	0.371597	0.51274	0.120281	NA	NA	1.08365	-1.4457	-1.50064	NA	NA	NA	NA	NA	-1.0412	NA	1.10836	-1.0946	-1.23058	NA	NA	1.50152	-3.30467
130617:Adipose	ZFAND2B	zinc finger, AN1-type domain 2B	0.323078	0.808211	0.00319172	NA	NA	NA	NA	NA	0.80546	NA	0.532064	0.843193	0.420465	NA	NA	0.0819709	0.478912	0.000207661	NA	NA	NA	NA	NA	0.497793	NA	0.134534	0.397644	0.0295348	NA	NA	1.0683	-1.03054	-1.24716	NA	NA	NA	NA	NA	1.03155	NA	1.16015	-1.06722	-1.41106	NA	NA	1.81181	-0.720918
11315:Adipose	PARK7	parkinson protein 7	0.542466	0.620308	0.000901806	NA	NA	NA	NA	NA	0.268362	NA	0.881054	0.970477	0.881418	NA	NA	0.263736	0.134462	3.81527e-05	NA	NA	NA	NA	NA	0.0142249	NA	0.648187	0.860199	0.603306	NA	NA	1.05573	-1.08478	-1.32128	NA	NA	NA	NA	NA	1.26339	NA	1.03722	1.01286	-1.08288	NA	NA	1.14316	-1.55682
920:Adipose	CD4	CD4 molecule	NA	0.664054	0.134893	NA	NA	NA	NA	NA	0.359349	NA	0.080971	0.982989	0.808055	NA	NA	NA	0.189165	0.0401071	NA	NA	NA	NA	NA	0.0296141	NA	0.00037742	0.911217	0.434479	NA	NA	NA	-1.122	1.2059	NA	NA	NA	NA	NA	1.3945	NA	1.74348	-1.01923	-1.03478	NA	NA	NA	-1.35709
1284:Adipose	COL4A2	collagen, type IV, alpha 2	0.0553094	0.989397	0.983772	NA	NA	NA	NA	NA	1	NA	0.565794	0.681986	0.0990285	NA	NA	0.00147361	0.956985	0.969748	NA	NA	NA	NA	NA	0.860338	NA	0.166861	0.0776214	0.000429731	NA	NA	1.22749	1.00564	-1.00429	NA	NA	NA	NA	NA	1.02531	NA	1.26682	1.12868	1.50097	NA	NA	3.56922	0.0545859
1316:Adipose	KLF6	Kruppel-like factor 6	0.962124	0.200735	0.0341008	NA	NA	NA	NA	NA	NA	NA	NA	NA	0.474751	NA	NA	0.909781	0.00448907	0.00554113	NA	NA	NA	NA	NA	NA	NA	NA	NA	0.0470561	NA	NA	-1.00561	1.28915	1.23735	NA	NA	NA	NA	NA	NA	NA	NA	NA	1.27518	NA	NA	-0.114461	3.18193
51377:Adipose	UCHL5	ubiquitin carboxyl-terminal hydrolase L5	0.175953	0.361496	0.015801	NA	NA	NA	NA	NA	0.732142	NA	0.687149	0.998072	0.551993	NA	NA	0.0200996	0.0190137	0.00182362	NA	NA	NA	NA	NA	0.394707	NA	0.310711	0.982109	0.0777826	NA	NA	1.10834	-1.13574	-1.25685	NA	NA	NA	NA	NA	1.11261	NA	1.08804	-1.0015	-1.17011	NA	NA	2.48185	-2.54104
56926:PBMC	NCLN	nicalin	NA	NA	NA	0.455023	NA	NA	NA	NA	NA	0.326997	NA	NA	NA	NA	NA	NA	NA	NA	0.00750073	NA	NA	NA	NA	NA	0.00713116	NA	NA	NA	NA	NA	NA	NA	NA	1.14402	NA	NA	NA	NA	NA	1.31081	NA	NA	NA	NA	NA	NA	NA
55363:PBMC	HEMGN	hemogen	NA	NA	NA	0.889539	NA	NA	NA	NA	NA	0.145629	NA	NA	NA	NA	NA	NA	NA	NA	0.437754	NA	NA	NA	NA	NA	0.000122525	NA	NA	NA	NA	NA	NA	NA	NA	-1.23037	NA	NA	NA	NA	NA	1.7943	NA	NA	NA	NA	NA	NA	NA
317671:Adipose	RFESD	Rieske (Fe-S) domain containing	0.0934368	0.676339	0.0328022	NA	NA	NA	NA	NA	NA	NA	NA	NA	0.679638	NA	NA	0.00469341	0.213801	0.00525933	NA	NA	NA	NA	NA	NA	NA	NA	NA	0.203566	NA	NA	1.13349	-1.09027	1.25761	NA	NA	NA	NA	NA	NA	NA	NA	NA	-1.10153	NA	NA	3.10243	-1.28206
3039:PBMC	HBA1	hemoglobin, alpha 1	NA	NA	NA	0.951846	NA	NA	NA	NA	NA	0.235085	NA	NA	NA	NA	NA	NA	NA	NA	0.321348	NA	NA	NA	NA	NA	0.000139856	NA	NA	NA	NA	NA	NA	NA	NA	-1.1995	NA	NA	NA	NA	NA	1.69562	NA	NA	NA	NA	NA	NA	NA
3040:PBMC	HBA2	hemoglobin, alpha 2	NA	NA	NA	0.951846	NA	NA	NA	NA	NA	0.235085	NA	NA	NA	NA	NA	NA	NA	NA	0.321348	NA	NA	NA	NA	NA	0.000139856	NA	NA	NA	NA	NA	NA	NA	NA	-1.1995	NA	NA	NA	NA	NA	1.69562	NA	NA	NA	NA	NA	NA	NA
3777:Adipose	KCNK3	potassium channel, subfamily K, member 3	0.238809	0.270673	0.0592223	NA	NA	NA	NA	NA	0.887809	NA	0.248811	0.960198	0.745214	NA	NA	0.0407493	0.00846562	0.0122371	NA	NA	NA	NA	NA	0.611328	NA	0.0103232	0.809883	0.30886	NA	NA	1.11268	-1.4772	-1.48271	NA	NA	NA	NA	NA	1.01414	NA	1.46792	-1.02396	-1.04021	NA	NA	2.15705	-2.90525
10370:PBMC	CITED2	Cbp/p300-interacting transactivator, with Glu/Asp-rich carboxy-terminal domain, 2	NA	NA	NA	0.30652	NA	NA	NA	NA	NA	0.421989	NA	NA	NA	NA	NA	NA	NA	NA	0.000346199	NA	NA	NA	NA	NA	0.156651	NA	NA	NA	NA	NA	NA	NA	NA	-1.1957	NA	NA	NA	NA	NA	1.12585	NA	NA	NA	NA	NA	NA	NA
134218:Adipose	DNAJC21	DnaJ (Hsp40) homolog, subfamily C, member 21	0.695603	0.403932	0.00053015	NA	NA	NA	NA	NA	0.694409	NA	0.921037	0.823831	0.869525	NA	NA	0.439166	0.0270996	1.78858e-05	NA	NA	NA	NA	NA	0.220289	NA	0.761239	0.333558	0.575116	NA	NA	1.05365	-1.10177	-1.31746	NA	NA	NA	NA	NA	1.12157	NA	1.06	-1.09988	1.02121	NA	NA	0.786075	-2.37599
388021:Adipose	TMEM179	transmembrane protein 179	0.343807	0.136994	0.00591889	NA	NA	NA	NA	NA	0.734545	NA	0.692643	0.968491	0.918554	NA	NA	0.0935788	0.00207824	0.000474601	NA	NA	NA	NA	NA	0.398865	NA	0.318097	0.841777	0.700803	NA	NA	1.10458	-1.40747	-1.74793	NA	NA	NA	NA	NA	-1.00398	NA	-1.78611	1.13288	-1.01472	NA	NA	1.74282	-3.51107
8508:Adipose	NIPSNAP1	nipsnap homolog 1 (C. elegans)	0.0158489	0.995935	0.0320748	NA	NA	NA	NA	NA	1	NA	0.435536	0.836501	0.903956	NA	NA	9.54621e-05	0.983319	0.005102	NA	NA	NA	NA	NA	0.812457	NA	0.0700633	0.379607	0.667035	NA	NA	-1.4288	1.00198	-1.37414	NA	NA	NA	NA	NA	-1.00033	NA	-1.53401	1.30432	1.02722	NA	NA	-4.63181	0.0211589
760:PBMC	CA2	carbonic anhydrase II	NA	NA	NA	0.877406	NA	NA	NA	NA	NA	0.145629	NA	NA	NA	NA	NA	NA	NA	NA	0.418287	NA	NA	NA	NA	NA	0.000134312	NA	NA	NA	NA	NA	NA	NA	NA	-1.19371	NA	NA	NA	NA	NA	1.68924	NA	NA	NA	NA	NA	NA	NA
513:Adipose	ATP5D	ATP synthase, H+ transporting, mitochondrial F1 complex, delta subunit	0.913786	0.377104	0.00229429	NA	NA	NA	NA	NA	0.415993	NA	0.904074	0.954983	0.610957	NA	NA	0.80635	0.0216256	0.00013217	NA	NA	NA	NA	NA	0.0444855	NA	0.709363	0.779907	0.12299	NA	NA	1.00943	-1.17788	-1.30718	NA	NA	NA	NA	NA	1.21482	NA	1.0506	-1.02231	-1.44734	NA	NA	0.247735	-2.48155
10537:Adipose	UBD	ubiquitin D	0.227193	0.618387	0.143586	NA	NA	NA	NA	NA	0.67604	NA	0.494682	0.763232	0.296525	NA	NA	0.0356302	0.130765	0.044007	NA	NA	NA	NA	NA	0.197903	NA	0.10242	0.213377	0.00793989	NA	NA	-1.41996	1.22201	1.40232	NA	NA	NA	NA	NA	-1.03881	NA	2.00185	-1.30041	2.19475	NA	NA	-2.22035	1.57259
10603:Adipose	SH2B2	SH2B adaptor protein 2	0.534792	0.459984	0.000933315	NA	NA	NA	NA	NA	0.721482	NA	0.607203	0.793717	0.980309	NA	NA	0.25632	0.0458842	4.04622e-05	NA	NA	NA	NA	NA	0.295822	NA	0.205488	0.270682	0.911393	NA	NA	1.05895	-1.1931	-1.56556	NA	NA	NA	NA	NA	1.12658	NA	1.22121	-1.30388	1.00494	NA	NA	1.16155	-2.12222
1654:Adipose	DDX3X	DEAD (Asp-Glu-Ala-Asp) box polypeptide 3, X-linked	0.390589	0.541663	0.0204934	NA	NA	NA	NA	NA	0.721482	NA	0.567768	0.785727	0.710821	NA	NA	0.0586893	0.0734236	0.00269216	NA	NA	NA	NA	NA	0.286684	NA	0.169331	0.252492	0.0657649	NA	NA	-1.06998	1.06992	-1.13	NA	NA	NA	NA	NA	1.08338	NA	-1.12614	1.07975	-1.08954	NA	NA	-1.68436	1.88447
123283:Adipose	TARSL2	threonyl-tRNA synthetase-like 2	0.926384	0.478424	0.0100668	NA	NA	NA	NA	NA	0.252468	NA	NA	NA	0.796368	NA	NA	0.83132	0.0501051	0.000978839	NA	NA	NA	NA	NA	0.0120028	NA	NA	NA	0.407628	NA	NA	-1.01097	-1.14348	-1.22791	NA	NA	NA	NA	NA	-1.25283	NA	NA	NA	1.12076	NA	NA	-0.215234	-2.07862
10120:Adipose	ACTR1B	ARP1 actin-related protein 1 homolog B, centractin beta (yeast)	0.0227333	0.794891	0.510976	NA	NA	NA	NA	NA	0.713995	NA	0.355466	0.742432	0.641044	NA	NA	0.000201904	0.444823	0.316583	NA	NA	NA	NA	NA	0.247676	NA	0.0370893	0.176027	0.15627	NA	NA	1.12554	-1.06701	-1.0877	NA	NA	NA	NA	NA	1.07033	NA	1.18508	1.12404	1.09323	NA	NA	4.34355	-0.77874
4717:Adipose	NDUFC1	NADH dehydrogenase (ubiquinone) 1, subcomplex unknown, 1, 6kDa	0.293611	0.55493	0.00440225	NA	NA	NA	NA	NA	0.7191	NA	0.441243	0.986327	0.713665	NA	NA	0.0655291	0.0784514	0.000318374	NA	NA	NA	NA	NA	0.253673	NA	0.0744661	0.926431	0.255054	NA	NA	1.09333	-1.15736	-1.37273	NA	NA	NA	NA	NA	1.09829	NA	1.20945	-1.0067	-1.40826	NA	NA	1.92561	-1.84993
10402:Adipose	ST3GAL6	ST3 beta-galactoside alpha-2,3-sialyltransferase 6	0.410777	0.427349	0.0171683	NA	NA	NA	NA	NA	0.242152	NA	0.644048	0.889662	0.846171	NA	NA	0.140453	0.03407	0.00205651	NA	NA	NA	NA	NA	0.0106586	NA	0.249275	0.537293	0.525378	NA	NA	1.09798	-1.26027	-1.49214	NA	NA	NA	NA	NA	-1.32801	NA	-1.23969	1.04491	1.02801	NA	NA	1.52212	-2.26707
5687:Adipose	PSMA6	proteasome (prosome, macropain) subunit, alpha type, 6	0.260989	0.509434	0.0228738	NA	NA	NA	NA	NA	0.674776	NA	0.840771	0.775393	0.420008	NA	NA	0.0500556	0.0597943	0.00317537	NA	NA	NA	NA	NA	0.195969	NA	0.566721	0.238613	0.029286	NA	NA	1.09465	-1.1386	-1.22261	NA	NA	NA	NA	NA	1.07373	NA	1.046	-1.10636	-1.09416	NA	NA	2.05836	-1.98982
2110:Adipose	ETFDH	electron-transferring-flavoprotein dehydrogenase	0.255895	0.666565	0.017744	NA	NA	NA	NA	NA	0.660462	NA	0.527658	0.716688	0.629902	NA	NA	0.0478719	0.194127	0.00217086	NA	NA	NA	NA	NA	0.177422	NA	0.128879	0.110047	0.146456	NA	NA	1.11478	-1.11155	-1.41658	NA	NA	NA	NA	NA	1.11595	NA	1.17781	1.24909	-1.09479	NA	NA	2.07994	-1.34139
4329:Adipose	ALDH6A1	aldehyde dehydrogenase 6 family, member A1	0.807001	0.0573079	0.246566	NA	NA	NA	NA	NA	0.726715	NA	0.385892	0.849471	0.436756	NA	NA	0.602646	0.000475911	0.099339	NA	NA	NA	NA	NA	0.383601	NA	0.0468497	0.415637	0.0350446	NA	NA	1.03894	-1.20545	-1.13688	NA	NA	NA	NA	NA	-1.0814	NA	-1.23567	-1.08476	1.43873	NA	NA	0.52724	-4.13049
6693:Adipose	SPN	sialophorin	0.436215	0.497746	0.099527	NA	NA	NA	NA	NA	0.44708	NA	0.21162	0.725446	0.983762	NA	NA	0.162395	0.0552003	0.0254854	NA	NA	NA	NA	NA	0.0547596	NA	0.00515536	0.124398	0.929429	NA	NA	1.10748	1.1503	1.1902	NA	NA	NA	NA	NA	1.25104	NA	1.53369	-1.16421	-1.00297	NA	NA	1.4393	2.03018
443:Adipose	ASPA	aspartoacylase	0.660496	0.641217	0.00395389	NA	NA	NA	NA	NA	0.721482	NA	0.342904	0.740488	0.716796	NA	NA	0.396191	0.158275	0.000274925	NA	NA	NA	NA	NA	0.311983	NA	0.0306103	0.172886	0.263221	NA	NA	1.08189	-1.13067	-1.55076	NA	NA	NA	NA	NA	-1.14392	NA	1.28209	-1.11899	-1.07477	NA	NA	0.863185	-1.46302
2532:Adipose	DARC	Duffy blood group, chemokine receptor	0.760827	0.908566	0.0506964	NA	NA	NA	NA	NA	NA	NA	NA	NA	0.0927374	NA	NA	0.532475	0.717026	0.0098058	NA	NA	NA	NA	NA	NA	NA	NA	NA	0.000321399	NA	NA	-1.03409	1.04806	1.301	NA	NA	NA	NA	NA	NA	NA	NA	NA	1.29754	NA	NA	-0.632956	0.367363
7070:Adipose	THY1	Thy-1 cell surface antigen	0.726147	0.500889	0.0142158	NA	NA	NA	NA	NA	0.367234	NA	0.346394	0.792388	0.896182	NA	NA	0.484512	0.0569618	0.00157747	NA	NA	NA	NA	NA	0.0312539	NA	0.0323543	0.26485	0.645654	NA	NA	1.05748	1.23119	1.21483	NA	NA	NA	NA	NA	1.08297	NA	1.64238	-1.17383	1.05876	NA	NA	0.709544	2.01436
65263:Adipose	PYCRL	pyrroline-5-carboxylate reductase-like	0.903304	0.457358	0.000883527	NA	NA	NA	NA	NA	0.91859	NA	0.842594	0.879057	0.430215	NA	NA	0.784417	0.0430216	3.70327e-05	NA	NA	NA	NA	NA	0.655225	NA	0.570907	0.498943	0.0323738	NA	NA	1.00959	-1.10892	-1.35123	NA	NA	NA	NA	NA	1.03081	NA	-1.05489	-1.05667	-1.48024	NA	NA	0.276508	-2.1539
3837:Adipose	KPNB1	karyopherin (importin) beta 1	0.823624	0.844068	0.100996	NA	NA	NA	NA	NA	0.227448	NA	0.342904	0.672111	0.49076	NA	NA	0.633561	0.553538	0.0261124	NA	NA	NA	NA	NA	0.00809626	NA	0.030442	0.0644495	0.0521653	NA	NA	1.02518	1.0266	-1.1066	NA	NA	NA	NA	NA	1.17534	NA	1.18923	-1.16799	1.12292	NA	NA	0.482588	0.602127
58504:Adipose	ARHGAP22	Rho GTPase activating protein 22	0.796904	0.419315	0.277864	NA	NA	NA	NA	NA	0.634612	NA	0.221135	0.782742	0.336225	NA	NA	0.584087	0.0315495	0.118827	NA	NA	NA	NA	NA	0.148384	NA	0.00702184	0.246389	0.0135486	NA	NA	1.02885	1.13106	1.13077	NA	NA	NA	NA	NA	1.1778	NA	1.47097	-1.22008	1.15587	NA	NA	0.554569	2.30387
10963:PBMC	STIP1	stress-induced-phosphoprotein 1	NA	NA	NA	0.420523	NA	NA	NA	NA	NA	0.326997	NA	NA	NA	NA	NA	NA	NA	NA	0.0026781	NA	NA	NA	NA	NA	0.0228439	NA	NA	NA	NA	NA	NA	NA	NA	1.19534	NA	NA	NA	NA	NA	1.35038	NA	NA	NA	NA	NA	NA	NA
4725:Adipose	NDUFS5	NADH dehydrogenase (ubiquinone) Fe-S protein 5, 15kDa (NADH-coenzyme Q reductase)	0.642827	0.584449	0.0032	NA	NA	NA	NA	NA	NA	NA	NA	NA	NA	NA	NA	0.374491	0.103097	0.000208409	NA	NA	NA	NA	NA	NA	NA	NA	NA	NA	NA	NA	1.05235	-1.13656	-1.36847	NA	NA	NA	NA	NA	NA	NA	NA	NA	NA	NA	NA	0.904156	-1.70423
91107:Adipose	TRIM47	tripartite motif containing 47	0.593249	0.344802	0.00511493	NA	NA	NA	NA	NA	0.529827	NA	0.969711	0.709501	0.838918	NA	NA	0.317461	0.0158655	0.000390986	NA	NA	NA	NA	NA	0.0860816	NA	0.910609	0.10016	0.50526	NA	NA	1.03486	1.16636	1.28168	NA	NA	NA	NA	NA	1.05073	NA	1.01372	1.13447	1.05097	NA	NA	1.01995	2.62389
60684:Adipose	TRAPPC11	trafficking protein particle complex 11	0.273735	0.676339	0.109006	NA	NA	NA	NA	NA	0.140785	NA	0.420796	0.867023	0.920396	NA	NA	0.0556649	0.213061	0.0291529	NA	NA	NA	NA	NA	0.00110315	NA	0.062628	0.463855	0.705561	NA	NA	1.05816	-1.04834	-1.09848	NA	NA	NA	NA	NA	-1.46446	NA	-1.1688	-1.07024	1.02155	NA	NA	2.00651	-1.28421
8829:Adipose	NRP1	neuropilin 1	0.0388896	0.853928	0.144488	NA	NA	NA	NA	NA	0.237049	NA	0.914881	0.85463	0.632334	NA	NA	0.000640171	0.5799	0.0443961	NA	NA	NA	NA	NA	0.0098543	NA	0.743589	0.436604	0.149081	NA	NA	1.16768	1.05546	1.22268	NA	NA	NA	NA	NA	1.3582	NA	1.03772	1.06484	-1.16441	NA	NA	3.89668	0.56225
8313:Adipose	AXIN2	axin 2	0.0964643	0.624023	0.364238	NA	NA	NA	NA	NA	0.341981	NA	0.843051	0.575842	0.741754	NA	NA	0.0051552	0.137743	0.185227	NA	NA	NA	NA	NA	0.026483	NA	0.572717	0.0130849	0.301699	NA	NA	-1.44965	1.16029	-1.12102	NA	NA	NA	NA	NA	-1.27805	NA	1.06032	-1.54094	-1.08952	NA	NA	-3.06378	1.54312
30851:Adipose	TAX1BP3	Tax1 (human T-cell leukemia virus type I) binding protein 3	0.551279	0.92043	0.861121	NA	NA	NA	NA	NA	0.124828	NA	0.300629	0.868647	0.231299	NA	NA	0.272953	0.512057	0.681391	NA	NA	NA	NA	NA	0.000630466	NA	0.0182835	0.47444	0.00374752	NA	NA	1.05736	1.04786	-1.03152	NA	NA	NA	NA	NA	1.06608	NA	1.91193	-1.22383	1.18184	NA	NA	1.12082	0.780134
84134:Adipose	TOMM40L	translocase of outer mitochondrial membrane 40 homolog (yeast)-like	0.140258	0.756068	0.103358	NA	NA	NA	NA	NA	0.778306	NA	0.865115	0.69527	0.19437	NA	NA	0.0127683	0.369061	0.0270071	NA	NA	NA	NA	NA	0.460225	NA	0.615643	0.0876714	0.0025439	NA	NA	1.16028	-1.05709	-1.19703	NA	NA	NA	NA	NA	-1.00226	NA	1.22039	-1.56035	-1.23938	NA	NA	2.6811	-0.917972
10636:Adipose	RGS14	regulator of G-protein signaling 14	0.879927	0.390329	0.00771379	NA	NA	NA	NA	NA	0.450991	NA	0.485571	0.812773	0.79146	NA	NA	0.739931	0.0239466	0.000685196	NA	NA	NA	NA	NA	0.0559004	NA	0.0969397	0.309011	0.396606	NA	NA	-1.02249	1.19038	1.30654	NA	NA	NA	NA	NA	-1.03215	NA	1.58028	-1.17114	1.05491	NA	NA	-0.335633	2.43406
28973:Adipose	MRPS18B	mitochondrial ribosomal protein S18B	0.691202	0.681074	0.00651641	NA	NA	NA	NA	NA	0.254255	NA	0.646051	0.771707	0.681666	NA	NA	0.434123	0.229716	0.0005501	NA	NA	NA	NA	NA	0.0124524	NA	0.252538	0.229245	0.205249	NA	NA	-1.03356	-1.07904	-1.27371	NA	NA	NA	NA	NA	1.16529	NA	1.09762	-1.15005	-1.22738	NA	NA	-0.794874	-1.23708
933:PBMC	CD22	CD22 molecule	NA	NA	NA	0.3326	NA	NA	NA	NA	NA	0.366705	NA	NA	NA	NA	NA	NA	NA	NA	0.000705047	NA	NA	NA	NA	NA	0.0898905	NA	NA	NA	NA	NA	NA	NA	NA	1.35704	NA	NA	NA	NA	NA	1.23339	NA	NA	NA	NA	NA	NA	NA
280:Adipose	AMY2B	amylase, alpha 2B (pancreatic)	0.0918283	0.788051	0.918663	NA	NA	NA	NA	NA	0.93969	NA	0.611387	0.913047	0.241132	NA	NA	0.00134695	0.139673	0.798066	NA	NA	NA	NA	NA	0.479359	NA	0.0658984	0.223487	0.00411419	NA	NA	1.21176	-1.08351	-1.0481	NA	NA	NA	NA	NA	1.26507	NA	-2.21203	-1.11944	1.37228	NA	NA	2.6934	-1.34541
276:Adipose	AMY1A	amylase, alpha 1A (salivary)	0.0918283	0.788051	0.918663	NA	NA	NA	NA	NA	0.93969	NA	0.611387	0.913047	0.241132	NA	NA	0.00134695	0.139673	0.798066	NA	NA	NA	NA	NA	0.479359	NA	0.0658984	0.223487	0.00411419	NA	NA	1.21176	-1.08351	-1.0481	NA	NA	NA	NA	NA	1.26507	NA	-2.21203	-1.11944	1.37228	NA	NA	2.6934	-1.34541
277:Adipose	AMY1B	amylase, alpha 1B (salivary)	0.0918283	0.788051	0.918663	NA	NA	NA	NA	NA	0.93969	NA	0.611387	0.913047	0.241132	NA	NA	0.00134695	0.139673	0.798066	NA	NA	NA	NA	NA	0.479359	NA	0.0658984	0.223487	0.00411419	NA	NA	1.21176	-1.08351	-1.0481	NA	NA	NA	NA	NA	1.26507	NA	-2.21203	-1.11944	1.37228	NA	NA	2.6934	-1.34541
278:Adipose	AMY1C	amylase, alpha 1C (salivary)	0.0918283	0.788051	0.918663	NA	NA	NA	NA	NA	0.93969	NA	0.611387	0.913047	0.241132	NA	NA	0.00134695	0.139673	0.798066	NA	NA	NA	NA	NA	0.479359	NA	0.0658984	0.223487	0.00411419	NA	NA	1.21176	-1.08351	-1.0481	NA	NA	NA	NA	NA	1.26507	NA	-2.21203	-1.11944	1.37228	NA	NA	2.6934	-1.34541
279:Adipose	AMY2A	amylase, alpha 2A (pancreatic)	0.0918283	0.788051	0.918663	NA	NA	NA	NA	NA	0.93969	NA	0.611387	0.913047	0.241132	NA	NA	0.00134695	0.139673	0.798066	NA	NA	NA	NA	NA	0.479359	NA	0.0658984	0.223487	0.00411419	NA	NA	1.21176	-1.08351	-1.0481	NA	NA	NA	NA	NA	1.26507	NA	-2.21203	-1.11944	1.37228	NA	NA	2.6934	-1.34541
845:Adipose	CASQ2	calsequestrin 2 (cardiac muscle)	NA	0.881866	0.0143769	NA	NA	NA	NA	NA	0.235508	NA	0.311436	0.825494	0.875711	NA	NA	NA	0.647697	0.00160004	NA	NA	NA	NA	NA	0.0096886	NA	0.0208594	0.337791	0.590686	NA	NA	NA	1.05342	-1.61031	NA	NA	NA	NA	NA	-1.11012	NA	-1.92656	1.12225	-1.02798	NA	NA	NA	0.463612
57129:Adipose	MRPL47	mitochondrial ribosomal protein L47	0.991418	0.35215	0.00547907	NA	NA	NA	NA	NA	0.501937	NA	0.621507	0.897547	0.613451	NA	NA	0.977458	0.017109	0.000427061	NA	NA	NA	NA	NA	0.0732112	NA	0.22384	0.555273	0.126575	NA	NA	-1.00113	-1.0976	-1.19516	NA	NA	NA	NA	NA	-1.12416	NA	1.13682	-1.06217	-1.2439	NA	NA	-0.028538	-2.58946
31:Adipose	ACACA	acetyl-CoA carboxylase alpha	0.453847	1.00822e-05	3.81057e-08	NA	NA	NA	NA	NA	1	NA	0.931424	0.366933	0.636938	NA	NA	0.177508	2.63709e-09	1.74419e-11	NA	NA	NA	NA	NA	0.967374	NA	0.789652	0.00114235	0.152566	NA	NA	1.11367	-3.23408	-4.34463	NA	NA	NA	NA	NA	1.00198	NA	-1.04656	-2.30842	1.29307	NA	NA	1.38734	-9.82699
2194:Adipose	FASN	fatty acid synthase	0.794422	0.000461086	1.34999e-08	NA	NA	NA	NA	NA	0.408631	NA	0.968552	0.242698	0.431535	NA	NA	0.580079	4.52252e-07	2.64821e-12	NA	NA	NA	NA	NA	0.041308	NA	0.907508	0.000450759	0.0325582	NA	NA	1.08472	-4.26058	-6.05724	NA	NA	NA	NA	NA	1.22194	NA	1.03308	-1.98278	-1.19671	NA	NA	0.560527	-7.17397
5163:Adipose	PDK1	pyruvate dehydrogenase kinase, isozyme 1	0.319177	1.52085e-05	1.36766e-06	NA	NA	NA	NA	NA	0.67288	NA	0.925575	0.644854	0.963582	NA	NA	0.0796646	4.97239e-09	2.83465e-09	NA	NA	NA	NA	NA	0.194886	NA	0.773367	0.0324939	0.845077	NA	NA	1.08851	-1.88381	-2.38004	NA	NA	NA	NA	NA	-1.11161	NA	1.02421	-1.65837	-1.03041	NA	NA	1.82651	-9.47314
Epididymal adipose mass:	Epididymal adipose mass:		3.51389e-07	NA	2.03914e-06	4.6395e-05	0.0562919	0.374411	NA	NA	NA	NA	NA	NA	NA	NA	NA	3.51389e-07	NA	2.03914e-06	4.6395e-05	0.0562919	0.374411	NA	NA	NA	NA	NA	NA	NA	NA	NA	4.41141	NA	2.15222	1.7397	1.39299	1.20347	NA	NA	NA	NA	NA	NA	NA	NA	NA	9.86886	NA
Adipose mass:	Adipose mass:		5.9312e-07	NA	9.83139e-05	7.10965e-07	0.511175	0.681589	0.00536893	NA	NA	NA	NA	NA	NA	NA	NA	5.9312e-07	NA	9.83139e-05	7.10965e-07	0.511175	0.681589	0.00536893	NA	NA	NA	NA	NA	NA	NA	NA	3.11209	NA	1.28871	1.5937	1.13804	1.10158	1.10201	NA	NA	NA	NA	NA	NA	NA	NA	9.24484	NA
5315:Adipose	PKM	pyruvate kinase, muscle	0.847618	0.0018228	2.73888e-05	NA	NA	NA	NA	NA	NA	NA	NA	NA	0.739632	NA	NA	0.678886	2.85788e-06	2.74014e-07	NA	NA	NA	NA	NA	NA	NA	NA	NA	0.297558	NA	NA	-1.01534	-1.63743	-1.84498	NA	NA	NA	NA	NA	NA	NA	NA	NA	1.07091	NA	NA	-0.418843	-6.32443
101:Adipose	ADAM8	ADAM metallopeptidase domain 8	0.354094	0.0288016	7.36051e-05	NA	NA	NA	NA	NA	0.420688	NA	0.102763	0.930559	0.991492	NA	NA	0.100012	0.000160082	1.21287e-06	NA	NA	NA	NA	NA	0.0455926	NA	0.000735548	0.678241	0.964639	NA	NA	1.20989	1.45722	2.28226	NA	NA	NA	NA	NA	1.35724	NA	2.18432	1.06446	1.00163	NA	NA	1.70767	4.58652
1374:Adipose	CPT1A	carnitine palmitoyltransferase 1A (liver)	0.0953182	0.367803	0.00149618	NA	NA	NA	NA	NA	0.196271	NA	0.344932	0.445336	0.674615	NA	NA	0.00505159	0.0205872	7.53804e-05	NA	NA	NA	NA	NA	0.0051335	NA	0.0311701	0.00292363	0.19744	NA	NA	1.0913	1.17383	1.28393	NA	NA	NA	NA	NA	1.30815	NA	1.33324	1.75253	-1.06676	NA	NA	3.07215	2.50435
4232:Adipose	MEST	mesoderm specific transcript	0.787163	0.00740982	0.000287899	NA	NA	NA	NA	NA	NA	NA	NA	NA	0.57058	NA	NA	0.569069	2.42262e-05	7.62435e-06	NA	NA	NA	NA	NA	NA	NA	NA	NA	0.0898094	NA	NA	1.15023	2.3085	3.29714	NA	NA	NA	NA	NA	NA	NA	NA	NA	1.10454	NA	NA	0.576998	5.38664
3687:Adipose	ITGAX	integrin, alpha X (complement component 3 receptor 4 subunit)	0.130563	0.148233	8.29084e-05	NA	NA	NA	NA	NA	NA	NA	NA	NA	0.860815	NA	NA	0.0107011	0.00241352	1.41497e-06	NA	NA	NA	NA	NA	NA	NA	NA	NA	0.555015	NA	NA	1.23269	1.24423	2.03601	NA	NA	NA	NA	NA	NA	NA	NA	NA	1.03822	NA	NA	2.75709	3.44759
6517:Adipose	SLC2A4	solute carrier family 2 (facilitated glucose transporter), member 4	0.407752	0.0386857	0.000233345	NA	NA	NA	NA	NA	0.736456	NA	0.998392	0.654701	0.720126	NA	NA	0.137912	0.000250434	5.69134e-06	NA	NA	NA	NA	NA	0.401946	NA	0.99636	0.0454147	0.267882	NA	NA	1.1154	-1.36735	-1.87364	NA	NA	NA	NA	NA	-1.09127	NA	1.00046	-1.4551	-1.04565	NA	NA	1.53237	-4.39903
5213:Adipose	PFKM	phosphofructokinase, muscle	0.711302	0.201793	2.18275e-05	NA	NA	NA	NA	NA	1	NA	0.863889	0.680642	0.679248	NA	NA	0.464271	0.00462513	1.95751e-07	NA	NA	NA	NA	NA	0.998304	NA	0.612294	0.0742668	0.203006	NA	NA	1.03407	-1.14903	-1.39481	NA	NA	NA	NA	NA	-1.00004	NA	-1.22425	1.5541	1.07897	NA	NA	0.743157	-3.16904
Mito density (mt/nDNA):Adipose	Mito density (mt/nDNA)		1.25879e-05	NA	0.0247492	NA	NA	NA	NA	NA	NA	NA	NA	NA	NA	NA	NA	1.25879e-05	NA	0.0247492	NA	NA	NA	NA	NA	NA	NA	NA	NA	NA	NA	NA	-2.47873	NA	-2.01613	NA	NA	NA	NA	NA	NA	NA	NA	NA	NA	NA	NA	-6.23752	NA
4360:Adipose	MRC1	mannose receptor, C type 1	0.541889	0.451057	0.000573167	NA	NA	NA	NA	NA	0.444592	NA	0.164985	0.956605	0.921692	NA	NA	0.263207	0.040957	1.99763e-05	NA	NA	NA	NA	NA	0.0532586	NA	0.00271517	0.789626	0.709483	NA	NA	1.07387	1.22738	1.36635	NA	NA	NA	NA	NA	1.28954	NA	1.34706	1.02871	1.04221	NA	NA	1.14446	2.17795
4023:Adipose	LPL	lipoprotein lipase	0.128975	0.641217	0.469124	NA	NA	NA	NA	NA	0.298922	NA	0.966878	0.793717	0.0176493	NA	NA	0.0104385	0.15916	0.276474	NA	NA	NA	NA	NA	0.0189191	NA	0.904273	0.273172	9.57357e-06	NA	NA	1.26218	-1.16261	-1.12682	NA	NA	NA	NA	NA	-1.04812	NA	-1.01197	-1.09923	3.24085	NA	NA	2.76772	-1.45976
3939:Adipose	LDHA	lactate dehydrogenase A	0.318097	0.265348	0.000984124	NA	NA	NA	NA	NA	NA	NA	NA	NA	0.698693	NA	NA	0.0787519	0.00812221	4.33091e-05	NA	NA	NA	NA	NA	NA	NA	NA	NA	0.228853	NA	NA	1.13147	-1.38487	-1.57015	NA	NA	NA	NA	NA	NA	NA	NA	NA	-1.05031	NA	NA	1.83243	-2.92351
Leptin Adiponectin ratio:Blood	Leptin Adiponectin ratio		0.293721	NA	NA	0.000501546	0.671693	0.719779	0.00027479	NA	NA	NA	NA	NA	NA	NA	NA	0.293721	NA	NA	0.000501546	0.671693	0.719779	0.00027479	NA	NA	NA	NA	NA	NA	NA	NA	6.59018	NA	NA	2.44361	1.12526	1.13264	1.97882	NA	NA	NA	NA	NA	NA	NA	NA	1.1026	NA
Brown fat mass:	Brown fat mass:		NA	NA	NA	2.75149e-06	0.696929	0.513772	NA	NA	NA	NA	NA	NA	NA	NA	NA	NA	NA	NA	2.75149e-06	0.696929	0.513772	NA	NA	NA	NA	NA	NA	NA	NA	NA	NA	NA	NA	1.40541	-1.07164	-1.16578	NA	NA	NA	NA	NA	NA	NA	NA	NA	NA	NA
7124:Adipose	TNF	tumor necrosis factor	NA	NA	NA	NA	NA	NA	NA	NA	0.752612	NA	0.355002	0.287594	0.466063	NA	NA	NA	NA	NA	NA	NA	NA	NA	NA	0.426196	NA	0.036814	0.000756197	0.0436124	NA	NA	NA	NA	NA	NA	NA	NA	NA	NA	1.02378	NA	1.59747	-1.49817	1.13885	NA	NA	NA	NA
6257:PBMC	RXRB	retinoid X receptor, beta	NA	NA	NA	0.420523	NA	NA	NA	NA	NA	0.326997	NA	NA	NA	NA	NA	NA	NA	NA	0.00246339	NA	NA	NA	NA	NA	0.0121938	NA	NA	NA	NA	NA	NA	NA	NA	1.2358	NA	NA	NA	NA	NA	1.28374	NA	NA	NA	NA	NA	NA	NA
6647:Adipose	SOD1	superoxide dismutase 1, soluble	0.47419	0.344802	0.029456	NA	NA	NA	NA	NA	0.240158	NA	0.976956	0.808129	0.632334	NA	NA	0.1942	0.0160919	0.00453598	NA	NA	NA	NA	NA	0.0103542	NA	0.929522	0.296899	0.14855	NA	NA	1.06945	-1.18944	-1.2857	NA	NA	NA	NA	NA	1.1308	NA	1.00835	-1.08026	-1.40609	NA	NA	1.33387	-2.61744
2194:PBMC	FASN	fatty acid synthase	NA	NA	NA	0.30652	NA	NA	NA	NA	NA	0.555464	NA	NA	NA	NA	NA	NA	NA	NA	0.000196906	NA	NA	NA	NA	NA	0.308208	NA	NA	NA	NA	NA	NA	NA	NA	1.18058	NA	NA	NA	NA	NA	1.08497	NA	NA	NA	NA	NA	NA	NA
7351:Adipose	UCP2	uncoupling protein 2 (mitochondrial, proton carrier)	0.23941	0.970883	0.0477826	NA	NA	NA	NA	NA	0.179978	NA	0.589924	0.654701	0.94341	NA	NA	0.041053	0.899567	0.00899537	NA	NA	NA	NA	NA	0.00328785	NA	0.191328	0.0494539	0.780423	NA	NA	1.08053	1.01317	1.34503	NA	NA	NA	NA	NA	1.84202	NA	1.32571	1.34921	1.01192	NA	NA	2.15353	0.127745
1374:PBMC	CPT1A	carnitine palmitoyltransferase 1A (liver)	NA	NA	NA	0.455023	NA	NA	NA	NA	NA	0.145629	NA	NA	NA	NA	NA	NA	NA	NA	0.00574399	NA	NA	NA	NA	NA	4.56209e-05	NA	NA	NA	NA	NA	NA	NA	NA	-1.19	NA	NA	NA	NA	NA	1.64675	NA	NA	NA	NA	NA	NA	NA
6648:Adipose	SOD2	superoxide dismutase 2, mitochondrial	0.610903	0.64507	0.0300932	NA	NA	NA	NA	NA	0.107596	NA	0.999594	0.763232	0.883572	NA	NA	0.33831	0.165138	0.00468331	NA	NA	NA	NA	NA	1.53469e-05	NA	0.999265	0.213313	0.610351	NA	NA	1.05976	-1.14083	-1.36636	NA	NA	NA	NA	NA	1.40178	NA	-1.00012	1.16596	-1.09766	NA	NA	0.976099	-1.43814
57678:Adipose	GPAM	glycerol-3-phosphate acyltransferase, mitochondrial	0.223512	0.414026	0.168337	NA	NA	NA	NA	NA	0.559133	NA	0.415948	0.680642	0.800696	NA	NA	0.0346536	0.0295347	0.0555766	NA	NA	NA	NA	NA	0.101727	NA	0.0587945	0.0740697	0.417548	NA	NA	1.19797	-1.18567	-1.18998	NA	NA	NA	NA	NA	1.12279	NA	1.32742	-1.84226	1.15243	NA	NA	2.23335	-2.33528
Visceral adipose mass:	Visceral adipose mass:		0.00127034	NA	NA	0.00299876	0.736921	0.662553	NA	NA	NA	NA	NA	NA	NA	NA	NA	0.00127034	NA	NA	0.00299876	0.736921	0.662553	NA	NA	NA	NA	NA	NA	NA	NA	NA	2.04874	NA	NA	1.35487	-1.07371	-1.14707	NA	NA	NA	NA	NA	NA	NA	NA	NA	3.92479	NA
3991:PBMC	LIPE	lipase, hormone-sensitive	NA	NA	NA	0.470037	NA	NA	NA	NA	NA	NA	NA	NA	NA	NA	NA	NA	NA	NA	0.00818812	NA	NA	NA	NA	NA	NA	NA	NA	NA	NA	NA	NA	NA	NA	-1.11993	NA	NA	NA	NA	NA	NA	NA	NA	NA	NA	NA	NA	NA
7422:Adipose	VEGFA	vascular endothelial growth factor A	0.0885925	0.45861	0.22144	NA	NA	NA	NA	NA	0.721482	NA	0.5336	0.917417	0.998741	NA	NA	0.00426458	0.0448987	0.0845334	NA	NA	NA	NA	NA	0.301594	NA	0.136132	0.628737	0.995724	NA	NA	1.218	-1.16719	1.21035	NA	NA	NA	NA	NA	-1.0446	NA	-1.14261	-1.04608	1.00063	NA	NA	3.14175	-2.13291
10891:Adipose	PPARGC1A	peroxisome proliferator-activated receptor gamma, coactivator 1 alpha	0.727263	0.691791	0.000906278	NA	NA	NA	NA	NA	1	NA	0.71966	0.913839	0.933646	NA	NA	0.486113	0.244762	3.84503e-05	NA	NA	NA	NA	NA	1	NA	0.355301	0.611078	0.747625	NA	NA	-1.06592	-1.14257	-1.78408	NA	NA	NA	NA	NA	1	NA	-2.04764	-1.37002	-1.03605	NA	NA	-0.706922	-1.19671
2710:Adipose	GK	glycerol kinase	0.281123	0.842172	0.551099	NA	NA	NA	NA	NA	0.653155	NA	0.348288	0.580433	0.936541	NA	NA	0.0593182	0.549365	0.357612	NA	NA	NA	NA	NA	0.168595	NA	0.0340112	0.0166078	0.757813	NA	NA	-1.48753	1.12899	-1.18551	NA	NA	NA	NA	NA	1.11721	NA	1.44907	1.39916	-1.02665	NA	NA	-1.97518	0.608529
37:Adipose	ACADVL	acyl-CoA dehydrogenase, very long chain	0.587399	0.646418	0.00732113	NA	NA	NA	NA	NA	0.909703	NA	0.610627	0.864626	0.85305	NA	NA	0.310992	0.166199	0.000643251	NA	NA	NA	NA	NA	0.640011	NA	0.210514	0.457414	0.538232	NA	NA	1.07183	-1.11587	-1.41812	NA	NA	NA	NA	NA	1.01709	NA	1.09843	1.10658	1.0655	NA	NA	1.03396	-1.43436
2167:Adipose	FABP4	fatty acid binding protein 4, adipocyte	0.0500858	0.639866	0.301331	NA	NA	NA	NA	NA	0.674778	NA	0.963591	0.838748	0.926707	NA	NA	0.00119644	0.154684	0.135602	NA	NA	NA	NA	NA	0.196334	NA	0.890866	0.387744	0.725916	NA	NA	1.28224	-1.15046	-1.19027	NA	NA	NA	NA	NA	1.08755	NA	-1.01308	-1.07175	1.01697	NA	NA	3.65157	-1.47639
3667:Adipose	IRS1	insulin receptor substrate 1	0.315074	0.429265	0.132337	NA	NA	NA	NA	NA	0.721482	NA	0.501925	0.902232	0.881787	NA	NA	0.0772427	0.0351361	0.0388973	NA	NA	NA	NA	NA	0.348549	NA	0.109724	0.566497	0.604106	NA	NA	1.13976	-1.15277	-1.17475	NA	NA	NA	NA	NA	-1.04279	NA	-1.35747	1.09153	-1.0345	NA	NA	1.84235	-2.25226
7428:Adipose	VHL	von Hippel-Lindau tumor suppressor, E3 ubiquitin protein ligase	0.916664	0.230099	0.0653688	NA	NA	NA	NA	NA	0.748149	NA	0.651821	0.972166	0.714192	NA	NA	0.813743	0.00628925	0.0139945	NA	NA	NA	NA	NA	0.421587	NA	0.263039	0.868771	0.258388	NA	NA	1.02073	1.26756	1.20618	NA	NA	NA	NA	NA	1.04391	NA	-1.10364	1.01625	1.05019	NA	NA	0.238086	3.03564
Subcutaneous adipose mass:	Subcutaneous adipose mass:		0.0312494	NA	NA	NA	NA	NA	NA	NA	NA	NA	NA	NA	NA	NA	NA	0.0312494	NA	NA	NA	NA	NA	NA	NA	NA	NA	NA	NA	NA	NA	NA	1.65698	NA	NA	NA	NA	NA	NA	NA	NA	NA	NA	NA	NA	NA	NA	2.38008	NA
9332:Adipose	CD163	CD163 molecule	0.913662	0.714191	0.114765	NA	NA	NA	NA	NA	0.678014	NA	0.894872	0.765168	0.347041	NA	NA	0.806143	0.285774	0.0314285	NA	NA	NA	NA	NA	0.200694	NA	0.684129	0.214291	0.0154026	NA	NA	1.02001	1.07399	1.20386	NA	NA	NA	NA	NA	1.14876	NA	-1.03118	-1.21656	-1.28901	NA	NA	0.248005	1.09534
6778:Adipose	STAT6	signal transducer and activator of transcription 6, interleukin-4 induced	0.598037	0.850948	0.134367	NA	NA	NA	NA	NA	0.640821	NA	0.573984	0.769525	0.660605	NA	NA	0.323611	0.570539	0.0398892	NA	NA	NA	NA	NA	0.155158	NA	0.174783	0.225208	0.183695	NA	NA	1.03613	1.03772	1.1836	NA	NA	NA	NA	NA	1.16844	NA	1.36113	1.17624	-1.05584	NA	NA	1.00682	0.576301
355:Adipose	FAS	Fas (TNF receptor superfamily, member 6)	0.228265	0.61865	0.477384	NA	NA	NA	NA	NA	0.721482	NA	0.512067	0.989564	0.701877	NA	NA	0.0361974	0.131703	0.283533	NA	NA	NA	NA	NA	0.290053	NA	0.115404	0.945695	0.235773	NA	NA	1.12464	1.16065	1.12283	NA	NA	NA	NA	NA	-1.05084	NA	-1.46324	-1.01422	1.05931	NA	NA	2.21295	1.56856
9370:Adipose	ADIPOQ	adiponectin, C1Q and collagen domain containing	0.367343	0.955632	0.221703	NA	NA	NA	NA	NA	0.688579	NA	0.618096	0.654701	0.991091	NA	NA	0.107438	0.85318	0.0847787	NA	NA	NA	NA	NA	0.211318	NA	0.217344	0.0421098	0.958795	NA	NA	1.16334	1.01782	1.20562	NA	NA	NA	NA	NA	-1.18841	NA	-1.11324	-1.16434	1.00358	NA	NA	1.6694	0.187357
6513:Adipose	SLC2A1	solute carrier family 2 (facilitated glucose transporter), member 1	0.556292	0.57598	0.447424	NA	NA	NA	NA	NA	1	NA	0.961492	0.742769	0.33504	NA	NA	0.278338	0.099159	0.256598	NA	NA	NA	NA	NA	1	NA	0.887281	0.176364	0.0132695	NA	NA	-1.10699	1.16826	-1.17533	NA	NA	NA	NA	NA	1	NA	-1.01687	1.15119	1.31892	NA	NA	-1.10801	1.72534
23411:Adipose	SIRT1	sirtuin 1	0.329654	0.770956	0.403773	NA	NA	NA	NA	NA	NA	NA	NA	NA	0.752517	NA	NA	0.0851921	0.396191	0.218622	NA	NA	NA	NA	NA	NA	NA	NA	NA	0.319873	NA	NA	1.05586	1.07555	-1.14889	NA	NA	NA	NA	NA	NA	NA	NA	NA	-1.08195	NA	NA	1.79187	0.866167
3643:Adipose	INSR	insulin receptor	0.339272	0.801359	0.92883	NA	NA	NA	NA	NA	0.455825	NA	0.472314	0.89197	0.871387	NA	NA	0.0908709	0.463597	0.875041	NA	NA	NA	NA	NA	0.057306	NA	0.0887265	0.545209	0.581694	NA	NA	1.10857	-1.04199	-1.01105	NA	NA	NA	NA	NA	-1.05013	NA	-1.21938	-1.07086	-1.04747	NA	NA	1.75823	-0.746581
3953:Adipose	LEPR	leptin receptor	0.65715	0.832526	0.463074	NA	NA	NA	NA	NA	0.436355	NA	0.894237	0.962807	0.490076	NA	NA	0.392874	0.526153	0.270475	NA	NA	NA	NA	NA	0.0509666	NA	0.683258	0.824492	0.0513551	NA	NA	-1.05596	-1.03281	1.06852	NA	NA	NA	NA	NA	-1.00956	NA	1.12346	-1.04436	-1.07857	NA	NA	-0.869352	-0.644625
1375:Adipose	CPT1B	carnitine palmitoyltransferase 1B (muscle)	0.938181	0.669205	0.514024	NA	NA	NA	NA	NA	0.721482	NA	0.589747	0.710996	NA	NA	NA	0.857012	0.196362	0.320185	NA	NA	NA	NA	NA	0.281449	NA	0.191016	0.101374	NA	NA	NA	1.00802	-1.09746	-1.27635	NA	NA	NA	NA	NA	1.13231	NA	1.27111	1.74404	NA	NA	NA	0.182037	-1.33442
57104:Adipose	PNPLA2	patatin-like phospholipase domain containing 2	0.322487	0.434954	0.253617	NA	NA	NA	NA	NA	1	NA	0.890768	0.923987	0.976327	NA	NA	0.0816587	0.0375035	0.103649	NA	NA	NA	NA	NA	0.811851	NA	0.673315	0.654195	0.895361	NA	NA	1.13888	-1.1901	-1.199	NA	NA	NA	NA	NA	-1.02106	NA	-1.04167	-1.02705	-1.01737	NA	NA	1.81378	-2.22077
7054:Adipose	TH	tyrosine hydroxylase	NA	0.501174	0.852217	NA	NA	NA	NA	NA	1	NA	0.48516	0.818693	0.733704	NA	NA	NA	0.057219	0.747345	NA	NA	NA	NA	NA	1	NA	0.0960319	0.324283	0.286794	NA	NA	NA	-1.11595	1.02686	NA	NA	NA	NA	NA	1	NA	-2.9688	2.46758	-1.05952	NA	NA	NA	-2.01209
4843:Adipose	NOS2	nitric oxide synthase 2, inducible	NA	0.957589	0.243985	NA	NA	NA	NA	NA	NA	NA	NA	NA	0.793106	NA	NA	NA	0.860931	0.0976287	NA	NA	NA	NA	NA	NA	NA	NA	NA	0.399963	NA	NA	NA	-1.01334	-1.15243	NA	NA	NA	NA	NA	NA	NA	NA	NA	-1.03309	NA	NA	NA	-0.177353
84649:Adipose	DGAT2	diacylglycerol O-acyltransferase 2	0.96601	0.603884	0.431243	NA	NA	NA	NA	NA	1	NA	0.683751	0.793717	0.755698	NA	NA	0.917935	0.118644	0.242396	NA	NA	NA	NA	NA	0.80949	NA	0.304368	0.27133	0.33048	NA	NA	-1.01267	-1.28627	-1.22409	NA	NA	NA	NA	NA	-1.02587	NA	1.08966	-1.10549	1.1094	NA	NA	-0.104075	-1.62705
3991:Adipose	LIPE	lipase, hormone-sensitive	0.161777	0.676339	0.725819	NA	NA	NA	NA	NA	1	NA	0.811179	0.994273	0.955183	NA	NA	0.0168701	0.211925	0.568581	NA	NA	NA	NA	NA	0.834286	NA	0.504217	0.966023	0.818976	NA	NA	1.18298	-1.14389	-1.06157	NA	NA	NA	NA	NA	-1.01369	NA	1.05868	1.00249	1.01076	NA	NA	2.5595	-1.28753
5465:Adipose	PPARA	peroxisome proliferator-activated receptor alpha	0.8526	0.85046	0.054131	NA	NA	NA	NA	NA	1	NA	0.973326	0.857728	0.793002	NA	NA	0.686335	0.56848	0.0107547	NA	NA	NA	NA	NA	1	NA	0.919676	0.442245	0.399219	NA	NA	1.0238	-1.02762	-1.32476	NA	NA	NA	NA	NA	1	NA	-1.03955	1.43731	-1.08927	NA	NA	0.408538	-0.579409
133522:Adipose	PPARGC1B	peroxisome proliferator-activated receptor gamma, coactivator 1 beta	0.853294	NA	NA	NA	NA	NA	NA	NA	0.721482	NA	0.863669	0.9203	0.55396	NA	NA	0.687606	NA	NA	NA	NA	NA	NA	NA	0.259587	NA	0.609678	0.645513	0.0804736	NA	NA	1.04636	NA	NA	NA	NA	NA	NA	NA	-1.04245	NA	1.07215	-1.08194	-1.29833	NA	NA	0.406785	NA
3569:Adipose	IL6	interleukin 6 (interferon, beta 2)	NA	NA	NA	NA	NA	NA	NA	NA	0.530253	NA	0.742157	0.984121	0.974711	NA	NA	NA	NA	NA	NA	NA	NA	NA	NA	0.0862272	NA	0.388706	0.915014	0.889488	NA	NA	NA	NA	NA	NA	NA	NA	NA	NA	-1.10141	NA	1.53721	1.06714	1.007	NA	NA	NA	NA
3091:Adipose	HIF1A	hypoxia inducible factor 1, alpha subunit (basic helix-loop-helix transcription factor)	0.670032	0.641841	0.68963	NA	NA	NA	NA	NA	0.896014	NA	0.869214	0.91499	0.85464	NA	NA	0.406799	0.161377	0.520842	NA	NA	NA	NA	NA	0.622686	NA	0.622661	0.615584	0.54151	NA	NA	-1.04021	1.1348	1.0662	NA	NA	NA	NA	NA	-1.01668	NA	1.0578	-1.12791	1.14342	NA	NA	-0.843682	1.45166
3586:Adipose	IL10	interleukin 10	NA	NA	NA	NA	NA	NA	NA	NA	1	NA	0.521911	0.969222	0.993578	NA	NA	NA	NA	NA	NA	NA	NA	NA	NA	1	NA	0.122648	0.850712	0.972942	NA	NA	NA	NA	NA	NA	NA	NA	NA	NA	1	NA	2.18191	1.07494	1.00143	NA	NA	NA	NA
2806:Adipose	GOT2	glutamic-oxaloacetic transaminase 2, mitochondrial (aspartate aminotransferase 2)	0.751606	0.849439	0.817222	NA	NA	NA	NA	NA	0.868832	NA	0.61927	0.960198	0.857355	NA	NA	0.518315	0.564027	0.693086	NA	NA	NA	NA	NA	0.585271	NA	0.218869	0.807829	0.547602	NA	NA	-1.0406	-1.11927	-1.06414	NA	NA	NA	NA	NA	1.02516	NA	-1.17116	1.02364	1.03106	NA	NA	-0.655154	-0.586147
Adipocyte area:Adipose	Adipocyte area		NA	NA	NA	NA	NA	NA	NA	NA	NA	NA	NA	NA	NA	NA	NA	NA	NA	NA	NA	NA	NA	NA	NA	NA	NA	NA	NA	NA	NA	NA	NA	NA	NA	NA	NA	NA	NA	NA	NA	NA	NA	NA	NA	NA	NA	NA	NA
3952:Blood	LEP	leptin	NA	NA	NA	NA	NA	NA	NA	NA	NA	NA	NA	NA	NA	NA	NA	NA	NA	NA	NA	NA	NA	NA	NA	NA	NA	NA	NA	NA	NA	NA	NA	NA	NA	NA	NA	NA	NA	NA	NA	NA	NA	NA	NA	NA	NA	NA	NA
9370:Blood	ADIPOQ	adiponectin, C1Q and collagen domain containing	NA	NA	NA	NA	NA	NA	NA	NA	NA	NA	NA	NA	NA	NA	NA	NA	NA	NA	NA	NA	NA	NA	NA	NA	NA	NA	NA	NA	NA	NA	NA	NA	NA	NA	NA	NA	NA	NA	NA	NA	NA	NA	NA	NA	NA	NA	NA
Adipose mass MRI:	Adipose mass MRI:		NA	NA	NA	NA	NA	NA	NA	NA	NA	NA	NA	NA	NA	NA	NA	NA	NA	NA	NA	NA	NA	NA	NA	NA	NA	NA	NA	NA	NA	NA	NA	NA	NA	NA	NA	NA	NA	NA	NA	NA	NA	NA	NA	NA	NA	NA	NA
Uncoupled Oxygen Consumption:Adipose	Uncoupled Oxygen Consumption		NA	NA	NA	NA	NA	NA	NA	NA	NA	NA	NA	NA	NA	NA	NA	NA	NA	NA	NA	NA	NA	NA	NA	NA	NA	NA	NA	NA	NA	NA	NA	NA	NA	NA	NA	NA	NA	NA	NA	NA	NA	NA	NA	NA	NA	NA	NA
Mito density (cardiolipin):Adipose	Mito density (cardiolipin)		NA	NA	NA	NA	NA	NA	NA	NA	NA	NA	NA	NA	NA	NA	NA	NA	NA	NA	NA	NA	NA	NA	NA	NA	NA	NA	NA	NA	NA	NA	NA	NA	NA	NA	NA	NA	NA	NA	NA	NA	NA	NA	NA	NA	NA	NA	NA
Mito density (citrate synthase level):Adipose	Mito density (citrate synthase level)		NA	NA	NA	NA	NA	NA	NA	NA	NA	NA	NA	NA	NA	NA	NA	NA	NA	NA	NA	NA	NA	NA	NA	NA	NA	NA	NA	NA	NA	NA	NA	NA	NA	NA	NA	NA	NA	NA	NA	NA	NA	NA	NA	NA	NA	NA	NA
Mito density (EM):Adipose	Mito density (EM)		NA	NA	NA	NA	NA	NA	NA	NA	NA	NA	NA	NA	NA	NA	NA	NA	NA	NA	NA	NA	NA	NA	NA	NA	NA	NA	NA	NA	NA	NA	NA	NA	NA	NA	NA	NA	NA	NA	NA	NA	NA	NA	NA	NA	NA	NA	NA
Aconitase/citrate synthase activity:Adipose	Aconitase/citrate synthase activity		NA	NA	NA	NA	NA	NA	NA	NA	NA	NA	NA	NA	NA	NA	NA	NA	NA	NA	NA	NA	NA	NA	NA	NA	NA	NA	NA	NA	NA	NA	NA	NA	NA	NA	NA	NA	NA	NA	NA	NA	NA	NA	NA	NA	NA	NA	NA
BCAA:Blood	BCAA		NA	NA	NA	NA	NA	NA	NA	NA	NA	NA	NA	NA	NA	NA	NA	NA	NA	NA	NA	NA	NA	NA	NA	NA	NA	NA	NA	NA	NA	NA	NA	NA	NA	NA	NA	NA	NA	NA	NA	NA	NA	NA	NA	NA	NA	NA	NA
acyl carnitines:Blood	acyl carnitines		NA	NA	NA	NA	NA	NA	NA	NA	NA	NA	NA	NA	NA	NA	NA	NA	NA	NA	NA	NA	NA	NA	NA	NA	NA	NA	NA	NA	NA	NA	NA	NA	NA	NA	NA	NA	NA	NA	NA	NA	NA	NA	NA	NA	NA	NA	NA
Lactate:Blood	Lactate		NA	NA	NA	NA	NA	NA	NA	NA	NA	NA	NA	NA	NA	NA	NA	NA	NA	NA	NA	NA	NA	NA	NA	NA	NA	NA	NA	NA	NA	NA	NA	NA	NA	NA	NA	NA	NA	NA	NA	NA	NA	NA	NA	NA	NA	NA	NA
Lysophosphatidylinositols (plasma):Blood	Lysophosphatidylinositols (plasma)		NA	NA	NA	NA	NA	NA	NA	NA	NA	NA	NA	NA	NA	NA	NA	NA	NA	NA	NA	NA	NA	NA	NA	NA	NA	NA	NA	NA	NA	NA	NA	NA	NA	NA	NA	NA	NA	NA	NA	NA	NA	NA	NA	NA	NA	NA	NA
56729:Blood	RETN	resistin	NA	NA	NA	NA	NA	NA	NA	NA	NA	NA	NA	NA	NA	NA	NA	NA	NA	NA	NA	NA	NA	NA	NA	NA	NA	NA	NA	NA	NA	NA	NA	NA	NA	NA	NA	NA	NA	NA	NA	NA	NA	NA	NA	NA	NA	NA	NA
10135:Blood	NAMPT	nicotinamide phosphoribosyltransferase	NA	NA	NA	NA	NA	NA	NA	NA	NA	NA	NA	NA	NA	NA	NA	NA	NA	NA	NA	NA	NA	NA	NA	NA	NA	NA	NA	NA	NA	NA	NA	NA	NA	NA	NA	NA	NA	NA	NA	NA	NA	NA	NA	NA	NA	NA	NA
3353:Adipose	3353		NA	NA	NA	NA	NA	NA	NA	NA	NA	NA	NA	NA	NA	NA	NA	NA	NA	NA	NA	NA	NA	NA	NA	NA	NA	NA	NA	NA	NA	NA	NA	NA	NA	NA	NA	NA	NA	NA	NA	NA	NA	NA	NA	NA	NA	NA	NA
2876:Adipose	GPX1	glutathione peroxidase 1	NA	NA	NA	NA	NA	NA	NA	NA	NA	NA	NA	NA	NA	NA	NA	NA	NA	NA	NA	NA	NA	NA	NA	NA	NA	NA	NA	NA	NA	NA	NA	NA	NA	NA	NA	NA	NA	NA	NA	NA	NA	NA	NA	NA	NA	NA	NA
216864:Adipose	216864		NA	NA	NA	NA	NA	NA	NA	NA	NA	NA	NA	NA	NA	NA	NA	NA	NA	NA	NA	NA	NA	NA	NA	NA	NA	NA	NA	NA	NA	NA	NA	NA	NA	NA	NA	NA	NA	NA	NA	NA	NA	NA	NA	NA	NA	NA	NA
10587:Adipose	TXNRD2	thioredoxin reductase 2	NA	NA	NA	NA	NA	NA	NA	NA	NA	NA	NA	NA	NA	NA	NA	NA	NA	NA	NA	NA	NA	NA	NA	NA	NA	NA	NA	NA	NA	NA	NA	NA	NA	NA	NA	NA	NA	NA	NA	NA	NA	NA	NA	NA	NA	NA	NA
[truncated: 21 more columns]

## Sheet: Study identifiers
Refered to as:	Title	Accession / Reference	Species	Tissue	Data type	Source
6a-HealthVsDisease.6a.CRvsAL	Dietary restriction of mice on a high-fat diet induces substrate efficiency and improves metabolic health.	GSE27213	Mouse	Adipose (epididymal)	Transcriptomics, Physiology, Clinical chemistry	Bioclaims
1-HealthVsDisease.1.HFLF5d	Short-term, high fat feeding-induced changes in white adipose tissue gene expression are highly predictive for long-term changes.	GSE38337	Mouse	Adipose (epididymal)	Transcriptomics, Physiology, Clinical chemistry	Bioclaims
1-HealthVsDisease.1.HFLF12wk	Short-term, high fat feeding-induced changes in white adipose tissue gene expression are highly predictive for long-term changes.	GSE38337	Mouse	Adipose (epididymal)	Transcriptomics, Physiology, Clinical chemistry	Bioclaims
9a-HealthVsDisease.9a.CRLac-21d	Early biomarkers identified in a rat model of a healthier phenotype based on early postnatal dietary intervention may predict the response to an obesogenic environment in adulthood.	Torrens, et al.	Rat	PBMC, Adipose (retroperitoneal)	Transcriptomics (PBMC), qPCR (adipose), Clinical chemistry	Bioclaims
9a-HealthVsDisease.9a.CRLac-6m-NF	Early biomarkers identified in a rat model of a healthier phenotype based on early postnatal dietary intervention may predict the response to an obesogenic environment in adulthood.	Torrens, et al.	Rat	PBMC, Adipose (retroperitoneal)	Transcriptomics (PBMC), qPCR (adipose), Clinical chemistry	Bioclaims
9a-HealthVsDisease.9a.CRLac-6m-HF	Early biomarkers identified in a rat model of a healthier phenotype based on early postnatal dietary intervention may predict the response to an obesogenic environment in adulthood.	Torrens, et al.	Rat	PBMC, Adipose (retroperitoneal)	Transcriptomics (PBMC), qPCR (adipose), Clinical chemistry	Bioclaims
11-HealthVsDisease.11.t2w-obese-vs-overweight	n-3 PUFAs in obese and non-obese volunteers	See Supplemental Data 2	Human	Blood	Clinical chemistry, Physiology	Bioclaims
E-TABM-377-HealthVsDisease.E-TABM-377.LeanvsOverweight	Short-term fatty acid intervention elicits differential gene expression responses in adipose tissue from lean and overweight men	E-TABM-377	Human	Adipose (subcutaneous)	Transcriptomics	External
GSE8700-HealthVsDisease.GSE8700.LeanvsObese	Assessment of diet-induced obese rats as an obesity model by comparative functional genomics.	GSE8700	Rat	Adipose (epididymal)	Transcriptomics	External
GSE14497-HealthVsDisease.GSE14497.ControlvsCafeteria	Diet and feeding condition induced gene expression in rat peripheral blood mononuclear cells	GSE14497	Rat	PBMC	Transcriptomics	External
GSE13268-HealthVsDisease.GSE13268.16wk_highfat_GKvs16wk_normal_GK	Diabetes biomarker disease progression study in rat adipose tissue	GSE13268	Rat	Adipose (abdominal)	Transcriptomics	External
GSE13268-HealthVsDisease.GSE13268.16wk_highfat_WKvs16wk_normal_WK	Diabetes biomarker disease progression study in rat adipose tissue	GSE13268	Rat	Adipose (abdominal)	Transcriptomics	External
GSE39549-HealthVsDisease.GSE39549.NormalvsHighFat	Time-course microarrays reveal early activation of the immune transcriptome and adipokine dysregulation leads to fibrosis in visceral adipose depots during diet-induced obesity	GSE39549	Mouse	Adipose (visceral)	Transcriptomics	External
GSE50005-HealthVsDisease.GSE50005.VisFat24month_SDvsVisFat24month_HFS	Resveratrol improves adipose insulin signaling and reduces the inflammatory response in adipose tissue of rhesus monkeys on a high-fat, high-sugar diet.	GSE50005	Macaca mulatta	Adipose (Subcutaneous)	Transcriptomics	External
GSE50005-HealthVsDisease.GSE50005.SDbvsSubcFat24month_HFS	Resveratrol improves adipose insulin signaling and reduces the inflammatory response in adipose tissue of rhesus monkeys on a high-fat, high-sugar diet.	GSE50005	Macaca mulatta	Adipose (Subcutaneous)	Transcriptomics	External
