# Supplementary material for: White adipose tissue reference network: a knowledge resource for exploring health-relevant relations
Source: Genes Nutr. 2014 Dec 3;10(1):439. doi: 10.1007/s12263-014-0439-x (PMC4252261; doi:10.1007/s12263-014-0439-x)
Supplement: Supplementary file 8 — Supplementary material 8 (XLS 25 kb) [file 12263_2014_439_MOESM8_ESM.xls]

## Sheet: Sheet1
signature	Different markers
Adipose.expandability	Epididymal adipose mass:, FBXL4
Oxidative.capacity
Oxidative.stress	SOD1, SOD3, VDAC1
Metabolic.state	ACSL3, ANXA2, APOC3, APOE, CCL2, CD44, EGFR, ESRRA, FABP3, GABARAPL1, HIPK3, MLXIPL, NDN, NMNAT1, PDK1, PFKM, PLIN2, PRKCD, RARRES2, SH2B2, UCHL5, ZYX
Tissue.inflammation	ADAM15, ANGPT1, ANXA2, APOE, CCL2, CD44, CSF1R, DDAH2, EGFR, ESM1, ESRRA, GDF15, HMOX1, ICAM1, KLF6, MRC1, NDN, NRP1, P2RX7, PLAUR, PLIN2, PLOD1, PRKCD, SPARC, TLR2, UCHL5, VWF, ZYX
